# Supplementary material for: ATP-mediated Events in Peritubular Cells Contribute to Sterile Testicular Inflammation
Source: Sci Rep. 2018 Jan 23;8:1431. doi: 10.1038/s41598-018-19624-3 (PMC5780482; doi:10.1038/s41598-018-19624-3)
Supplement: Supplementary file 2 — Supplementary Dataset 1 [file 41598_2018_19624_MOESM2_ESM.xlsx]

## Sheet: Candidate proteins
Protein names	Gene names	log2 fold change	Student's T-test p-value
Protein KIAA1199	KIAA1199	-3.51514	0.000357303
Collagen alpha-1(V) chain	COL5A1	-2.37852	0.00299735
ER lumen protein retaining receptor 1;ER lumen protein retaining receptor	KDELR1	-2.3512	0.0445394
Peptidyl-prolyl cis-trans isomerase C;Peptidyl-prolyl cis-trans isomerase	PPIC	-2.13091	0.00531554
Collagen alpha-1(III) chain	COL3A1	-2.0462	0.000102778
Protein-lysine 6-oxidase	LOX	-1.83425	0.0374817
Collagen alpha-2(I) chain	COL1A2	-1.83062	0.0182983
Collagen alpha-1(I) chain	COL1A1	-1.81751	0.0151948
Serine/threonine-protein kinase DCLK1	DCLK1	-1.76607	0.0169482
Interferon-induced transmembrane protein 1;Interferon-induced transmembrane protein 2;Interferon-induced transmembrane protein 3	IFITM2;IFITM3;IFITM1	-1.69918	0.0218708
Acyl-protein thioesterase 1	LYPLA1	-1.67796	0.000645829
Poly(U)-binding-splicing factor PUF60	PUF60	-1.61676	0.0223762
Protein HEG homolog 1	HEG1	-1.54288	0.0237269
LisH domain-containing protein ARMC9	ARMC9	-1.525	0.0239623
Serine/arginine repetitive matrix protein 2	SRRM2;KIAA0324	-1.48857	0.0154646
Disabled homolog 2	DAB2	-1.44722	0.0398999
Integral membrane protein 2B;BRI2, membrane form;BRI2 intracellular domain;BRI2C, soluble form;Bri23 peptide	ITM2B	-1.37379	0.0390462
Signal recognition particle subunit SRP68	SRP68	-1.2839	0.0378318
Stimulator of interferon genes protein	TMEM173	-1.28286	0.0480018
Collagen alpha-3(VI) chain	COL6A3	-1.26631	0.0117352
Laminin subunit beta-2	LAMB2	-1.21471	0.0492259
HBS1-like protein	HBS1L	-1.17115	0.000380777
Schlafen family member 5	SLFN5	-1.07383	0.0322943
E3 ubiquitin-protein ligase TRIM23	TRIM23	-1.02423	0.0478047
E3 SUMO-protein ligase RanBP2;Putative peptidyl-prolyl cis-trans isomerase	RANBP2	-1.02015	0.0367801
Golgin subfamily A member 2	GOLGA2	-1.00518	0.00301609
Integrin alpha-11	ITGA11	-0.927497	0.0361277
Microtubule-associated protein 1S;MAP1S heavy chain;MAP1S light chain	MAP1S	-0.922287	0.0428603
DnaJ homolog subfamily C member 7	DNAJC7	-0.870018	0.0454688
Collagen alpha-2(VI) chain	COL6A2	-0.85347	0.0388887
Cysteine-rich motor neuron 1 protein;Processed cysteine-rich motor neuron 1 protein	CRIM1	-0.833108	0.00651557
Protein argonaute-2;Protein argonaute-3	EIF2C2;AGO2;AGO3	-0.816271	0.0291711
Inactive tyrosine-protein kinase 7	PTK7	-0.800672	0.0248589
Ubiquitin-protein ligase E3C	UBE3C	-0.717688	0.0325817
Adenine phosphoribosyltransferase	APRT	-0.682494	0.00601604
Protein SSXT	SS18;SYT;SYT-SSX2;SYT-SSX1	-0.678835	0.0401703
CBP80/20-dependent translation initiation factor	CTIF	-0.656699	0.0409132
Translation initiation factor eIF-2B subunit alpha	EIF2B1	-0.630235	0.0407597
Tensin-1	TNS1	0.617708	0.048838
Epsin-1	EPN1	0.619037	0.0289636
Proliferating cell nuclear antigen	PCNA	0.632016	0.0385229
Eukaryotic translation initiation factor 3 subunit B	EIF3B;EIF3S9	0.691345	0.0190115
39S ribosomal protein L30, mitochondrial	MRPL30	0.799621	0.0189999
Vasodilator-stimulated phosphoprotein	VASP	0.79963	0.0222898
Ras-related protein Rab-1B;Putative Ras-related protein Rab-1C	RAB1B;RAB1C	0.829086	0.0386576
SRA stem-loop-interacting RNA-binding protein, mitochondrial	SLIRP	0.85169	0.0383104
Protein FAM136A	FAM136A	0.931262	0.0337148
Mitochondrial carnitine/acylcarnitine carrier protein	SLC25A20	0.936923	0.0291221
LEM domain-containing protein 2	LEMD2	0.944235	0.0307636
FYVE and coiled-coil domain-containing protein 1	FYCO1	0.957222	0.0412126
Helicase SKI2W	SKIV2L;SKI2W	1.0198	0.0374424
Transmembrane 9 superfamily member 4	TM9SF4	1.03718	0.048964
Tissue-type plasminogen activator;Tissue-type plasminogen activator chain A;Tissue-type plasminogen activator chain B	PLAT	1.04439	0.0360205
Steroidogenic acute regulatory protein, mitochondrial	STAR	1.05604	0.0483847
Cystathionine beta-synthase	CBS;DKFZp727E011	1.07216	0.00490073
Probable E3 ubiquitin-protein ligase HERC4	HERC4	1.10324	0.0495748
Translin-associated protein X	TSNAX;DISC1;DKFZp686G1650	1.10456	0.0450312
COP9 signalosome complex subunit 7b	COPS7B	1.10929	0.00487815
NEDD8-conjugating enzyme Ubc12	UBE2M	1.12822	0.0457087
Cytoglobin	CYGB	1.15678	0.0185149
Acetyl-coenzyme A synthetase, cytoplasmic	ACSS2;DKFZp762G026	1.17793	0.0180997
Adenosine deaminase, RNA-specific isoform ADAR-a variant (Fragment)		1.2149	0.0131785
Rho GDP-dissociation inhibitor 2	ARHGDIB	1.21696	0.014116
Methionine aminopeptidase;Methionine aminopeptidase 1	DKFZp781C0419;METAP1	1.24967	0.010642
Serine/threonine-protein kinase TAO2	TAOK2	1.27023	0.00317349
Exportin-7	XPO7	1.33864	0.00874806
NADH dehydrogenase [ubiquinone] 1 alpha subcomplex subunit 4	NDUFA4	1.36187	0.0496427
ADP/ATP translocase 1	SLC25A4	1.42638	0.0498146
Non-histone chromosomal protein HMG-14	HMGN1;hCG_17955	1.50621	0.0140113
Lysosomal protein NCU-G1	C1orf85	1.52823	0.0398286
Developmentally-regulated GTP-binding protein 1	DRG1	1.58513	0.0127716
Protein NipSnap homolog 2	GBAS	1.61351	0.0117193
Tissue factor pathway inhibitor 2	TFPI2	1.65859	0.0196208
Carnitine O-palmitoyltransferase 2, mitochondrial	CPT2	1.66285	1.45535e-05
Crk-like protein	CRKL	1.67917	0.00387379
Protein FAM162A	FAM162A	1.69323	0.004687
Corticosteroid 11-beta-dehydrogenase isozyme 1	HSD11B1	1.73116	0.00355923
E3 ubiquitin-protein ligase RBX1;E3 ubiquitin-protein ligase RBX1, N-terminally processed	RBX1	1.75998	0.0318556
Heme oxygenase 2	HMOX2	1.77547	0.00382307
NEDD8-activating enzyme E1 regulatory subunit	NAE1	1.78168	0.00537433
Hippocalcin-like protein 1	HPCAL1;DKFZp781K1922	1.78542	0.0213972
Golgi reassembly-stacking protein 2	GORASP2	1.88912	0.0162051
Mycophenolic acid acyl-glucuronide esterase, mitochondrial	ABHD10	2.41813	0.000536977

## Sheet: List of identified proteins
Protein names	Gene names	Intensity	LFQ intensity 1mMATP_1_P8	LFQ intensity 1mMATP_3_P6	LFQ intensity 1mMATP_4_P5	LFQ intensity 1mMATP_5_P7	LFQ intensity 1mMATP_6_P7	LFQ intensity 1mMATP_P8_2	LFQ intensity basal_1_P8	LFQ intensity basal_2_P8	LFQ intensity basal_3_P6	LFQ intensity basal_4_P5	LFQ intensity basal_5_P7	LFQ intensity basal_6_P7	Peptides	Razor + unique peptides	Unique peptides	Sequence coverage [%]	Unique + razor sequence coverage [%]	Unique sequence coverage [%]	Mol. weight [kDa]	Q-value	MS/MS Count	Protein IDs	Majority protein IDs	Fasta headers
Vimentin	VIM	102450000	23.2185	23.3915	23.4117	23.1388	23.1353	23.3269	23.2911	23.5032	23.3681	23.3956	23.0731	22.9058	50	50	6	82.4	82.4	14.4	53.651	0	5449	V9HWE1;P08670;B0YJC4;Q53HU8	V9HWE1;P08670;B0YJC4;Q53HU8	>tr|V9HWE1|V9HWE1_HUMAN Epididymis luminal protein 113 OS=Homo sapiens GN=HEL113 PE=2 SV=1;>sp|P08670|VIME_HUMAN Vimentin OS=Homo sapiens GN=VIM PE=1 SV=4;>tr|B0YJC4|B0YJC4_HUMAN Vimentin OS=Homo sapiens GN=VIM PE=1 SV=1;>tr|Q53HU8|Q53HU8_HUMAN Vimentin va
Actin, cytoplasmic 1;Actin, cytoplasmic 1, N-terminally processed	PS1TP5BP1;ACTB;ACTG1	41395000	22.1028	21.746	22.0025	21.9536	21.802	22.2648	22.4401	22.389	22.008	21.73	21.8448	22.0942	25	25	1	82.1	82.1	3.2	41.764	0	2486	Q53G99;Q53GK6;Q53G76;Q1KLZ0;P60709;B4E335;Q8WVW5;Q6PJ43;B7ZAP6;B3KWQ3;E7EVS6;G5E9R0;Q96FU6;C9JZR7;A1E282;C9JUM1;A4UCT3;A5GZ75;Q96DE1;C9JTX5;F1BXA6;Q562Z7;Q562Y6;Q562X9;Q562S0;Q562N8;Q9BYX7;L0R5C4;F8WCH0;A0AUL6;Q562R8;Q562Y8;Q562M5;Q562M3;Q562N0;Q562L5;Q562L6;G8FSY7;Q562Z6;Q562P0;Q562U1;Q562U2;Q562P9;Q562N6;Q562N4;Q562Y4;Q562X7;Q562X6;Q562X4;Q562X2;Q562X1;Q562X0;Q562W2;Q562U0;Q562T8;Q562T6;Q562T5;…	Q53G99;Q53GK6;Q53G76;Q1KLZ0;P60709;B4E335;Q8WVW5;Q6PJ43;B7ZAP6;B3KWQ3	>tr|Q53G99|Q53G99_HUMAN Beta actin variant (Fragment) OS=Homo sapiens PE=2 SV=1;>tr|Q53GK6|Q53GK6_HUMAN Beta actin variant (Fragment) OS=Homo sapiens PE=2 SV=1;>tr|Q53G76|Q53G76_HUMAN Beta actin variant (Fragment) OS=Homo sapiens PE=2 SV=1;>tr|Q1KLZ0|Q1KLZ
Pyruvate kinase PKM;Pyruvate kinase	PKM;PKM2	24091000	21.4872	21.307	21.1772	20.6634	21.1482	21.6292	21.6228	21.2979	21.3897	20.704	20.9616	21.1282	42	42	5	73.1	73.1	9.4	57.936	0	3342	V9HWB8;P14618;B4DNK4;Q8WUW7;Q9UKK4;Q9NYI7;Q9UK31;Q9UN47	V9HWB8;P14618;B4DNK4;Q8WUW7	>tr|V9HWB8|V9HWB8_HUMAN Pyruvate kinase OS=Homo sapiens GN=HEL-S-30 PE=1 SV=1;>sp|P14618|KPYM_HUMAN Pyruvate kinase PKM OS=Homo sapiens GN=PKM PE=1 SV=4;>tr|B4DNK4|B4DNK4_HUMAN Pyruvate kinase OS=Homo sapiens GN=PKM PE=1 SV=1;>tr|Q8WUW7|Q8WUW7_HUMAN Pyruva
Glyceraldehyde-3-phosphate dehydrogenase	GAPDH	20518000	21.0941	21.1253	21.2022	20.7556	20.9181	21.4202	21.1489	21.2502	20.964	20.5522	20.9587	20.9855	16	16	13	71.3	71.3	60.3	36.053	0	1281	V9HVZ4;P04406;Q2TSD0;E7EUT5;Q0QET7;B4DRV9;A4UCT1;Q16768	V9HVZ4;P04406;Q2TSD0;E7EUT5;Q0QET7;B4DRV9	>tr|V9HVZ4|V9HVZ4_HUMAN Glyceraldehyde-3-phosphate dehydrogenase OS=Homo sapiens GN=HEL-S-162eP PE=2 SV=1;>sp|P04406|G3P_HUMAN Glyceraldehyde-3-phosphate dehydrogenase OS=Homo sapiens GN=GAPDH PE=1 SV=3;>tr|Q2TSD0|Q2TSD0_HUMAN Glyceraldehyde-3-phosphate de
Annexin A2;Annexin;Putative annexin A2-like protein	ANXA2;ANXA2P2	18978000	20.6761	20.8598	20.9647	20.9843	20.7934	21.4021	20.324	21.4861	21.0529	20.7723	20.972	20.9199	29	29	29	72.6	72.6	72.6	38.576	0	1284	V9HW65;P07355;A0A024R5Z7;H0YN42;H0YMD0;H0YMU9;A6NMY6;H0YM50;H0YKS4;B3KRQ1;B4DNH8;H0YNP5;H0YN28;H0YL33;H0YMM1;H0YKZ7;H0YLV6;H0YMT9;H0YKX9;H0YKL9;H0YMW4;H0YNA0;H0YKV8;H0YMD9;H0YN52;H0YNB8;H0YKN4;H0YLE2	V9HW65;P07355;A0A024R5Z7;H0YN42;H0YMD0;H0YMU9;A6NMY6;H0YM50;H0YKS4;B3KRQ1;B4DNH8	>tr|V9HW65|V9HW65_HUMAN Annexin OS=Homo sapiens GN=HEL-S-270 PE=2 SV=1;>sp|P07355|ANXA2_HUMAN Annexin A2 OS=Homo sapiens GN=ANXA2 PE=1 SV=2;>tr|A0A024R5Z7|A0A024R5Z7_HUMAN Annexin OS=Homo sapiens GN=ANXA2 PE=3 SV=1;>tr|H0YN42|H0YN42_HUMAN Annexin (Fragment
Myosin-9	MYH9	15937000	21.101	20.4279	20.2725	20.5373	20.5003	20.8615	21.2758	20.8739	20.5301	20.1019	20.5514	20.8181	125	125	103	58.9	58.9	49.7	226.53	0	3176	P35579;A0A024R1N1;Q86XU5;B4E3S1;Q6ZNL4;Q99529;Q5BKV1;B1AH99;A0A0C4DFM8;O14729;O14794;Q2PS10;Q68D89;B4E177;A1L2Z2;Q9UMJ0;A8CLL2;Q66K75;B4DRV3;B4E0I9;Q59EV3;A5YM51;P12883;P13535;V9HWC1;Q9Y623;P13533;P12882;P11055;Q9UKX2;A7E2Y1;A0A087X0T3	P35579;A0A024R1N1;Q86XU5	>sp|P35579|MYH9_HUMAN Myosin-9 OS=Homo sapiens GN=MYH9 PE=1 SV=4;>tr|A0A024R1N1|A0A024R1N1_HUMAN Myosin, heavy polypeptide 9, non-muscle, isoform CRA_a OS=Homo sapiens GN=MYH9 PE=4 SV=1;>tr|Q86XU5|Q86XU5_HUMAN MYH9 protein (Fragment) OS=Homo sapiens GN=MYH
Tubulin alpha-1C chain	TUBA1C	15260000	20.457	20.5675	20.6635	20.3658	20.2513	21.2886	20.6606	20.9926	20.6528	20.4166	20.2877	20.5571	28	28	4	78	78	15.1	49.895	0	1516	Q9BQE3;F5H5D3;Q53GA7;B7Z1K5;Q8N532	Q9BQE3;F5H5D3;Q53GA7;B7Z1K5;Q8N532	>sp|Q9BQE3|TBA1C_HUMAN Tubulin alpha-1C chain OS=Homo sapiens GN=TUBA1C PE=1 SV=1;>tr|F5H5D3|F5H5D3_HUMAN Tubulin alpha-1C chain OS=Homo sapiens GN=TUBA1C PE=1 SV=1;>tr|Q53GA7|Q53GA7_HUMAN Tubulin alpha 6 variant (Fragment) OS=Homo sapiens PE=2 SV=1;>tr|B7
Annexin A5;Annexin	ANXA5	14885000	20.9759	20.4726	20.3196	20.2447	20.4941	20.7366	21.1116	20.5035	20.8105	20.0618	20.508	20.8701	24	24	24	72.5	72.5	72.5	35.936	0	879	V9HWE0;P08758;D6RBL5;D6RBE9;E9PHT9;B4DNG6;D6RCN3	V9HWE0;P08758;D6RBL5;D6RBE9	>tr|V9HWE0|V9HWE0_HUMAN Annexin OS=Homo sapiens GN=HEL-S-7 PE=2 SV=1;>sp|P08758|ANXA5_HUMAN Annexin A5 OS=Homo sapiens GN=ANXA5 PE=1 SV=2;>tr|D6RBL5|D6RBL5_HUMAN Annexin OS=Homo sapiens GN=ANXA5 PE=1 SV=1;>tr|D6RBE9|D6RBE9_HUMAN Annexin OS=Homo sapiens GN=
Prelamin-A/C;Lamin-A/C	LMNA	12168000	19.7903	20.4054	20.3146	20.3431	20.4414	20.1179	19.6871	20.4134	20.4838	20.2203	20.3523	20.3631	49	49	4	66.3	66.3	14.2	74.139	0	1735	P02545;Q5I6Y5;Q8N519;H0YAB0;A0A0C4DGC5;W5X314	P02545;Q5I6Y5;Q8N519	>sp|P02545|LMNA_HUMAN Prelamin-A/C OS=Homo sapiens GN=LMNA PE=1 SV=1;>tr|Q5I6Y5|Q5I6Y5_HUMAN Lamin A/C transcript variant 1 OS=Homo sapiens GN=LMNA PE=2 SV=1;>tr|Q8N519|Q8N519_HUMAN LMNA protein OS=Homo sapiens PE=2 SV=1
Elongation factor 1-alpha;Elongation factor 1-alpha 1;Putative elongation factor 1-alpha-like 3	EEF1A1;EEF1A1L14;EEF1A1P5;PTI-1	11927000	20.2474	20.222	20.0509	19.9644	20.0624	20.449	20.7551	20.2008	20.4016	19.751	20.0985	20.1228	22	22	6	67.1	67.1	18.6	50.184	0	1515	Q6IPT9;Q6IPS9;Q53HR5;Q53HQ7;Q53HM9;Q53G85;P68104;A8K9C4;Q53GE9;Q6IPN6;Q53GA1;Q96RE1;Q5VTE0;B4DV42;A0A087WVQ9;Q8IUB0;Q53HR1;A0A087WV01;Q9H2I7;Q53G89;B4DNE0;Q6P4C9;Q9NZS6;Q96CD8;Q96C29;Q8TBL1;Q6P082;Q16577;A9X7H1;Q05639;Q59GP5;Q96EB3;Q2F837;Q5JR01;Q14222;A6PW80;Q6NS35;Q6NSH7	Q6IPT9;Q6IPS9;Q53HR5;Q53HQ7;Q53HM9;Q53G85;P68104;A8K9C4;Q53GE9;Q6IPN6;Q53GA1;Q96RE1;Q5VTE0;B4DV42;A0A087WVQ9;Q8IUB0;Q53HR1;A0A087WV01;Q9H2I7;Q53G89;B4DNE0;Q6P4C9;Q9NZS6;Q96CD8;Q96C29;Q8TBL1;Q6P082;Q16577	>tr|Q6IPT9|Q6IPT9_HUMAN Elongation factor 1-alpha OS=Homo sapiens GN=EEF1A1 PE=2 SV=1;>tr|Q6IPS9|Q6IPS9_HUMAN Elongation factor 1-alpha OS=Homo sapiens GN=EEF1A1 PE=2 SV=1;>tr|Q53HR5|Q53HR5_HUMAN Elongation factor 1-alpha (Fragment) OS=Homo sapiens PE=2 SV
Filamin-A	FLNA;FLJ00119	11092000	20.2807	19.6851	19.8819	20.141	20.0526	20.2852	20.3355	20.4598	19.8987	19.9873	20.1129	20.1953	107	107	4	61.1	61.1	1.4	280.74	0	2729	P21333;Q5HY54;Q8TES4;Q6NXF2;Q96C61;B4E2F9;B4DTD5;F8WE98;H0Y5C6;Q2VP91;Q86TQ3;H0Y5F3;H7C2E7	P21333;Q5HY54;Q8TES4	>sp|P21333|FLNA_HUMAN Filamin-A OS=Homo sapiens GN=FLNA PE=1 SV=4;>tr|Q5HY54|Q5HY54_HUMAN Filamin-A OS=Homo sapiens GN=FLNA PE=1 SV=1;>tr|Q8TES4|Q8TES4_HUMAN FLJ00119 protein (Fragment) OS=Homo sapiens GN=FLJ00119 PE=2 SV=1
78 kDa glucose-regulated protein	HSPA5	10757000	20.0063	19.969	20.2106	19.819	19.8983	20.1779	20.1993	20.1623	19.9127	20.2411	19.8405	19.9815	40	40	39	57.5	57.5	57.5	72.332	0	1769	V9HWB4;P11021;B4DEF7	V9HWB4;P11021	>tr|V9HWB4|V9HWB4_HUMAN Epididymis secretory sperm binding protein Li 89n OS=Homo sapiens GN=HEL-S-89n PE=2 SV=1;>sp|P11021|GRP78_HUMAN 78 kDa glucose-regulated protein OS=Homo sapiens GN=HSPA5 PE=1 SV=2
Neuroblast differentiation-associated protein AHNAK	AHNAK	10731000	19.8561	19.6562	19.9687	19.6137	19.8597	20.7177	20.0786	20.7201	20.0422	20.0534	20.0411	20.101	211	211	211	59.1	59.1	59.1	629.09	0	3327	Q09666;Q6ZQN2;B4DTV0;Q8N274;Q13727;E9PQE3;E9PJZ0;E9PKR9;E9PJC6;E9PLK4;Q96EC4;Q9BVU3	Q09666	>sp|Q09666|AHNK_HUMAN Neuroblast differentiation-associated protein AHNAK OS=Homo sapiens GN=AHNAK PE=1 SV=2
Protein S100-A6	S100A6	10214000	19.8409	20.4683	20.3144	20.6574	20.4541	17.8628	19.4166	18.4644	20.3919	20.2267	20.7572	20.3335	10	10	10	80	80	80	10.18	0	205	P06703;B2R577;R4GN98	P06703;B2R577;R4GN98	>sp|P06703|S10A6_HUMAN Protein S100-A6 OS=Homo sapiens GN=S100A6 PE=1 SV=1;>tr|B2R577|B2R577_HUMAN Protein S100 OS=Homo sapiens PE=2 SV=1;>tr|R4GN98|R4GN98_HUMAN Protein S100 (Fragment) OS=Homo sapiens GN=S100A6 PE=1 SV=1
Tubulin beta-4B chain	TUBB2C;TUBB4B	10073000	19.8574	19.9631	20.1342	20.0666	19.9375	19.4572	19.8494	19.906	19.8525	20.1998	19.9069	19.9482	24	24	1	72.4	72.4	2.7	49.839	0	1141	Q8IZ29;P68371;Q8IWP6;Q8N6N5;B3KML9;B4DFH6;Q96HX0;M0R2D3;M0QY85;M0QYM7;B4DNW1;A4UCT2;M0R0X0;M0QY37;M0QX14;M0R042;M0QZL7;M0R2T4;A0A075B724	Q8IZ29;P68371;Q8IWP6;Q8N6N5;B3KML9;B4DFH6	>tr|Q8IZ29|Q8IZ29_HUMAN Tubulin, beta 2C OS=Homo sapiens GN=TUBB2C PE=2 SV=1;>sp|P68371|TBB4B_HUMAN Tubulin beta-4B chain OS=Homo sapiens GN=TUBB4B PE=1 SV=1;>tr|Q8IWP6|Q8IWP6_HUMAN Class IVb beta tubulin OS=Homo sapiens PE=2 SV=1;>tr|Q8N6N5|Q8N6N5_HUMAN T
		9756000	19.8523	20.1303	19.8431	19.7634	19.8604	20.2786	19.7016	20.0955	20.2455	19.905	20.1168	19.7274	61	61	61	57.5	57.5	57.5	164.34	0	1543	CON__ENSEMBL:ENSBTAP00000024146;P01023;P20742;B2R950;B7Z7M2;F5GXY0	CON__ENSEMBL:ENSBTAP00000024146	>ENSEMBL:ENSBTAP00000024146 (Bos taurus) similar to alpha-2-macroglobulin isoform 1
Galectin-1	LGALS1	9005200	20.0989	19.6195	19.8979	19.5833	19.7713	19.2003	20.0463	19.8681	20.0746	19.5628	19.8336	19.6779	9	9	9	83.7	83.7	83.7	14.716	0	771	P09382;F8WEI7	P09382	>sp|P09382|LEG1_HUMAN Galectin-1 OS=Homo sapiens GN=LGALS1 PE=1 SV=2
Endoplasmin	TRA1;HSP90B1	8959900	19.7479	19.9008	19.7837	19.6745	19.8254	19.9936	19.8843	19.971	19.8402	19.621	19.6917	19.8563	51	51	49	60.1	60.1	58.4	92.339	0	1268	Q5CAQ5;V9HWP2;P14625;Q59FC6;B4DU71;B4DHT9;Q96GW1;B4DQX3;H0YIV0;Q58FF3;Q58FF2;F8W026	Q5CAQ5;V9HWP2;P14625;Q59FC6;B4DU71;B4DHT9	>tr|Q5CAQ5|Q5CAQ5_HUMAN Tumor rejection antigen (Gp96) 1 OS=Homo sapiens GN=TRA1 PE=2 SV=1;>tr|V9HWP2|V9HWP2_HUMAN Epididymis luminal protein 35 OS=Homo sapiens GN=HEL-S-125m PE=2 SV=1;>sp|P14625|ENPL_HUMAN Endoplasmin OS=Homo sapiens GN=HSP90B1 PE=1 SV=1;
Protein disulfide-isomerase	P4HB	8809100	19.8336	19.741	19.7442	19.642	19.7848	19.929	19.8141	20.0135	19.8402	19.6451	19.7408	19.7645	30	30	30	68.3	68.3	68.3	57.116	0	1215	P07237;A0A024R8S5;B4DUA5;H7BZ94;B4DNL5;B4DLN6;H0Y3Z3;Q96C96;B3KTQ9;I3L398;I3L312;B4DJS0;I3NI03;I3L4M2;I3L0S0;I3L3U6;I3L3P5;B4DNP9;I3L514;I3L1Y5	P07237;A0A024R8S5;B4DUA5;H7BZ94;B4DNL5;B4DLN6;H0Y3Z3;Q96C96	>sp|P07237|PDIA1_HUMAN Protein disulfide-isomerase OS=Homo sapiens GN=P4HB PE=1 SV=3;>tr|A0A024R8S5|A0A024R8S5_HUMAN Protein disulfide-isomerase OS=Homo sapiens GN=P4HB PE=3 SV=1;>tr|B4DUA5|B4DUA5_HUMAN cDNA FLJ59430, highly similar to Protein disulfide-is
Plectin	PLEC;PLEC1	8474000	19.4578	19.7977	19.6432	19.8253	19.7334	19.9168	19.5505	19.8755	19.7936	19.7157	19.7189	19.7077	227	227	226	53.6	53.6	53.4	531.78	0	3234	Q15149;D3DWL0;Q96IE3;E9PMV1;H0YDN1;E9PKG0;A0A075B730;A0A087X1U6;P58107;E9PIA2;E9PQ28	Q15149;D3DWL0	>sp|Q15149|PLEC_HUMAN Plectin OS=Homo sapiens GN=PLEC PE=1 SV=3;>tr|D3DWL0|D3DWL0_HUMAN Plectin 1, intermediate filament binding protein 500kDa, isoform CRA_b OS=Homo sapiens GN=PLEC1 PE=4 SV=1
Calreticulin	CALR	7864800	19.7941	19.435	19.674	19.4715	19.4573	20.0583	19.8669	20.0409	19.4756	19.413	19.3428	19.8667	19	19	19	71.2	71.2	71.2	46.918	0	827	Q53G71;V9HW88;P27797;B4DHR1;K7EJB9;B4E2Y9;K7EL50	Q53G71;V9HW88;P27797;B4DHR1;K7EJB9;B4E2Y9	>tr|Q53G71|Q53G71_HUMAN Calreticulin variant (Fragment) OS=Homo sapiens PE=2 SV=1;>tr|V9HW88|V9HW88_HUMAN Calreticulin, isoform CRA_b OS=Homo sapiens GN=HEL-S-99n PE=2 SV=1;>sp|P27797|CALR_HUMAN Calreticulin OS=Homo sapiens GN=CALR PE=1 SV=1;>tr|B4DHR1|B4D
Peptidyl-prolyl cis-trans isomerase A;Peptidyl-prolyl cis-trans isomerase A, N-terminally processed;Peptidyl-prolyl cis-trans isomerase	PPIA	7830100	19.6629	19.6678	19.6445	19.5523	19.4207	19.9336	19.599	19.8361	19.6631	19.1273	19.5578	19.5432	13	13	13	71.5	71.5	71.5	18.012	0	616	V9HWF5;P62937;A8K486;B2RE56;B4DM82;Q71V99;F8WE65;C9J5S7;E5RIZ5;Q9Y536;F5H284;A0A0H2UH34;A0A0B4J2A2;A0A075B767;A0A075B759;A2BFH1;B2RXF3	V9HWF5;P62937;A8K486;B2RE56;B4DM82;Q71V99;F8WE65;C9J5S7	>tr|V9HWF5|V9HWF5_HUMAN Peptidyl-prolyl cis-trans isomerase OS=Homo sapiens GN=HEL-S-69p PE=1 SV=1;>sp|P62937|PPIA_HUMAN Peptidyl-prolyl cis-trans isomerase A OS=Homo sapiens GN=PPIA PE=1 SV=2;>tr|A8K486|A8K486_HUMAN Peptidyl-prolyl cis-trans isomerase OS=
Peptidyl-prolyl cis-trans isomerase B	PPIB	7646800	19.6834	19.2993	19.5773	19.3443	19.6312	19.806	19.7898	19.7829	19.4964	19.5951	19.3131	19.7086	12	12	12	50.5	50.5	50.5	22.742	0	611	V9HWC6;P23284	V9HWC6;P23284	>tr|V9HWC6|V9HWC6_HUMAN Peptidyl-prolyl cis-trans isomerase OS=Homo sapiens GN=HEL-S-39 PE=2 SV=1;>sp|P23284|PPIB_HUMAN Peptidyl-prolyl cis-trans isomerase B OS=Homo sapiens GN=PPIB PE=1 SV=2
L-lactate dehydrogenase A chain;L-lactate dehydrogenase	LDHA	7634400	19.4604	19.5302	19.3899	19.604	19.5475	20.112	19.6233	19.8822	19.5401	19.5846	19.6059	19.4141	24	24	23	78.9	78.9	75.3	36.688	0	660	V9HWB9;P00338;B4DJI1;F5GXY2;F5GYU2;F5GXH2;F5H5J4;F5H6W8;F5GZQ4;F5H8H6;F5GXC7;F5GWW2;F5GXU1	V9HWB9;P00338;B4DJI1	>tr|V9HWB9|V9HWB9_HUMAN L-lactate dehydrogenase OS=Homo sapiens GN=HEL-S-133P PE=2 SV=1;>sp|P00338|LDHA_HUMAN L-lactate dehydrogenase A chain OS=Homo sapiens GN=LDHA PE=1 SV=2;>tr|B4DJI1|B4DJI1_HUMAN L-lactate dehydrogenase OS=Homo sapiens PE=2 SV=1
Heat shock protein HSP 90-beta	HSP90AB1	7146000	19.3169	19.3813	19.4272	19.3245	19.2321	19.7741	19.5287	19.747	19.4898	19.3497	19.294	19.4335	40	38	20	60.8	59.1	37.8	83.263	0	1361	P08238;A0A024RD80;B4DMA2;B4DGL0;Q6PK50;Q9H6X9;A8K3W9;Q58FF7;O14942;Q58FF4;Q58FG1	P08238;A0A024RD80;B4DMA2;B4DGL0;Q6PK50	>sp|P08238|HS90B_HUMAN Heat shock protein HSP 90-beta OS=Homo sapiens GN=HSP90AB1 PE=1 SV=4;>tr|A0A024RD80|A0A024RD80_HUMAN Heat shock protein 90kDa alpha (Cytosolic), class B member 1, isoform CRA_a OS=Homo sapiens GN=HSP90AB1 PE=3 SV=1;>tr|B4DMA2|B4DMA2_
Alpha-actinin-4	ACTN4	7123100	19.9122	19.0007	19.1254	19.4947	19.2279	19.3818	20.1547	19.6067	19.1767	19.1949	19.4269	19.3703	59	59	41	72.2	72.2	51.3	104.85	0	1915	O43707;Q96BG6;F5GXS2;B4E337;B4DSX0;H7C144;K7EJH8;K7EP19;B3W6H4;Q4VAM3;D6RH00;B3W6H3;B7Z4P8;Q4JCP9	O43707;Q96BG6;F5GXS2;B4E337	>sp|O43707|ACTN4_HUMAN Alpha-actinin-4 OS=Homo sapiens GN=ACTN4 PE=1 SV=2;>tr|Q96BG6|Q96BG6_HUMAN ACTN4 protein (Fragment) OS=Homo sapiens GN=ACTN4 PE=2 SV=2;>tr|F5GXS2|F5GXS2_HUMAN Alpha-actinin-4 OS=Homo sapiens GN=ACTN4 PE=1 SV=2;>tr|B4E337|B4E337_HUMAN
Fructose-bisphosphate aldolase A;Fructose-bisphosphate aldolase	ALDOA	6947700	19.5918	19.5204	19.4534	19.0278	19.367	19.2019	19.6322	19.1338	19.5173	19.2826	19.3566	19.4477	23	23	21	78	78	70.3	39.42	0	1035	V9HWN7;P04075;J3KPS3;H3BQN4;H3BPS8;H3BUH7;H3BR04;H3BMQ8;H3BU78;H3BR68;A4UCS9;A4UCT0	V9HWN7;P04075;J3KPS3;H3BQN4;H3BPS8;H3BUH7;H3BR04	>tr|V9HWN7|V9HWN7_HUMAN Fructose-bisphosphate aldolase OS=Homo sapiens GN=HEL-S-87p PE=2 SV=1;>sp|P04075|ALDOA_HUMAN Fructose-bisphosphate aldolase A OS=Homo sapiens GN=ALDOA PE=1 SV=2;>tr|J3KPS3|J3KPS3_HUMAN Fructose-bisphosphate aldolase OS=Homo sapiens
Heat shock cognate 71 kDa protein	HSPA8	6762200	19.4449	19.4799	19.3659	19.3909	19.2468	19.6123	19.4829	19.4055	19.459	19.3767	19.4237	19.3414	34	33	12	65.3	65.3	20	70.897	0	1174	V9HW22;P11142;E9PKE3;Q96IS6;Q53GZ6;B3KTV0;E9PNE6;Q53HF2;B4E1Q1;E9PN89;B4DTX2;E9PLF4;E9PQQ4;E9PQK7;E9PK54;Q96BE0;E9PPY6;Q96H53;E9PS65;E9PI65;Q9NZ87;Q9NWW3;E9PN25;E9PM13;P54652;A0A024R6B5;A4D111;B3KUS2	V9HW22;P11142;E9PKE3;Q96IS6;Q53GZ6;B3KTV0;E9PNE6;Q53HF2;B4E1Q1;E9PN89	>tr|V9HW22|V9HW22_HUMAN Epididymis luminal protein 33 OS=Homo sapiens GN=HEL-S-72p PE=2 SV=1;>sp|P11142|HSP7C_HUMAN Heat shock cognate 71 kDa protein OS=Homo sapiens GN=HSPA8 PE=1 SV=1;>tr|E9PKE3|E9PKE3_HUMAN Heat shock cognate 71 kDa protein OS=Homo sapie
Cytoskeleton-associated protein 4	CKAP4	6577000	19.6887	19.1639	19.5173	18.9841	19.2159	19.3886	19.7224	19.5655	19.3105	19.3669	18.9763	19.4087	31	31	31	60.6	60.6	60.6	66.022	0	1065	Q07065;A0A024RBH2;Q8TB01;Q6NWZ1;B3KVX6	Q07065;A0A024RBH2;Q8TB01;Q6NWZ1;B3KVX6	>sp|Q07065|CKAP4_HUMAN Cytoskeleton-associated protein 4 OS=Homo sapiens GN=CKAP4 PE=1 SV=2;>tr|A0A024RBH2|A0A024RBH2_HUMAN Cytoskeleton-associated protein 4, isoform CRA_c OS=Homo sapiens GN=CKAP4 PE=4 SV=1;>tr|Q8TB01|Q8TB01_HUMAN Similar to cytoskeleton-
Serpin H1	SERPINH1	6532800	19.0189	19.1908	19.322	18.8569	18.922	19.7755	19.3635	19.8962	19.7107	19.5396	19.2794	19.0502	20	20	20	56.5	56.5	56.5	46.44	0	745	P50454;A0A024R5K8;B4DN87;A8K259;E9PR70;E9PPV6;E9PKH2;E9PK86;E9PMI5;Q9NPA9;E9PNX1;E9PJH8;E9PIG2;E9PRS3;E9PQ34;E9PLA6;H0YEP8	P50454;A0A024R5K8;B4DN87;A8K259;E9PR70;E9PPV6;E9PKH2;E9PK86;E9PMI5	>sp|P50454|SERPH_HUMAN Serpin H1 OS=Homo sapiens GN=SERPINH1 PE=1 SV=2;>tr|A0A024R5K8|A0A024R5K8_HUMAN Serpin peptidase inhibitor, clade H (Heat shock protein 47), member 1, (Collagen binding protein 1), isoform CRA_a OS=Homo sapiens GN=SERPINH1 PE=3 SV=1;
		5991700	18.8075	20.5597	18.9137	18.9896	19.657	18.8865	19.1837	18.4124	19.698	18.7946	18.6384	18.644	40	40	36	65.9	65.9	60.8	69.293	0	1085	CON__P02769;H0YA55;C9JKR2;D6RHD5;B7WNR0	CON__P02769	>P02769 SWISS-PROT:P02769 (Bos taurus) Bovine serum albumin precursor
Clathrin heavy chain 1	CLTC	5976800	19.3057	19.0828	19.2108	19.0609	19.2262	19.5028	19.4627	19.5352	19.1897	19.1208	19.1357	19.2046	85	85	85	63.2	63.2	63.2	191.61	0	1645	Q00610;A0A087WVQ6;J3KS13;A0A087WX41;P53675;K7EJJ5;J3KSQ2;J3KRF5;J3QL20;A4FU99;Q9H3B0;F5H5N6	Q00610;A0A087WVQ6	>sp|Q00610|CLH1_HUMAN Clathrin heavy chain 1 OS=Homo sapiens GN=CLTC PE=1 SV=5;>tr|A0A087WVQ6|A0A087WVQ6_HUMAN Clathrin heavy chain OS=Homo sapiens GN=CLTC PE=1 SV=1
Histone H4	HIST1H4A;HIST1H4L;HIST1H4H	5966700	18.3554	19.2142	19.6837	19.2572	19.1948	18.8201	18.5628	18.9844	19.288	19.5685	19.5886	19.0897	10	10	10	60.2	60.2	60.2	11.367	0	437	P62805;B2R4R0;Q0VAS5;Q6B823	P62805;B2R4R0;Q0VAS5	>sp|P62805|H4_HUMAN Histone H4 OS=Homo sapiens GN=HIST1H4A PE=1 SV=2;>tr|B2R4R0|B2R4R0_HUMAN Histone H4 OS=Homo sapiens GN=HIST1H4H PE=2 SV=1;>tr|Q0VAS5|Q0VAS5_HUMAN Histone H4 OS=Homo sapiens GN=HIST1H4H PE=2 SV=1
Peroxiredoxin-1	PRDX1	5804600	19.3484	19.5947	19.3647	19.1474	19.218	19.2889	18.9466	19.3141	18.9139	19.1249	18.9756	18.6824	17	17	14	73.9	73.9	60.8	22.11	0	635	Q06830;A0A0A0MSI0;B2R4P2;A0A0A0MRQ5	Q06830;A0A0A0MSI0;B2R4P2	>sp|Q06830|PRDX1_HUMAN Peroxiredoxin-1 OS=Homo sapiens GN=PRDX1 PE=1 SV=1;>tr|A0A0A0MSI0|A0A0A0MSI0_HUMAN Peroxiredoxin-1 (Fragment) OS=Homo sapiens GN=PRDX1 PE=1 SV=1;>tr|B2R4P2|B2R4P2_HUMAN cDNA, FLJ92164, highly similar to Homo sapiens peroxiredoxin 1 (
Elongation factor 2	EEF2	5688300	19.0848	19.1365	19.2029	19.1201	19.227	19.324	18.9895	19.3808	19.2492	19.2486	19.1598	19.1711	46	46	45	63.8	63.8	62.6	95.337	0	1247	P13639;Q8TA90;B4DPU3;Q6PK56;B4DRE8;B4DMC6;Q6W6M8	P13639;Q8TA90;B4DPU3;Q6PK56	>sp|P13639|EF2_HUMAN Elongation factor 2 OS=Homo sapiens GN=EEF2 PE=1 SV=4;>tr|Q8TA90|Q8TA90_HUMAN Similar to Elongation factor 2b (Fragment) OS=Homo sapiens PE=2 SV=1;>tr|B4DPU3|B4DPU3_HUMAN cDNA FLJ56548, highly similar to Elongation factor 2 OS=Homo sap
Protein disulfide-isomerase A3	PDIA3	5673500	19.2903	18.9999	19.0253	19.201	19.1204	19.3502	19.2564	19.249	18.9376	19.3092	19.0206	18.931	36	36	30	68.1	68.1	57.3	54.102	0	895	B3KQT9;V9HVY3;P30101;B3KQT2;B4DJ98;B4DDM1	B3KQT9;V9HVY3;P30101;B3KQT2;B4DJ98;B4DDM1	>tr|B3KQT9|B3KQT9_HUMAN Protein disulfide-isomerase OS=Homo sapiens PE=2 SV=1;>tr|V9HVY3|V9HVY3_HUMAN Protein disulfide-isomerase OS=Homo sapiens GN=HEL-S-269 PE=2 SV=1;>sp|P30101|PDIA3_HUMAN Protein disulfide-isomerase A3 OS=Homo sapiens GN=PDIA3 PE=1 SV=
Annexin;Annexin A1	ANXA1	5501600	19.2847	18.7856	18.9905	19.013	19.0798	19.7782	19.5775	19.6327	18.9451	18.7898	18.9891	19.2405	25	25	25	72.8	72.8	72.8	38.714	0	685	Q5TZZ9;P04083;B5BU38;B4DL19;Q5T3N1;Q5T3N0;Q05BR2	Q5TZZ9;P04083;B5BU38	>tr|Q5TZZ9|Q5TZZ9_HUMAN Annexin OS=Homo sapiens GN=ANXA1 PE=1 SV=1;>sp|P04083|ANXA1_HUMAN Annexin A1 OS=Homo sapiens GN=ANXA1 PE=1 SV=2;>tr|B5BU38|B5BU38_HUMAN Annexin OS=Homo sapiens GN=ANXA1 PE=2 SV=1
Ubiquitin carboxyl-terminal hydrolase isozyme L1	UCHL1	5476200	19.2688	19.0738	18.9584	18.8667	18.9169	19.4463	19.2519	19.4567	19.0964	19.0135	18.6683	19.0879	17	17	17	83	83	83	24.824	0	447	V9HW74;P09936;B2RD14;D6R956;D6RE83;D6R974;A6NLJ7;D6RF53	V9HW74;P09936;B2RD14;D6R956;D6RE83;D6R974;A6NLJ7	>tr|V9HW74|V9HW74_HUMAN Ubiquitin carboxyl-terminal hydrolase OS=Homo sapiens GN=HEL-117 PE=2 SV=1;>sp|P09936|UCHL1_HUMAN Ubiquitin carboxyl-terminal hydrolase isozyme L1 OS=Homo sapiens GN=UCHL1 PE=1 SV=2;>tr|B2RD14|B2RD14_HUMAN Ubiquitin carboxyl-termina
Spectrin alpha chain, non-erythrocytic 1	SPTAN1	5411000	18.9955	18.7703	18.7632	19.0747	19.2448	19.5854	19.2412	19.5102	18.8997	18.8471	19.0744	19.4408	134	134	1	62	62	0.6	284.54	0	2018	Q13813;A0A0D9SGF6;B4DGT1;Q14917;A0A0D9SFF6;A0A0D9SFH4	Q13813;A0A0D9SGF6;B4DGT1	>sp|Q13813|SPTN1_HUMAN Spectrin alpha chain, non-erythrocytic 1 OS=Homo sapiens GN=SPTAN1 PE=1 SV=3;>tr|A0A0D9SGF6|A0A0D9SGF6_HUMAN Spectrin alpha chain, non-erythrocytic 1 OS=Homo sapiens GN=SPTAN1 PE=1 SV=1;>tr|B4DGT1|B4DGT1_HUMAN cDNA FLJ59116, highly s
Alpha-enolase;Enolase	ENO1	4901700	18.7155	19.0614	19.0439	18.7122	18.8863	19.2487	18.9012	18.7388	18.8474	18.842	18.9092	18.8147	26	26	14	69.1	69.1	39.4	47.168	0	975	P06733;A0A024R4F1;E2DRY6;K7EM90;A4QMW8;P13929;E5RI09;Q9NPL4;E5RG95;K7EPM1;K7EKN2;B4DUJ6;E5RGZ4	P06733;A0A024R4F1;E2DRY6	>sp|P06733|ENOA_HUMAN Alpha-enolase OS=Homo sapiens GN=ENO1 PE=1 SV=2;>tr|A0A024R4F1|A0A024R4F1_HUMAN Enolase 1, (Alpha), isoform CRA_a OS=Homo sapiens GN=ENO1 PE=3 SV=1;>tr|E2DRY6|E2DRY6_HUMAN Enolase OS=Homo sapiens PE=2 SV=1
Aminopeptidase N	ANPEP	4766500	19.3083	19.197	18.3476	19.0722	18.9397	18.8953	19.268	18.7117	18.989	17.9712	18.9873	18.8349	41	41	15	48.6	48.6	21.1	109.54	0	1048	P15144;A0A024RC61;Q59E93;B4DV63;B4DP01;B4DPH5;H0YMC1;H0YLZ8;H0YKT6	P15144;A0A024RC61;Q59E93;B4DV63;B4DP01;B4DPH5	>sp|P15144|AMPN_HUMAN Aminopeptidase N OS=Homo sapiens GN=ANPEP PE=1 SV=4;>tr|A0A024RC61|A0A024RC61_HUMAN Alanyl (Membrane) aminopeptidase (Aminopeptidase N, aminopeptidase M, microsomal aminopeptidase, CD13, p150), isoform CRA_a OS=Homo sapiens GN=ANPEP P
Spectrin beta chain, non-erythrocytic 1	SPTBN1	4581000	18.7893	18.4506	18.5793	18.8113	18.9749	19.2971	19.1027	19.3446	18.583	18.648	18.8024	19.1426	123	123	122	62.2	62.2	61.8	274.61	0	1733	Q01082;B2ZZ89;D6W5C0;A0A087WUZ3;K9MS24;F8W6C1;B4DIF8;O15020;A4QPE4;P11277;B2RMN7;A0A024R674;Q59FP5;Q53RC4;Q8WYB3;Q71VG1;Q59FA9	Q01082;B2ZZ89;D6W5C0;A0A087WUZ3;K9MS24	>sp|Q01082|SPTB2_HUMAN Spectrin beta chain, non-erythrocytic 1 OS=Homo sapiens GN=SPTBN1 PE=1 SV=2;>tr|B2ZZ89|B2ZZ89_HUMAN Epididymis luminal protein 102 OS=Homo sapiens GN=SPTBN1 PE=2 SV=1;>tr|D6W5C0|D6W5C0_HUMAN Spectrin, beta, non-erythrocytic 1, isofor
Coiled-coil domain-containing protein 162	CCDC162P	4484500	18.8808	19.4431	18.7676	18.946	18.2541	19.6402	19.454	19.846	18.9639	18.3895	NaN	NaN	2	2	2	2.9	2.9	2.9	103.84	0.0030675	46	A2VCL2	A2VCL2	>sp|A2VCL2|CC162_HUMAN Coiled-coil domain-containing protein 162 OS=Homo sapiens GN=CCDC162P PE=2 SV=3
Talin-1	TLN1	4448300	18.88	18.5559	18.7256	18.7728	18.6537	19.049	18.987	18.9139	18.6036	18.8018	18.795	18.7906	98	98	87	56.7	56.7	52.8	269.76	0	1644	Q9Y490;B4DGF3	Q9Y490	>sp|Q9Y490|TLN1_HUMAN Talin-1 OS=Homo sapiens GN=TLN1 PE=1 SV=3
Profilin-1	PFN1	4379100	18.9267	18.7722	18.7849	18.4693	18.5993	18.9603	19.0597	19.0744	18.8986	18.6594	18.7565	18.6957	10	10	10	88.6	88.6	88.6	15.054	0	541	P07737;K7EJ44;CON__P02584;I3L3D5	P07737;K7EJ44	>sp|P07737|PROF1_HUMAN Profilin-1 OS=Homo sapiens GN=PFN1 PE=1 SV=2;>tr|K7EJ44|K7EJ44_HUMAN Profilin 1, isoform CRA_b OS=Homo sapiens GN=PFN1 PE=1 SV=1
Thymosin beta-4;Hematopoietic system regulatory peptide	TMSB4X	3968400	18.6735	17.939	18.8186	19.1763	18.4368	19.0028	18.5031	19.1208	18.0188	18.7662	18.7431	18.8589	7	7	7	88.6	88.6	88.6	5.0526	0	323	P62328;A2VCK8;Q0P5T0;Q0P5U7;Q0P5Q0;Q0P5P4;Q0P5N8	P62328;A2VCK8;Q0P5T0;Q0P5U7;Q0P5Q0;Q0P5P4;Q0P5N8	>sp|P62328|TYB4_HUMAN Thymosin beta-4 OS=Homo sapiens GN=TMSB4X PE=1 SV=2;>tr|A2VCK8|A2VCK8_HUMAN Thymosin beta 4, X-linked OS=Homo sapiens GN=TMSB4X PE=2 SV=1;>tr|Q0P5T0|Q0P5T0_HUMAN TMSB4X protein (Fragment) OS=Homo sapiens GN=TMSB4X PE=2 SV=1;>tr|Q0P5U7
Calumenin	CALU	3948600	19.0098	18.2753	18.4179	18.4802	18.4723	19.2017	19.2989	18.9936	18.5349	18.1403	18.2777	18.7059	20	20	6	69.5	69.5	14	37.106	0	654	Q6IAW5;O43852;B3KQF5;H0Y875;B3KQK3	Q6IAW5;O43852;B3KQF5;H0Y875	>tr|Q6IAW5|Q6IAW5_HUMAN CALU protein OS=Homo sapiens GN=CALU PE=2 SV=1;>sp|O43852|CALU_HUMAN Calumenin OS=Homo sapiens GN=CALU PE=1 SV=2;>tr|B3KQF5|B3KQF5_HUMAN cDNA FLJ90381 fis, clone NT2RP2005035, highly similar to Calumenin OS=Homo sapiens PE=2 SV=1;>t
Cofilin-1	CFL1	3925300	18.8015	18.3416	18.5433	18.1459	18.4347	18.771	19.1491	18.9527	18.5658	18.2427	18.4408	18.7869	15	15	11	69.9	69.9	51.2	18.502	0	645	V9HWI5;P23528;G3V1A4;E9PP50;E9PK25;E9PQB7;B4E112;E9PLJ3;E9PS23	V9HWI5;P23528;G3V1A4;E9PP50;E9PK25;E9PQB7;B4E112	>tr|V9HWI5|V9HWI5_HUMAN Cofilin 1 (Non-muscle), isoform CRA_b OS=Homo sapiens GN=HEL-S-15 PE=2 SV=1;>sp|P23528|COF1_HUMAN Cofilin-1 OS=Homo sapiens GN=CFL1 PE=1 SV=3;>tr|G3V1A4|G3V1A4_HUMAN Cofilin 1 (Non-muscle), isoform CRA_a OS=Homo sapiens GN=CFL1 PE=1
14-3-3 protein zeta/delta	YWHAZ	3769400	18.6749	18.7006	18.6758	18.745	18.6474	18.7602	18.4679	18.7632	18.6153	18.5482	18.5102	18.8075	16	13	12	71.4	64.5	56.3	27.745	0	394	P63104;D0PNI1;E7EX29;B0AZS6;B7Z2E6;H0YB80;Q2F831;E7ESK7;E5RGE1;E5RIR4;E9PD24;E7EVZ2;Q6LD62	P63104;D0PNI1;E7EX29;B0AZS6;B7Z2E6;H0YB80	>sp|P63104|1433Z_HUMAN 14-3-3 protein zeta/delta OS=Homo sapiens GN=YWHAZ PE=1 SV=1;>tr|D0PNI1|D0PNI1_HUMAN Epididymis luminal protein 4 OS=Homo sapiens GN=YWHAZ PE=2 SV=1;>tr|E7EX29|E7EX29_HUMAN 14-3-3 protein zeta/delta (Fragment) OS=Homo sapiens GN=YWHA
Dihydropyrimidinase-related protein 2	DPYSL2	3700800	18.3234	18.5509	18.3086	18.1953	18.5062	19.0123	18.5101	18.9679	18.7711	18.404	18.5474	18.6296	28	25	7	67.2	60.4	16.6	68.183	0	707	Q59GB4;Q16555;Q53ET2;Q8NAN9;E5RFU4;A9CQZ2	Q59GB4;Q16555;Q53ET2	>tr|Q59GB4|Q59GB4_HUMAN Dihydropyrimidinase-like 2 variant (Fragment) OS=Homo sapiens PE=2 SV=1;>sp|Q16555|DPYL2_HUMAN Dihydropyrimidinase-related protein 2 OS=Homo sapiens GN=DPYSL2 PE=1 SV=1;>tr|Q53ET2|Q53ET2_HUMAN Dihydropyrimidinase-like 2 variant (Fra
Histone H2B type 1-L;Histone H2B type 1-M;Histone H2B type 1-N;Histone H2B type 1-H;Histone H2B type 2-F;Histone H2B type 1-C/E/F/G/I;Histone H2B type 1-D;Histone H2B type F-S;Histone H2B type 1-K;Histone H2B	HIST1H2BL;HIST1H2BM;HIST1H2BN;HIST1H2BH;HIST2H2BF;HIST1H2BC;HIST1H2BD;H2BFS;HIST1H2BK;HIST1H2BI	3663700	18.1556	18.8068	18.9841	19.3407	18.9385	NaN	16.0367	12.2424	18.3229	19.5746	19.0818	16.7879	5	5	2	35.7	35.7	7.9	13.952	0	121	Q99880;Q99879;Q99877;Q93079;Q5QNW6;Q0D2M2;P62807;P58876;P57053;O60814;B2R4S9;A8K9J7;A0A024RCL8;A0A024RCJ9;A0A024QZZ7;I6L9F7;U3KQK0;B4DR52;Q96A08;L0R4T3	Q99880;Q99879;Q99877;Q93079;Q5QNW6;Q0D2M2;P62807;P58876;P57053;O60814;B2R4S9;A8K9J7;A0A024RCL8;A0A024RCJ9;A0A024QZZ7;I6L9F7;U3KQK0;B4DR52	>sp|Q99880|H2B1L_HUMAN Histone H2B type 1-L OS=Homo sapiens GN=HIST1H2BL PE=1 SV=3;>sp|Q99879|H2B1M_HUMAN Histone H2B type 1-M OS=Homo sapiens GN=HIST1H2BM PE=1 SV=3;>sp|Q99877|H2B1N_HUMAN Histone H2B type 1-N OS=Homo sapiens GN=HIST1H2BN PE=1 SV=3;>sp|Q93
Tropomyosin alpha-4 chain	TPM4	3596900	18.4832	18.0422	18.2363	18.2258	18.3108	18.8411	18.7531	18.9287	18.187	18.3983	18.3519	18.6706	21	15	9	60.3	48	34.5	26.221	0	504	B4DVY2;V9HW56;P67936;B4DTB1;K7EMU5;K7EPB9	B4DVY2;V9HW56;P67936;B4DTB1	>tr|B4DVY2|B4DVY2_HUMAN cDNA FLJ54184, highly similar to Tropomyosin alpha-4 chain OS=Homo sapiens PE=2 SV=1;>tr|V9HW56|V9HW56_HUMAN Epididymis secretory protein Li 108 OS=Homo sapiens GN=HEL-S-108 PE=1 SV=1;>sp|P67936|TPM4_HUMAN Tropomyosin alpha-4 chain
Calmodulin	CALM1;CALM2	3559700	18.519	18.2591	18.42	18.399	18.1599	18.9306	18.7367	18.9128	18.4007	18.2666	18.3075	18.7578	11	11	10	85.2	85.2	80.5	16.837	0	284	P62158;B4DJ51;H0Y7A7;Q9BRL5;B2RDW0;E7ETZ0;E7EMB3;Q96HY3;A8K1M2;G3V361;G3V226;M0QZ52;F8WBR5;G3V479;B4DUI9;C9J7T9;P02585	P62158;B4DJ51;H0Y7A7;Q9BRL5;B2RDW0;E7ETZ0;E7EMB3;Q96HY3;A8K1M2;G3V361	>sp|P62158|CALM_HUMAN Calmodulin OS=Homo sapiens GN=CALM1 PE=1 SV=2;>tr|B4DJ51|B4DJ51_HUMAN Calmodulin 1 (Phosphorylase kinase, delta), isoform CRA_a OS=Homo sapiens GN=CALM1 PE=1 SV=1;>tr|H0Y7A7|H0Y7A7_HUMAN Calmodulin (Fragment) OS=Homo sapiens GN=CALM2
ATP synthase subunit beta, mitochondrial;ATP synthase subunit beta	ATP5B	3547500	18.548	18.4734	18.6977	18.3408	18.5465	18.6611	18.3566	18.3632	18.449	18.5468	18.31	18.4283	23	23	17	71.1	71.1	51.2	56.559	0	575	V9HW31;P06576;Q0QEN7;H0YH81;F8W079;F8W0P7	V9HW31;P06576;Q0QEN7;H0YH81;F8W079	>tr|V9HW31|V9HW31_HUMAN ATP synthase subunit beta OS=Homo sapiens GN=HEL-S-271 PE=1 SV=1;>sp|P06576|ATPB_HUMAN ATP synthase subunit beta, mitochondrial OS=Homo sapiens GN=ATP5B PE=1 SV=3;>tr|Q0QEN7|Q0QEN7_HUMAN ATP synthase subunit beta (Fragment) OS=Homo
Cathepsin B;Cathepsin B light chain;Cathepsin B heavy chain	CTSB	3474400	18.3338	18.1904	17.9025	18.6374	18.842	18.5351	18.7115	18.6128	18.127	17.8838	18.5707	18.7918	16	16	9	44.5	44.5	26	37.821	0	603	P07858;A0A024R374;A8K2H4;B4DL49;B4DMY4;B3KUJ8;E9PKQ7;E9PNL5;E9PHZ5;E9PLY3;E9PSG5;E9PQM1;E9PR54;E9PJ67;Q5HYG5;E9PCB3;E9PS78;Q8TAC7;R4GMQ5	P07858;A0A024R374;A8K2H4;B4DL49;B4DMY4;B3KUJ8	>sp|P07858|CATB_HUMAN Cathepsin B OS=Homo sapiens GN=CTSB PE=1 SV=3;>tr|A0A024R374|A0A024R374_HUMAN Cathepsin B, isoform CRA_a OS=Homo sapiens GN=CTSB PE=3 SV=1;>tr|A8K2H4|A8K2H4_HUMAN cDNA FLJ78235 OS=Homo sapiens PE=2 SV=1;>tr|B4DL49|B4DL49_HUMAN cDNA FL
Phosphoglycerate kinase 1;Phosphoglycerate kinase	PGK1	3387500	18.3776	18.4642	18.3835	18.1891	18.2558	18.3027	18.1908	18.704	18.5123	18.2701	18.2822	18.3711	23	23	23	65.2	65.2	65.2	44.614	0	747	V9HWF4;P00558;B4E1H9;B4DHM5;B4DHB3;B4DWQ3;P07205;Q16444;V9HW85	V9HWF4;P00558;B4E1H9;B4DHM5;B4DHB3	>tr|V9HWF4|V9HWF4_HUMAN Phosphoglycerate kinase OS=Homo sapiens GN=HEL-S-68p PE=2 SV=1;>sp|P00558|PGK1_HUMAN Phosphoglycerate kinase 1 OS=Homo sapiens GN=PGK1 PE=1 SV=3;>tr|B4E1H9|B4E1H9_HUMAN Phosphoglycerate kinase OS=Homo sapiens PE=2 SV=1;>tr|B4DHM5|B4
14-3-3 protein epsilon	YWHAE;YWHAE/FAM22B fusion;YWHAE/FAM22A fusion	3381300	18.4576	18.275	18.5504	18.6137	18.5845	18.3242	18.1584	18.6726	18.2869	18.4979	18.4922	18.5801	23	23	8	72.5	72.5	21.2	29.174	0	483	V9HW98;P62258;G9K389;G9K388;B4DJB0;B4DJF2;I3L3T1;K7EM20;K7EIT4;I3L0W5;B3KT37	V9HW98;P62258;G9K389;G9K388	>tr|V9HW98|V9HW98_HUMAN Epididymis luminal protein 2 OS=Homo sapiens GN=HEL2 PE=1 SV=1;>sp|P62258|1433E_HUMAN 14-3-3 protein epsilon OS=Homo sapiens GN=YWHAE PE=1 SV=1;>tr|G9K389|G9K389_HUMAN YWHAE/FAM22B fusion protein (Fragment) OS=Homo sapiens GN=YWHAE/
Ras GTPase-activating-like protein IQGAP1	IQGAP1	2934700	18.3522	18.0421	18.0368	18.0652	18.2136	18.5188	18.5357	18.3867	18.1974	18.0168	18.0781	18.3178	84	84	83	64.7	64.7	64.2	189.25	0	1126	P46940;A0A024RC65;A4QPB0;H0YLE8;B4E2M0;Q6P1N4;Q5FWG8;Q05DN7;B4DNP4;Q96PA3;A0A087X225;A0A087WWP1;H0YKA5;F2Z2E2;Q86VI3;A2RRC9;E9PDT6	P46940;A0A024RC65;A4QPB0;H0YLE8;B4E2M0;Q6P1N4	>sp|P46940|IQGA1_HUMAN Ras GTPase-activating-like protein IQGAP1 OS=Homo sapiens GN=IQGAP1 PE=1 SV=1;>tr|A0A024RC65|A0A024RC65_HUMAN HCG1991735, isoform CRA_a OS=Homo sapiens GN=hCG_1991735 PE=4 SV=1;>tr|A4QPB0|A4QPB0_HUMAN IQ motif containing GTPase activ
Thioredoxin	TXN	2844400	17.9365	17.894	17.7982	18.1054	18.1473	18.6916	18.2359	18.7619	18.2463	17.7345	18.6185	18.1837	8	8	8	80	80	80	11.737	0	377	P10599;H9ZYJ2	P10599;H9ZYJ2	>sp|P10599|THIO_HUMAN Thioredoxin OS=Homo sapiens GN=TXN PE=1 SV=3;>tr|H9ZYJ2|H9ZYJ2_HUMAN Thioredoxin OS=Homo sapiens GN=TXN PE=2 SV=1
Tubulin beta chain	TUBB;XTP3TPATP1	2841600	18.1961	18.3177	18.4264	17.8883	18.3405	16.8104	18.151	17.0351	18.3036	18.5006	18.2046	18.1474	21	5	1	71.1	20.2	3.5	47.766	0	333	Q5JP53;Q5SU16;P07437;B7ZAF0;Q6LC01;B4DY90;Q5ST81;B7ZAK1;Q9BUU9;B4E052;B4DQN9;B4DMU8;Q96B85;B4DXZ5;Q1KSF8;Q6P602	Q5JP53;Q5SU16;P07437;B7ZAF0;Q6LC01;B4DY90;Q5ST81;B7ZAK1;Q9BUU9;B4E052;B4DQN9;B4DMU8;Q96B85;B4DXZ5;Q1KSF8	>tr|Q5JP53|Q5JP53_HUMAN Tubulin beta chain OS=Homo sapiens GN=TUBB PE=1 SV=1;>tr|Q5SU16|Q5SU16_HUMAN Beta 5-tubulin OS=Homo sapiens GN=TUBB PE=1 SV=1;>sp|P07437|TBB5_HUMAN Tubulin beta chain OS=Homo sapiens GN=TUBB PE=1 SV=2;>tr|B7ZAF0|B7ZAF0_HUMAN cDNA, F
Histone H3.2	HIST2H3A	2764600	17.6393	18.2005	18.5757	18.3039	17.8386	18.9508	17.3732	18.412	18.1464	16.7837	18.3087	18.4664	3	3	1	33.8	33.8	23.5	15.388	0	131	Q71DI3	Q71DI3	>sp|Q71DI3|H32_HUMAN Histone H3.2 OS=Homo sapiens GN=HIST2H3A PE=1 SV=3
Protein S100-A11	S100A11	2761100	18.5714	18.0513	18.0636	17.7886	18.0392	18.4075	18.3799	18.1378	18.8604	17.2101	18.3624	18.2882	6	6	6	73.3	73.3	73.3	11.74	0	196	V9HWH9;P31949;B2R5H0	V9HWH9;P31949;B2R5H0	>tr|V9HWH9|V9HWH9_HUMAN Protein S100 OS=Homo sapiens GN=HEL-S-43 PE=2 SV=1;>sp|P31949|S10AB_HUMAN Protein S100-A11 OS=Homo sapiens GN=S100A11 PE=1 SV=2;>tr|B2R5H0|B2R5H0_HUMAN Protein S100 OS=Homo sapiens PE=2 SV=1
UDP-glucose 6-dehydrogenase	UGDH	2755400	17.7139	18.3721	18.3012	18.1564	17.8455	17.761	17.6955	18.497	18.3662	18.302	18.146	17.8953	28	28	28	75.5	75.5	75.5	55.023	0	617	O60701;Q9NQ82;E7ER83;E7ETF4;E7EV97;E7ER95;Q9NQ81;D6RHF4;Q9NY20;E9PBD2	O60701	>sp|O60701|UGDH_HUMAN UDP-glucose 6-dehydrogenase OS=Homo sapiens GN=UGDH PE=1 SV=1
Plastin-3	PLS3	2744200	17.874	18.0453	17.9405	18.2615	18.0604	18.0584	17.8444	18.3286	18.4527	17.8057	18.5042	18.4029	35	35	32	60.3	60.3	54.8	70.81	0	755	P13797;B4DPW9;Q53GY0;A0A0A0MSQ0;Q96HI1;U3KQI3;B4DPU6;B4DG31;B4DI60;A7E2S2;H7C4N2;Q59GX5;V9HWJ7;Q53FI1;P13796;A0A024RDT4;F2Z2Z9;Q5TBN3;B3KUI1;C9JAM8	P13797;B4DPW9;Q53GY0;A0A0A0MSQ0;Q96HI1	>sp|P13797|PLST_HUMAN Plastin-3 OS=Homo sapiens GN=PLS3 PE=1 SV=4;>tr|B4DPW9|B4DPW9_HUMAN cDNA FLJ51929, highly similar to Plastin-3 OS=Homo sapiens PE=2 SV=1;>tr|Q53GY0|Q53GY0_HUMAN Plastin 3 variant (Fragment) OS=Homo sapiens PE=2 SV=1;>tr|A0A0A0MSQ0|A0A
Moesin	MSN	2733500	18.1942	17.8805	18.0214	18.1406	18.0549	18.2104	18.2864	17.9676	17.8319	18.2412	18.0697	17.9719	34	34	28	57	57	45.1	67.819	0	603	V9HWC0;P26038;Q6PJT4;B7Z4C7;V9GZ54;E9PNP4	V9HWC0;P26038	>tr|V9HWC0|V9HWC0_HUMAN Epididymis luminal protein 70 OS=Homo sapiens GN=HEL70 PE=2 SV=1;>sp|P26038|MOES_HUMAN Moesin OS=Homo sapiens GN=MSN PE=1 SV=3
Transitional endoplasmic reticulum ATPase	VCP;DKFZp434K0126	2731300	18.262	18.0485	18.0544	17.8776	18.0121	18.6476	18.5235	18.5172	18.0744	17.7798	17.8986	18.0608	43	43	37	69.1	69.1	60.2	89.321	0	729	V9HW80;P55072;Q96IF9;Q0IIN5;Q9NTC4;Q9HAP1;Q9HAP0	V9HW80;P55072;Q96IF9;Q0IIN5;Q9NTC4	>tr|V9HW80|V9HW80_HUMAN Epididymis luminal protein 220 OS=Homo sapiens GN=HEL-S-70 PE=1 SV=1;>sp|P55072|TERA_HUMAN Transitional endoplasmic reticulum ATPase OS=Homo sapiens GN=VCP PE=1 SV=4;>tr|Q96IF9|Q96IF9_HUMAN VCP protein (Fragment) OS=Homo sapiens GN=
Phosphoglycerate mutase;Phosphoglycerate mutase 1	PGAM1;hCG_2015269	2713600	18.0257	17.5927	18.1268	17.9811	18.1892	18.3508	18.1981	18.4333	17.9122	18.0977	17.9486	18.4209	20	20	20	78.3	78.3	78.3	28.804	0	542	Q6FHU2;Q53G35;P18669;Q6P6D7;Q0D2Q6;Q6FHK8;B4DKL5;B4DMJ7;B7Z9E5;B4DJA4;P15259;A4D2J6;Q8N0Y7;B7ZW15	Q6FHU2;Q53G35;P18669;Q6P6D7;Q0D2Q6;Q6FHK8;B4DKL5;B4DMJ7	>tr|Q6FHU2|Q6FHU2_HUMAN Epididymis secretory protein Li 35 (Fragment) OS=Homo sapiens GN=PGAM1 PE=2 SV=1;>tr|Q53G35|Q53G35_HUMAN Phosphoglycerate mutase (Fragment) OS=Homo sapiens PE=2 SV=1;>sp|P18669|PGAM1_HUMAN Phosphoglycerate mutase 1 OS=Homo sapiens G
ATP synthase subunit alpha, mitochondrial	ATP5A1	2705100	17.9167	17.9147	18.1923	17.8923	18.0824	18.6025	18.1822	18.273	17.9047	18.0855	17.7448	18.0163	23	23	23	53.7	53.7	53.7	59.75	0	574	V9HW26;P25705;K7EK77;B4DGW3;K7ERX7;K7EQH4;K7EJP1;K7ENJ4;K7ESA0	V9HW26;P25705	>tr|V9HW26|V9HW26_HUMAN ATP synthase subunit alpha OS=Homo sapiens GN=HEL-S-123m PE=1 SV=1;>sp|P25705|ATPA_HUMAN ATP synthase subunit alpha, mitochondrial OS=Homo sapiens GN=ATP5A1 PE=1 SV=1
Vinculin	VCL	2557400	18.0164	17.7939	17.9404	18.0515	17.8272	17.8162	18.219	18.2647	18.0028	17.9278	18.2205	18.0327	48	48	19	52.7	52.7	22	116.72	0	845	A0A024QZN4;V9HWK2;P18206;B3KXA2;B4E3Q9;B4DKC9;B4DTM7;A0A096LPE1	A0A024QZN4;V9HWK2;P18206;B3KXA2;B4E3Q9	>tr|A0A024QZN4|A0A024QZN4_HUMAN Vinculin, isoform CRA_c OS=Homo sapiens GN=VCL PE=4 SV=1;>tr|V9HWK2|V9HWK2_HUMAN Epididymis luminal protein 114 OS=Homo sapiens GN=HEL114 PE=2 SV=1;>sp|P18206|VINC_HUMAN Vinculin OS=Homo sapiens GN=VCL PE=1 SV=4;>tr|B3KXA2|B
Filamin-C	FLNC	2557000	18.2178	17.8481	17.9783	17.9105	17.9378	18.1615	18.2902	18.0881	17.8704	17.9911	17.727	17.8887	93	84	82	48.6	45.2	44	291.02	0	1199	Q14315;Q59H94;B3KM41;A4D1J9;B5AGT3	Q14315;Q59H94	>sp|Q14315|FLNC_HUMAN Filamin-C OS=Homo sapiens GN=FLNC PE=1 SV=3;>tr|Q59H94|Q59H94_HUMAN Gamma filamin variant (Fragment) OS=Homo sapiens PE=2 SV=1
Nucleoside diphosphate kinase;Nucleoside diphosphate kinase B	NME1-NME2;NME2	2539400	18.2504	18.4838	18.3257	18.0859	18.6808	15.0646	17.6598	16.5507	18.208	17.9278	18.1718	18.0186	17	17	7	69.9	69.9	25.3	32.642	0	322	Q32Q12;Q6FHN3;P22392;J3KPD9;O60361;F6XY72	Q32Q12;Q6FHN3;P22392;J3KPD9	>tr|Q32Q12|Q32Q12_HUMAN Nucleoside diphosphate kinase OS=Homo sapiens GN=NME1-NME2 PE=1 SV=1;>tr|Q6FHN3|Q6FHN3_HUMAN Nucleoside diphosphate kinase OS=Homo sapiens GN=NME2 PE=2 SV=1;>sp|P22392|NDKB_HUMAN Nucleoside diphosphate kinase B OS=Homo sapiens GN=NM
Alpha-actinin-1	ACTN1	2525500	18.4465	17.5736	17.5519	17.8556	17.6439	18.2443	18.7263	18.0695	17.7063	17.5165	17.9109	17.9427	54	37	4	73.3	53.1	6.8	103.06	0	729	P12814;A0A024R694;Q86TX4;G3V2N5;B4DRP5;H7C5W8;H0YJW3;B7Z2N5;H0YJ11;G3V5M4;B7Z4P6;Q59FD9;B7Z4K1;F6THM6;Q5ZEZ4;G3V380	P12814;A0A024R694;Q86TX4	>sp|P12814|ACTN1_HUMAN Alpha-actinin-1 OS=Homo sapiens GN=ACTN1 PE=1 SV=2;>tr|A0A024R694|A0A024R694_HUMAN Actinin, alpha 1, isoform CRA_a OS=Homo sapiens GN=ACTN1 PE=4 SV=1;>tr|Q86TX4|Q86TX4_HUMAN Full-length cDNA clone CS0DB009YA03 of Neuroblastoma of Hom
L-lactate dehydrogenase;L-lactate dehydrogenase B chain	LDHB	2462200	18.0316	17.9599	18.0519	18.0704	18.0806	18.1605	17.8421	17.7408	17.8146	18.0921	17.8631	17.8626	21	20	20	61.4	57.8	57.8	36.638	0	339	Q5U077;P07195;A8MW50;C9J7H8;F5H793;Q59G78;F5H5G7;F5H155;A0A087WUM2;Q96L19;G3XAP5;F5H245;Q6ZMR3;P07864;G9BCY8;G9BCY7;D6NKH9	Q5U077;P07195;A8MW50	>tr|Q5U077|Q5U077_HUMAN L-lactate dehydrogenase OS=Homo sapiens GN=HEL-S-281 PE=2 SV=1;>sp|P07195|LDHB_HUMAN L-lactate dehydrogenase B chain OS=Homo sapiens GN=LDHB PE=1 SV=2;>tr|A8MW50|A8MW50_HUMAN L-lactate dehydrogenase (Fragment) OS=Homo sapiens GN=LDH
Heat shock protein HSP 90-alpha	HSP90AA1;EL52	2452300	17.8182	17.8416	17.9489	17.6951	17.8726	18.426	17.9606	18.3789	17.8318	17.8253	17.6777	17.8915	40	25	23	57.1	40	40	84.659	0	761	P07900;K9JA46;Q2VPJ6;Q8TBA7;O75322;Q86U12;Q96HX7;G3V2J8;B4DTA5;Q86SX1;Q58FG0;Q58FF9	P07900;K9JA46;Q2VPJ6;Q8TBA7;O75322;Q86U12;Q96HX7	>sp|P07900|HS90A_HUMAN Heat shock protein HSP 90-alpha OS=Homo sapiens GN=HSP90AA1 PE=1 SV=5;>tr|K9JA46|K9JA46_HUMAN Epididymis luminal secretory protein 52 OS=Homo sapiens GN=EL52 PE=2 SV=1;>tr|Q2VPJ6|Q2VPJ6_HUMAN HSP90AA1 protein (Fragment) OS=Homo sapie
Major vault protein	MVP	2412100	18.0457	17.976	17.8088	17.933	18.1116	18.2516	18.1247	18.0623	17.8482	17.7192	17.8083	17.8413	43	43	38	65.1	65.1	57.4	99.326	0	812	X5D2M8;Q14764;B4DDR2;X5D7K9;B4DXN0;B4DP93;X5DNU0;X5D7S8;X5DP24;H3BQK6;X5DP17;X5D7R7;H3BRL2;H3BUK7;H3BP76;H3BPZ2;H3BNF2;H3BUP3;H3BQE7;I3L155	X5D2M8;Q14764;B4DDR2;X5D7K9;B4DXN0;B4DP93;X5DNU0;X5D7S8	>tr|X5D2M8|X5D2M8_HUMAN Major vault protein isoform A (Fragment) OS=Homo sapiens GN=MVP PE=2 SV=1;>sp|Q14764|MVP_HUMAN Major vault protein OS=Homo sapiens GN=MVP PE=1 SV=4;>tr|B4DDR2|B4DDR2_HUMAN cDNA FLJ54588, highly similar to Major vault protein OS=Homo
Adenylyl cyclase-associated protein;Adenylyl cyclase-associated protein 1	CAP1	2386500	18.3862	17.8445	17.7079	17.7369	17.7099	17.8799	18.3907	17.9241	17.8334	17.6876	17.8072	17.7682	21	21	1	59.6	59.6	4.8	51.672	0	534	D3DPU2;B4DNW7;B4DI38;B2RDY9;Q01518;B4DNY3;B4DUZ8;Q5T0R1;Q5T0R7;Q5T0R6;Q5T0R5;Q5T0R4;Q5T0R3;Q5T0R2	D3DPU2;B4DNW7;B4DI38;B2RDY9;Q01518;B4DNY3;B4DUZ8	>tr|D3DPU2|D3DPU2_HUMAN Adenylyl cyclase-associated protein OS=Homo sapiens GN=CAP1 PE=3 SV=1;>tr|B4DNW7|B4DNW7_HUMAN Adenylyl cyclase-associated protein OS=Homo sapiens PE=2 SV=1;>tr|B4DI38|B4DI38_HUMAN Adenylyl cyclase-associated protein OS=Homo sapiens
Aldo-keto reductase family 1 member C1	AKR1C1	2383200	17.2626	18.0266	18.2159	17.659	18.3895	18.032	17.5766	17.8729	17.5299	17.8344	17.8716	18.0519	17	17	1	69	69	5.3	36.788	0	431	Q04828;A0A0A0MT30;H0Y804;A6NHU4;B4E0M1	Q04828;A0A0A0MT30;H0Y804;A6NHU4	>sp|Q04828|AK1C1_HUMAN Aldo-keto reductase family 1 member C1 OS=Homo sapiens GN=AKR1C1 PE=1 SV=1;>tr|A0A0A0MT30|A0A0A0MT30_HUMAN Aldo-keto reductase family 1 member C1 OS=Homo sapiens GN=AKR1C1 PE=1 SV=1;>tr|H0Y804|H0Y804_HUMAN Aldo-keto reductase family
		2360200	17.876	17.8172	17.4853	17.8529	18.1446	17.7855	18.0573	18.1449	18.011	17.6415	17.9178	18.0781	24	24	1	83.1	83.1	2.9	49.416	0	477	A0A024RC87	A0A024RC87	>tr|A0A024RC87|A0A024RC87_HUMAN Ribonuclease/angiogenin inhibitor 1, isoform CRA_a OS=Homo sapiens GN=RNH1 PE=4 SV=1
	CALD1	2284100	17.9947	17.1316	17.4423	17.8243	17.6306	18.1519	18.3835	18.3548	17.4712	17.4072	17.9829	18.4326	28	28	0	45.7	45.7	0	61.705	0	712	E9PGZ1;Q9NYG1;C9J813;Q6PJM5;Q6P707;Q05DR4;C9JEK3;Q5HY93;C9JE79;F8WE61;REV__H0YH95;REV__H0YEF9;REV__E9PJZ7;REV__H0YHK3;REV__B7Z7Y5;REV__Q13136;REV__G3V200;REV__O75334;REV__Q4LE62	E9PGZ1;Q9NYG1;C9J813;Q6PJM5	>tr|E9PGZ1|E9PGZ1_HUMAN Caldesmon OS=Homo sapiens GN=CALD1 PE=1 SV=1;>tr|Q9NYG1|Q9NYG1_HUMAN Caldesmon 1, isoform CRA_b OS=Homo sapiens GN=CALD1 PE=2 SV=3;>tr|C9J813|C9J813_HUMAN Caldesmon (Fragment) OS=Homo sapiens GN=CALD1 PE=1 SV=1;>tr|Q6PJM5|Q6PJM5_HUM
Annexin A6;Annexin	ANXA6	2263900	18.085	17.5304	17.6032	17.3907	17.5679	18.3013	18.19	18.4115	17.8891	17.5895	17.5158	18.0319	39	39	17	66.9	66.9	28.8	75.872	0	589	P08133;A8K3Q7;B7Z582;Q6ZP35;E7EMC6;E5RK63;E5RJF5;E5RI05;E5RFF0;E5RJR0;E5RIU8;H0YC77	P08133;A8K3Q7;B7Z582;Q6ZP35;E7EMC6	>sp|P08133|ANXA6_HUMAN Annexin A6 OS=Homo sapiens GN=ANXA6 PE=1 SV=3;>tr|A8K3Q7|A8K3Q7_HUMAN Annexin OS=Homo sapiens PE=2 SV=1;>tr|B7Z582|B7Z582_HUMAN Annexin OS=Homo sapiens PE=2 SV=1;>tr|Q6ZP35|Q6ZP35_HUMAN Annexin OS=Homo sapiens PE=2 SV=1;>tr|E7EMC6|E7
Transgelin-2	TAGLN2	2235300	18.2511	17.5434	17.8556	17.712	17.5513	18.4008	18.1237	17.8229	17.5954	17.3439	17.5778	17.7601	13	13	13	76.9	76.9	76.9	22.391	0	293	P37802;X6RJP6;B7Z5A2;C9J5W6;Q9UI15	P37802;X6RJP6	>sp|P37802|TAGL2_HUMAN Transgelin-2 OS=Homo sapiens GN=TAGLN2 PE=1 SV=3;>tr|X6RJP6|X6RJP6_HUMAN Transgelin-2 (Fragment) OS=Homo sapiens GN=TAGLN2 PE=1 SV=1
Proactivator polypeptide;Saposin-A;Saposin-B-Val;Saposin-B;Saposin-C;Saposin-D	PSAP	2221100	17.8659	17.826	17.6004	17.7289	18.1299	18.0834	18.0381	17.6583	17.9459	17.3883	17.7423	17.7309	20	20	6	44.7	44.7	12.2	58.14	0	370	Q53FJ5;P07602;A0A024QZQ2;C9JIZ6;Q59EN5;B4DEK5;Q5BJH1	Q53FJ5;P07602;A0A024QZQ2;C9JIZ6;Q59EN5;B4DEK5;Q5BJH1	>tr|Q53FJ5|Q53FJ5_HUMAN Prosaposin (Variant Gaucher disease and variant metachromatic leukodystrophy) variant (Fragment) OS=Homo sapiens PE=2 SV=1;>sp|P07602|SAP_HUMAN Prosaposin OS=Homo sapiens GN=PSAP PE=1 SV=2;>tr|A0A024QZQ2|A0A024QZQ2_HUMAN Prosaposin
Cytoplasmic dynein 1 heavy chain 1	DYNC1H1	2213600	17.9186	17.8615	17.802	17.6945	17.636	17.9238	18.1031	17.8435	17.9024	17.67	17.6201	17.8547	165	165	165	42.6	42.6	42.6	532.4	0	1377	Q14204;Q6P2H7;H0YJ21;B4DSR6;Q9NRC3;Q92862	Q14204	>sp|Q14204|DYHC1_HUMAN Cytoplasmic dynein 1 heavy chain 1 OS=Homo sapiens GN=DYNC1H1 PE=1 SV=5
Protein disulfide-isomerase A6	PDIA6	2185200	17.8703	17.681	17.8676	17.8984	17.6233	17.8494	17.9199	18.0677	17.6713	17.8797	17.8476	17.9373	16	16	16	48	48	48	48.121	0	403	Q15084	Q15084	>sp|Q15084|PDIA6_HUMAN Protein disulfide-isomerase A6 OS=Homo sapiens GN=PDIA6 PE=1 SV=1
60 kDa heat shock protein, mitochondrial	HSPD1	2184100	17.665	17.7594	18.392	17.6244	17.7678	18.2005	17.3946	17.9518	17.3409	18.0908	17.411	17.639	33	33	21	67.7	67.7	40.8	61.054	0	672	P10809;A0A024R3X4;B3GQS7;B7Z597;B7Z5E7;B7Z4F6;Q53SE2;E7ESH4;E7EXB4;B9VPB4;B9VP19;Q53QD5;C9JL25;C9JL19;C9JCQ4;C9J0S9	P10809;A0A024R3X4;B3GQS7;B7Z597;B7Z5E7;B7Z4F6	>sp|P10809|CH60_HUMAN 60 kDa heat shock protein, mitochondrial OS=Homo sapiens GN=HSPD1 PE=1 SV=2;>tr|A0A024R3X4|A0A024R3X4_HUMAN Heat shock 60kDa protein 1 (Chaperonin), isoform CRA_a OS=Homo sapiens GN=HSPD1 PE=3 SV=1;>tr|B3GQS7|B3GQS7_HUMAN Mitochondria
Actin, alpha cardiac muscle 1;Actin, aortic smooth muscle;Actin, gamma-enteric smooth muscle;Actin, alpha skeletal muscle	ACTC1;ACTA2;ACTG2;ACTA1	2170800	18.2826	16.6995	17.1151	18.0328	17.8556	17.3533	18.5238	17.4294	16.6098	17.3029	17.8772	18.8151	20	9	0	68.4	42.4	0	42.019	0	189	P68032;P62736;D2JYH4;P63267;P68133;B3KW67;B7Z6P1;B4DUI8;B3KUD3;Q7Z7J6;A6NL76;Q13707;B3KPP5;C9JFL5;F6UVQ4;F6QUT6;B7Z6I1;F8WB63;B8ZZJ2;Q562S2	P68032;P62736;D2JYH4;P63267;P68133;B3KW67;B7Z6P1;B4DUI8;B3KUD3;Q7Z7J6;A6NL76;Q13707	>sp|P68032|ACTC_HUMAN Actin, alpha cardiac muscle 1 OS=Homo sapiens GN=ACTC1 PE=1 SV=1;>sp|P62736|ACTA_HUMAN Actin, aortic smooth muscle OS=Homo sapiens GN=ACTA2 PE=1 SV=1;>tr|D2JYH4|D2JYH4_HUMAN Actin, alpha 2, smooth muscle, aorta OS=Homo sapiens GN=ACTA
Heterogeneous nuclear ribonucleoproteins A2/B1	HNRNPA2B1	2159000	17.6025	17.9566	18.0184	17.9295	17.8518	17.3503	17.3822	17.7285	17.8279	17.7918	17.8408	17.7918	20	20	20	56.1	56.1	56.1	37.429	0	533	P22626;A0A024RA61;A0A024RA27;A0A087WUI2;I6L957;A0A024RA28	P22626;A0A024RA61;A0A024RA27;A0A087WUI2;I6L957;A0A024RA28	>sp|P22626|ROA2_HUMAN Heterogeneous nuclear ribonucleoproteins A2/B1 OS=Homo sapiens GN=HNRNPA2B1 PE=1 SV=2;>tr|A0A024RA61|A0A024RA61_HUMAN Heterogeneous nuclear ribonucleoprotein A2/B1, isoform CRA_c OS=Homo sapiens GN=HNRPA2B1 PE=4 SV=1;>tr|A0A024RA27|A0
Myoferlin	MYOF	2154900	17.663	17.7429	17.5947	17.8542	17.9278	17.4764	17.7998	17.4101	17.9712	17.6588	17.9613	18.0825	87	87	79	50.1	50.1	44.7	234.71	0	1132	Q9NZM1;H0YD14;O75923	Q9NZM1;H0YD14	>sp|Q9NZM1|MYOF_HUMAN Myoferlin OS=Homo sapiens GN=MYOF PE=1 SV=1;>tr|H0YD14|H0YD14_HUMAN Myoferlin (Fragment) OS=Homo sapiens GN=MYOF PE=1 SV=1
Transgelin	TAGLN	2145600	18.3944	17.1289	16.9345	17.6968	18.0346	16.2274	18.4524	17.2805	17.7943	17.4756	17.9455	18.3649	15	15	15	72.6	72.6	72.6	22.611	0	430	Q5U0D2;Q01995;Q6FI52;Q53GC9;H0YCU9;Q59FA5;E9PJ32	Q5U0D2;Q01995;Q6FI52;Q53GC9;H0YCU9;Q59FA5	>tr|Q5U0D2|Q5U0D2_HUMAN Transgelin OS=Homo sapiens GN=TAGLN PE=2 SV=1;>sp|Q01995|TAGL_HUMAN Transgelin OS=Homo sapiens GN=TAGLN PE=1 SV=4;>tr|Q6FI52|Q6FI52_HUMAN Transgelin OS=Homo sapiens GN=TAGLN PE=2 SV=1;>tr|Q53GC9|Q53GC9_HUMAN Transgelin variant (Frag
Protein disulfide-isomerase A4	PDIA4	2077600	17.8347	17.4583	17.5704	17.5225	17.5982	17.4516	17.6568	17.668	17.5052	17.8329	17.4214	17.514	36	35	35	52.1	52.1	52.1	72.932	0	593	P13667;A0A090N8Y2;C9JMN9	P13667;A0A090N8Y2	>sp|P13667|PDIA4_HUMAN Protein disulfide-isomerase A4 OS=Homo sapiens GN=PDIA4 PE=1 SV=2;>tr|A0A090N8Y2|A0A090N8Y2_HUMAN Protein disulfide-isomerase A4 OS=Homo sapiens GN=ERP70 PE=3 SV=1
Thymosin beta-10	TMSB10	2072500	17.9218	17.2325	17.8994	17.6369	16.8952	18.3824	18.142	18.1464	17.5342	17.2136	17.1894	17.6675	1	1	1	31.8	31.8	31.8	5.0256	0	82	P63313	P63313	>sp|P63313|TYB10_HUMAN Thymosin beta-10 OS=Homo sapiens GN=TMSB10 PE=1 SV=2
NADH-cytochrome b5 reductase 3;NADH-cytochrome b5 reductase 3 membrane-bound form;NADH-cytochrome b5 reductase 3 soluble form	CYB5R3	2046500	17.6731	17.3854	17.4499	17.424	17.7071	18.1498	17.9469	18.1101	17.794	17.3103	17.6787	17.9702	17	17	17	65.3	65.3	65.3	33.238	0	337	A0A024R4X0;P00387;Q6ZVI6;B1AHF3	A0A024R4X0;P00387;Q6ZVI6;B1AHF3	>tr|A0A024R4X0|A0A024R4X0_HUMAN NADH-cytochrome b5 reductase OS=Homo sapiens GN=CYB5R3 PE=3 SV=1;>sp|P00387|NB5R3_HUMAN NADH-cytochrome b5 reductase 3 OS=Homo sapiens GN=CYB5R3 PE=1 SV=3;>tr|Q6ZVI6|Q6ZVI6_HUMAN NADH-cytochrome b5 reductase OS=Homo sapiens
Neutral alpha-glucosidase AB	GANAB	2030000	17.607	17.5767	17.7706	17.5206	17.6078	17.6549	17.591	17.5846	17.5498	17.7766	17.5909	17.5035	36	36	7	48.6	48.6	9.3	106.87	0	664	V9HWJ0;Q14697;B4DJ30;F5H6X6;A0A024R592;B4DSM6;B4DIW2	V9HWJ0;Q14697;B4DJ30;F5H6X6;A0A024R592;B4DSM6;B4DIW2	>tr|V9HWJ0|V9HWJ0_HUMAN Epididymis secretory sperm binding protein Li 164nA OS=Homo sapiens GN=HEL-S-164nA PE=2 SV=1;>sp|Q14697|GANAB_HUMAN Neutral alpha-glucosidase AB OS=Homo sapiens GN=GANAB PE=1 SV=3;>tr|B4DJ30|B4DJ30_HUMAN cDNA FLJ61290, highly simila
	DKFZp686J1372	2020500	17.981	17.4048	17.6883	17.6043	17.4543	17.4123	17.8487	17.8596	17.3807	17.914	17.7056	17.6361	25	25	0	57.3	57.3	0	29.017	0	394	B2RDE1;Q5HYB6;Q8NAG3	B2RDE1;Q5HYB6;Q8NAG3	>tr|B2RDE1|B2RDE1_HUMAN cDNA, FLJ96568, highly similar to Homo sapiens tropomyosin 3 (TPM3), mRNA OS=Homo sapiens PE=2 SV=1;>tr|Q5HYB6|Q5HYB6_HUMAN Epididymis luminal protein 189 OS=Homo sapiens GN=DKFZp686J1372 PE=1 SV=1;>tr|Q8NAG3|Q8NAG3_HUMAN cDNA FLJ35
Myosin light polypeptide 6	MYL6	2017400	17.9091	17.2944	17.3156	17.6599	17.6959	18.1248	18.4628	17.433	17.3463	17.4654	17.4155	17.6431	9	9	2	68.9	68.9	24.2	18.037	0	225	G3V1V0;F8W1R7;P60660;G3V1Y7;H0YI43	G3V1V0;F8W1R7;P60660;G3V1Y7	>tr|G3V1V0|G3V1V0_HUMAN Myosin light polypeptide 6 OS=Homo sapiens GN=MYL6 PE=1 SV=1;>tr|F8W1R7|F8W1R7_HUMAN Myosin light polypeptide 6 OS=Homo sapiens GN=MYL6 PE=1 SV=1;>sp|P60660|MYL6_HUMAN Myosin light polypeptide 6 OS=Homo sapiens GN=MYL6 PE=1 SV=2;>tr
Transketolase	TKT	1993400	17.4645	17.6857	17.8939	17.787	17.282	17.8308	17.4904	17.8437	17.4205	18.0991	17.7223	17.188	23	23	23	52.3	52.3	52.3	67.877	0	407	V9HWD9;Q53EM5;P29401;B4E022;B3KSI4;A0A0B4J1R6;B3KPZ8;B4DVU1;E9PFF2;F8W888;Q6MZE3;F8WAX4	V9HWD9;Q53EM5;P29401;B4E022;B3KSI4;A0A0B4J1R6;B3KPZ8;B4DVU1	>tr|V9HWD9|V9HWD9_HUMAN Transketolase OS=Homo sapiens GN=HEL107 PE=2 SV=1;>tr|Q53EM5|Q53EM5_HUMAN Transketolase (Fragment) OS=Homo sapiens PE=2 SV=1;>sp|P29401|TKT_HUMAN Transketolase OS=Homo sapiens GN=TKT PE=1 SV=3;>tr|B4E022|B4E022_HUMAN cDNA FLJ56274,
Polymerase I and transcript release factor	PTRF	1974700	17.3087	17.4913	17.3418	17.2442	17.3931	18.3951	17.8357	18.445	17.5014	17.3227	17.5194	17.6868	13	13	13	44.1	44.1	44.1	40.483	0	350	B4DPZ5;B4DNU9;Q6NZI2;B3KRY5	B4DPZ5;B4DNU9;Q6NZI2;B3KRY5	>tr|B4DPZ5|B4DPZ5_HUMAN cDNA FLJ53495, highly similar to Polymerase I and transcript release factor OS=Homo sapiens PE=2 SV=1;>tr|B4DNU9|B4DNU9_HUMAN cDNA FLJ55731, highly similar to Polymerase I and transcript release factor OS=Homo sapiens PE=2 SV=1;>sp|
Reticulocalbin-1	RCN1	1907400	17.9756	17.0974	17.3491	17.3721	17.3898	17.614	18.1648	17.6843	17.4461	17.6164	17.251	17.508	15	15	15	57.1	57.1	57.1	38.89	0	379	V9HW95;Q15293;Q5J7V8;E9PP27	V9HW95;Q15293	>tr|V9HW95|V9HW95_HUMAN Epididymis secretory protein Li 84 OS=Homo sapiens GN=HEL-S-84 PE=2 SV=1;>sp|Q15293|RCN1_HUMAN Reticulocalbin-1 OS=Homo sapiens GN=RCN1 PE=1 SV=1
Cathepsin D;Cathepsin D light chain;Cathepsin D heavy chain	CTSD	1893900	17.3153	17.7185	17.3231	17.774	17.7809	16.9334	17.207	17.1247	17.6923	17.6135	17.7372	17.553	17	17	17	57.8	57.8	57.8	44.552	0	388	V9HWI3;P07339;C9JH19;H7C1V0;H7C469;F8WD96;F8W787	V9HWI3;P07339;C9JH19	>tr|V9HWI3|V9HWI3_HUMAN Cathepsin D (Lysosomal aspartyl peptidase), isoform CRA_a OS=Homo sapiens GN=HEL-S-130P PE=2 SV=1;>sp|P07339|CATD_HUMAN Cathepsin D OS=Homo sapiens GN=CTSD PE=1 SV=1;>tr|C9JH19|C9JH19_HUMAN Cathepsin D (Fragment) OS=Homo sapiens GN=
Eukaryotic initiation factor 4A-I	EIF4A1	1874900	17.5095	17.5065	17.6416	17.4822	17.5138	18.0356	17.6874	17.8634	17.4907	17.113	17.4782	17.7672	23	23	4	64.8	64.8	16.3	46.153	0	422	P60842;A8K7F6;A8K088;J3KT12;Q59F68;J3KTB5;J3QS69;J3QL43;J3KSZ0;J3QR64;J3QLN6;J3KS25;J3QKZ9;B4E047;B4E102;J3KS93;J3QL52;J3KT04;Q86WD0;D3DSD6	P60842;A8K7F6;A8K088;J3KT12;Q59F68;J3KTB5;J3QS69;J3QL43;J3KSZ0	>sp|P60842|IF4A1_HUMAN Eukaryotic initiation factor 4A-I OS=Homo sapiens GN=EIF4A1 PE=1 SV=1;>tr|A8K7F6|A8K7F6_HUMAN cDNA FLJ78244, highly similar to Homo sapiens eukaryotic translation initiation factor 4A, isoform 1 (EIF4A1), mRNA OS=Homo sapiens PE=2 SV
Fatty acid synthase;[Acyl-carrier-protein] S-acetyltransferase;[Acyl-carrier-protein] S-malonyltransferase;3-oxoacyl-[acyl-carrier-protein] synthase;3-oxoacyl-[acyl-carrier-protein] reductase;3-hydroxyacyl-[acyl-carrier-protein] dehydratase;Enoyl-[acyl-carrier-protein] reductase;Oleoyl-[acyl-carrier-protein] hydrolase	FASN	1859200	17.7362	17.5886	17.5112	17.6863	17.3071	18.046	17.8094	17.5835	17.3312	17.4309	17.4276	17.2836	86	86	86	50.8	50.8	50.8	273.42	0	935	P49327;Q6PJJ3;Q13587;J3KTF0	P49327	>sp|P49327|FAS_HUMAN Fatty acid synthase OS=Homo sapiens GN=FASN PE=1 SV=3
CD59 glycoprotein	CD59	1830100	17.7249	17.1265	16.3571	17.4091	18.027	17.3485	17.9428	17.2382	17.3972	17.3302	17.5875	18.3133	4	4	4	29.6	29.6	29.6	11.985	0	145	E9PNW4;Q6FHM9;P13987;E9PR17;H0YET2	E9PNW4;Q6FHM9;P13987;E9PR17;H0YET2	>tr|E9PNW4|E9PNW4_HUMAN CD59 glycoprotein OS=Homo sapiens GN=CD59 PE=1 SV=1;>tr|Q6FHM9|Q6FHM9_HUMAN CD59 antigen, complement regulatory protein, isoform CRA_b OS=Homo sapiens GN=CD59 PE=2 SV=1;>sp|P13987|CD59_HUMAN CD59 glycoprotein OS=Homo sapiens GN=CD59
Heat shock protein beta-1	HSPB1	1825400	17.7675	17.3801	17.1835	17.3692	17.3957	17.156	17.7479	17.4821	17.8137	17.3144	17.6846	17.8482	11	11	11	64.9	64.9	64.9	22.782	0	316	V9HW43;P04792;B4DL87;F8WE04;C9J3N8	V9HW43;P04792;B4DL87;F8WE04	>tr|V9HW43|V9HW43_HUMAN Epididymis secretory protein Li 102 OS=Homo sapiens GN=HEL-S-102 PE=2 SV=1;>sp|P04792|HSPB1_HUMAN Heat shock protein beta-1 OS=Homo sapiens GN=HSPB1 PE=1 SV=2;>tr|B4DL87|B4DL87_HUMAN cDNA FLJ52243, highly similar to Heat-shock prote
Glutathione S-transferase P	GSTP1	1799800	17.7049	17.6665	17.5991	17.5858	17.5462	16.9312	17.6215	17.2471	17.6573	17.5042	17.6084	17.7634	12	12	8	66.2	66.2	39	23.356	0	301	V9HWE9;P09211;A8MX94;A0A087X2E9;Q5D6A5;B2C310;A0A087X243	V9HWE9;P09211;A8MX94	>tr|V9HWE9|V9HWE9_HUMAN Epididymis secretory protein Li 22 OS=Homo sapiens GN=HEL-S-22 PE=2 SV=1;>sp|P09211|GSTP1_HUMAN Glutathione S-transferase P OS=Homo sapiens GN=GSTP1 PE=1 SV=2;>tr|A8MX94|A8MX94_HUMAN Glutathione S-transferase P OS=Homo sapiens GN=GS
Stress-70 protein, mitochondrial	HSPA9	1799000	17.3824	17.4816	17.7126	17.2687	17.3621	17.6187	17.4119	17.5052	17.4355	17.7932	17.2197	17.3341	33	33	33	53.7	53.7	53.7	72.4	0	637	B7Z4V2;V9HW84;P38646;Q8N1C8;B7Z4T3;B7Z1V7;A1XP52;Q2F839;D6RJI2;D6RA73;H0Y8S0;H0YBG6	B7Z4V2;V9HW84;P38646;Q8N1C8;B7Z4T3;B7Z1V7	>tr|B7Z4V2|B7Z4V2_HUMAN cDNA FLJ51907, highly similar to Stress-70 protein, mitochondrial OS=Homo sapiens PE=2 SV=1;>tr|V9HW84|V9HW84_HUMAN Epididymis secretory sperm binding protein Li 124m OS=Homo sapiens GN=HEL-S-124m PE=2 SV=1;>sp|P38646|GRP75_HUMAN St
ATP-citrate synthase	ACLY;ACLY variant protein	1781000	17.5647	17.6456	17.4242	17.2587	17.041	18.6133	17.6015	17.9282	17.3332	16.7235	17.1699	16.7576	37	37	37	45.6	45.6	45.6	120.84	0	649	P53396;A0A024R1T9;Q4LE36;A0A024R1Y2;Q8N9C4;K7ESG8;K7EIE7	P53396;A0A024R1T9;Q4LE36;A0A024R1Y2;Q8N9C4	>sp|P53396|ACLY_HUMAN ATP-citrate synthase OS=Homo sapiens GN=ACLY PE=1 SV=3;>tr|A0A024R1T9|A0A024R1T9_HUMAN ATP citrate lyase, isoform CRA_b OS=Homo sapiens GN=ACLY PE=4 SV=1;>tr|Q4LE36|Q4LE36_HUMAN ACLY variant protein (Fragment) OS=Homo sapiens GN=ACLY
Malate dehydrogenase;Malate dehydrogenase, mitochondrial	MDH2	1733200	17.5025	17.3722	17.6027	17.4104	17.3965	17.3787	17.067	16.8908	16.9274	17.8665	17.4852	17.2074	14	14	14	61.6	61.6	61.6	31.969	0	453	Q0QF37;Q75MT9;Q6FHZ0;P40926;A0A024R4K3;G3XAL0;B3KTM1	Q0QF37;Q75MT9;Q6FHZ0;P40926;A0A024R4K3;G3XAL0;B3KTM1	>tr|Q0QF37|Q0QF37_HUMAN Malate dehydrogenase (Fragment) OS=Homo sapiens GN=MDH2 PE=2 SV=1;>tr|Q75MT9|Q75MT9_HUMAN Malate dehydrogenase (Fragment) OS=Homo sapiens GN=MDH2 PE=3 SV=1;>tr|Q6FHZ0|Q6FHZ0_HUMAN Malate dehydrogenase OS=Homo sapiens GN=MDH2 PE=2 SV
Integrin beta-1	ITGB1	1702600	17.663	17.1521	17.588	17.5284	17.6959	17.5902	17.6783	17.4685	17.0525	17.0299	17.2922	17.4419	24	24	24	36.6	36.6	36.6	88.414	0	605	P05556;C9JPK5;Q5T3E6;E9PLR6;E7EUI6;E7EQW5;E7ERX5;C9JJP8;Q5T3E5;E9PQJ2;H7C4N8;C9JNE0	P05556	>sp|P05556|ITB1_HUMAN Integrin beta-1 OS=Homo sapiens GN=ITGB1 PE=1 SV=2
Ribosome-binding protein 1	RRBP1	1664200	17.4591	17.3568	17.2973	17.31	17.4091	17.7485	17.479	17.5946	17.4182	17.3144	17.1161	17.5604	47	47	5	37	37	4.5	152.47	0	828	Q9P2E9;A0A0A0MRV0;A7BI36;A0A087WVV2;F8W7S5;A1A5C5;A0A087WU26;A2A2S5;Q05DK7;Q32NB1	Q9P2E9;A0A0A0MRV0;A7BI36;A0A087WVV2;F8W7S5;A1A5C5	>sp|Q9P2E9|RRBP1_HUMAN Ribosome-binding protein 1 OS=Homo sapiens GN=RRBP1 PE=1 SV=4;>tr|A0A0A0MRV0|A0A0A0MRV0_HUMAN Ribosome-binding protein 1 OS=Homo sapiens GN=RRBP1 PE=1 SV=1;>tr|A7BI36|A7BI36_HUMAN p180/ribosome receptor OS=Homo sapiens GN=RRBP1 PE=2
Guanine nucleotide-binding protein subunit beta-2-like 1	GNB2L1	1648900	17.4308	17.3046	17.1766	17.3632	17.1225	17.5804	17.367	17.6867	17.5067	16.9932	17.2901	17.4717	18	18	18	77.6	77.6	77.6	35.076	0	426	P63244;E9KL35;J3KPE3;D6RAC2;H0Y8W2;D6REE5;H0YAF8;D6RHH4;H0YAM7;D6R9Z1;D6R9L0;D6RFX4;D6RBD0;D6RFZ9;B4DVD2;H0Y8R5;D6RAU2;E9PD14;D6RF23;B4E0C3;H0Y9P0;D6R909;B4DWC6;D6RGK8;D6RHJ5;D6RDI0;I3QNU9	P63244;E9KL35;J3KPE3;D6RAC2;H0Y8W2;D6REE5;H0YAF8;D6RHH4;H0YAM7;D6R9Z1;D6R9L0;D6RFX4	>sp|P63244|GBLP_HUMAN Guanine nucleotide-binding protein subunit beta-2-like 1 OS=Homo sapiens GN=GNB2L1 PE=1 SV=3;>tr|E9KL35|E9KL35_HUMAN Epididymis tissue sperm binding protein Li 3a OS=Homo sapiens PE=1 SV=1;>tr|J3KPE3|J3KPE3_HUMAN Guanine nucleotide-bi
60S acidic ribosomal protein P2	RPLP2	1647900	17.4023	17.2353	17.3931	16.7975	17.2446	18.0291	17.829	17.7127	17.6341	17.1968	17.3016	17.4163	9	9	9	80.9	80.9	80.9	11.665	0	237	P05387;A0A024RCA7;H0YDD8	P05387;A0A024RCA7	>sp|P05387|RLA2_HUMAN 60S acidic ribosomal protein P2 OS=Homo sapiens GN=RPLP2 PE=1 SV=1;>tr|A0A024RCA7|A0A024RCA7_HUMAN Ribosomal protein, large, P2, isoform CRA_a OS=Homo sapiens GN=RPLP2 PE=3 SV=1
Rab GDP dissociation inhibitor beta	GDI2	1641700	17.3457	17.2285	17.2487	16.9781	17.2497	17.7937	17.5256	17.5856	17.4224	17.2116	17.0979	17.4733	31	31	23	72.4	72.4	55.1	50.663	0	433	Q6IAT1;P50395;B4DLV7;Q8TB95;B3KVE3;Q5SX87;V9GYF8;Q5SX90;Q5SX86;V9GYJ7;Q5SX91	Q6IAT1;P50395;B4DLV7	>tr|Q6IAT1|Q6IAT1_HUMAN Epididymis secretory sperm binding protein Li 46e OS=Homo sapiens GN=GDI2 PE=2 SV=1;>sp|P50395|GDIB_HUMAN Rab GDP dissociation inhibitor beta OS=Homo sapiens GN=GDI2 PE=1 SV=2;>tr|B4DLV7|B4DLV7_HUMAN cDNA FLJ60299, highly similar to
	DPYSL3	1601800	17.4539	17.3549	17.155	17.0732	17.0842	17.7944	17.4722	17.6774	17.3491	17.3167	17.0319	17.1594	31	31	8	62.6	62.6	13.9	73.909	0	552	Q6DEN2;H0YBT4;D6RF19;H0YB87;Q96I11;B3KT07;Q14117	Q6DEN2	>tr|Q6DEN2|Q6DEN2_HUMAN DPYSL3 protein OS=Homo sapiens GN=DPYSL3 PE=2 SV=1
14-3-3 protein theta	YWHAQ	1599400	17.2439	17.2314	17.2911	17.362	17.5283	17.3383	17.3252	17.6856	17.2488	17.2518	17.3317	17.5597	17	15	14	70.6	67.3	63.7	27.764	0	318	P27348;B4DMT8;Q53S41;B4DY04;E9PG15;Q53RR5;Q3YBA8	P27348;B4DMT8;Q53S41;B4DY04	>sp|P27348|1433T_HUMAN 14-3-3 protein theta OS=Homo sapiens GN=YWHAQ PE=1 SV=1;>tr|B4DMT8|B4DMT8_HUMAN cDNA FLJ52118, highly similar to 14-3-3 protein theta OS=Homo sapiens PE=2 SV=1;>tr|Q53S41|Q53S41_HUMAN Putative uncharacterized protein YWHAQ (Fragment)
Perilipin-3	PLIN3	1555200	16.9744	17.1213	17.2015	17.3232	17.318	17.1745	16.9366	17.2219	17.3362	17.2844	17.2753	17.2841	21	21	21	75.3	75.3	75.3	47.074	0	507	O60664;K7ERZ3;K7EL96;K7ER39;K7EJD0	O60664;K7ERZ3	>sp|O60664|PLIN3_HUMAN Perilipin-3 OS=Homo sapiens GN=PLIN3 PE=1 SV=3;>tr|K7ERZ3|K7ERZ3_HUMAN Perilipin-3 (Fragment) OS=Homo sapiens GN=PLIN3 PE=1 SV=1
Elongation factor 1-gamma	EEF1G	1553200	17.259	17.0817	17.1273	17.4989	17.1174	17.4382	17.2855	17.5096	17.1635	17.1733	17.1308	17.0462	19	19	19	59.5	59.5	59.5	50.118	0	363	Q53YD7;P26641;B4DUP0;B4DUK7;B4DSR4;Q2F838;Q2F840	Q53YD7;P26641;B4DUP0	>tr|Q53YD7|Q53YD7_HUMAN EEF1G protein OS=Homo sapiens GN=EEF1G PE=2 SV=1;>sp|P26641|EF1G_HUMAN Elongation factor 1-gamma OS=Homo sapiens GN=EEF1G PE=1 SV=3;>tr|B4DUP0|B4DUP0_HUMAN cDNA FLJ59433, highly similar to Elongation factor 1-gamma OS=Homo sapiens P
Histone H2A type 1-J;Histone H2A type 1-H;Histone H2A;Histone H2A.J;Histone H2A type 1-D;Histone H2A type 1;Histone H2A type 2-C;Histone H2A type 1-C;Histone H2A type 3;Histone H2A type 1-B/E;Histone H2A type 2-A	HIST1H2AJ;HIST1H2AH;H2AFJ;HIST1H2AD;HIST1H2AG;HIST1H2AK;HIST2H2AC;HIST1H2AC;HIST3H2A;HIST1H2AB;HIST2H2AA3	1550300	17.1074	18.114	18.0891	18.0319	17.7115	16.9659	17.3654	17.2854	17.9305	16.5963	NaN	NaN	5	3	2	58.6	46.1	23.4	13.936	0	29	Q99878;Q96KK5;A3KPC7;Q9BTM1;A0A024RAS2;P20671;P0C0S8;B2R5B3;A4FTV9;H0YFX9;B4E0B3;Q16777;B2R5B6;Q93077;Q7L7L0;Q08AJ9;P04908;A0A024R017;Q6FI13;V9GZN0	Q99878;Q96KK5;A3KPC7;Q9BTM1;A0A024RAS2;P20671;P0C0S8;B2R5B3;A4FTV9;H0YFX9;B4E0B3;Q16777;B2R5B6;Q93077;Q7L7L0;Q08AJ9;P04908;A0A024R017;Q6FI13	>sp|Q99878|H2A1J_HUMAN Histone H2A type 1-J OS=Homo sapiens GN=HIST1H2AJ PE=1 SV=3;>sp|Q96KK5|H2A1H_HUMAN Histone H2A type 1-H OS=Homo sapiens GN=HIST1H2AH PE=1 SV=3;>tr|A3KPC7|A3KPC7_HUMAN Histone H2A OS=Homo sapiens GN=HIST1H2AH PE=2 SV=1;>sp|Q9BTM1|H2AJ
60S acidic ribosomal protein P0;60S acidic ribosomal protein P0-like	RPLP0;RPLP0P6	1548200	17.2892	17.5999	17.6354	17.3535	17.5169	17.4358	17.2896	16.0933	17.7595	16.8883	17.361	17.3434	14	14	14	55.8	55.8	55.8	34.301	0	290	Q53HW2;P05388;A8K4Z4;A0A024RBS2;Q6NSF2;F8VWS0;Q53HK9;F8VU65;F8VW21;F8VPE8;G3V210;F8VZS0;B4E3D5;F8VQY6;F8VRK7;Q8NHW5;F8VS58;F8VWV4;F8W1K8;Q3MHV2	Q53HW2;P05388;A8K4Z4;A0A024RBS2;Q6NSF2;F8VWS0;Q53HK9;F8VU65;F8VW21;F8VPE8;G3V210;F8VZS0;B4E3D5;F8VQY6;F8VRK7;Q8NHW5;F8VS58;F8VWV4	>tr|Q53HW2|Q53HW2_HUMAN Ribosomal protein P0 variant (Fragment) OS=Homo sapiens PE=2 SV=1;>sp|P05388|RLA0_HUMAN 60S acidic ribosomal protein P0 OS=Homo sapiens GN=RPLP0 PE=1 SV=1;>tr|A8K4Z4|A8K4Z4_HUMAN cDNA FLJ75549, highly similar to Homo sapiens ribosom
Ubiquitin-40S ribosomal protein S27a;Ubiquitin;40S ribosomal protein S27a;Ubiquitin-60S ribosomal protein L40;Ubiquitin;60S ribosomal protein L40;Polyubiquitin-B;Ubiquitin;Polyubiquitin-C;Ubiquitin	RPS27A;UBB;UBC;UBA52;DKFZp434K0435;UbC;UBBP4	1527700	17.162	17.2013	17.3439	17.0168	16.9906	17.5039	17.3279	17.2918	17.311	17.012	17.2544	17.3156	8	8	8	51.3	51.3	51.3	17.905	0	482	Q5RKT7;P62979;B2RDW1;J3QS39;J3QTR3;Q8WYN9;F5H6Q2;Q3MIH3;P62987;F5GYU3;F5H2Z3;F5H265;Q5UGI3;B4DV12;F5H388;F5H747;F5GXK7;J3QKN0;Q5U5U6;Q5PY61;P0CG47;Q9UFQ0;Q96C32;Q96MH4;L8B4I8;L8B196;Q96H31;L8B4R0;A8K674;P0CG48;L8B4Z6;L8B4M0;L8B4J3;Q66K58;Q59EM9;M0R1V7;Q49A90;M0R1M6;M0R2S1;J3QLP7;J3QRK5;J3QSA3;K7EMA8;F5GZ39;J3KSM4	Q5RKT7;P62979;B2RDW1;J3QS39;J3QTR3;Q8WYN9;F5H6Q2;Q3MIH3;P62987;F5GYU3;F5H2Z3;F5H265;Q5UGI3;B4DV12;F5H388;F5H747;F5GXK7;J3QKN0;Q5U5U6;Q5PY61;P0CG47;Q9UFQ0;Q96C32;Q96MH4;L8B4I8;L8B196;Q96H31;L8B4R0;A8K674;P0CG48;L8B4Z6;L8B4M0;L8B4J3;Q66K58;Q59EM9;M0R1V7;Q49A90;M0R1M6;M0R2S1;J3QLP7;J3QRK5	>tr|Q5RKT7|Q5RKT7_HUMAN Ribosomal protein S27a OS=Homo sapiens GN=RPS27A PE=2 SV=1;>sp|P62979|RS27A_HUMAN Ubiquitin-40S ribosomal protein S27a OS=Homo sapiens GN=RPS27A PE=1 SV=2;>tr|B2RDW1|B2RDW1_HUMAN Epididymis luminal protein 112 OS=Homo sapiens GN=RPS
Cytochrome P450 1B1	CYP1B1	1521700	16.9057	17.0416	17.6827	17.0588	17.3739	17.1628	16.2497	17.5185	16.8421	17.6563	17.1015	17.2156	24	24	0	51.2	51.2	0	60.845	0	440	Q16678;B4DLK5;C1KDE8;Q4U3K8;B8YIA5;B8YIA9;B8YIA7	Q16678;B4DLK5	>sp|Q16678|CP1B1_HUMAN Cytochrome P450 1B1 OS=Homo sapiens GN=CYP1B1 PE=1 SV=2;>tr|B4DLK5|B4DLK5_HUMAN cDNA FLJ51600, highly similar to Cytochrome P450 1B1 (EC 1.14.14.1) OS=Homo sapiens PE=2 SV=1
Peptidyl-prolyl cis-trans isomerase FKBP10	FKBP10;DKFZp666D193	1513800	16.7642	17.5316	17.4974	16.7953	16.8315	17.4708	16.9177	16.9701	17.5084	17.3712	17.101	17.2342	25	25	22	53.1	53.1	47.8	64.244	0	486	Q96AY3;A0A024R1W3;Q658U4;B4DJJ5;Q6ZME7;Q8NAG5;H0Y827;K7ESG6;K7ELI6;C9JPC3	Q96AY3;A0A024R1W3;Q658U4;B4DJJ5;Q6ZME7;Q8NAG5	>sp|Q96AY3|FKB10_HUMAN Peptidyl-prolyl cis-trans isomerase FKBP10 OS=Homo sapiens GN=FKBP10 PE=1 SV=1;>tr|A0A024R1W3|A0A024R1W3_HUMAN FK506 binding protein 10, 65 kDa, isoform CRA_a OS=Homo sapiens GN=FKBP10 PE=4 SV=1;>tr|Q658U4|Q658U4_HUMAN Putative uncha
6-phosphogluconate dehydrogenase, decarboxylating	PGD	1505500	17.3967	17.1516	17.4918	17.0668	16.9697	17.7441	17.6475	17.2928	16.9931	17.5377	16.9356	16.8105	24	24	5	66	66	8.7	53.139	0	359	P52209;B4E2U0;B4DV68;A9Z1X1;K7EM49;K7EPF6;K7ELN9;K7EMN2	P52209;B4E2U0;B4DV68;A9Z1X1	>sp|P52209|6PGD_HUMAN 6-phosphogluconate dehydrogenase, decarboxylating OS=Homo sapiens GN=PGD PE=1 SV=3;>tr|B4E2U0|B4E2U0_HUMAN 6-phosphogluconate dehydrogenase, decarboxylating OS=Homo sapiens PE=2 SV=1;>tr|B4DV68|B4DV68_HUMAN cDNA FLJ52522, highly simil
Peroxiredoxin-6	PRDX6	1505400	17.0181	16.9174	17.1444	16.9264	16.9426	18.2088	17.4026	18.0437	17.0831	16.8075	16.9231	17.1587	15	15	15	72.3	72.3	72.3	25.035	0	354	V9HWC7;P30041;A4UCS6;B4DUK1	V9HWC7;P30041	>tr|V9HWC7|V9HWC7_HUMAN Epididymis secretory sperm binding protein Li 128m OS=Homo sapiens GN=HEL-S-128m PE=2 SV=1;>sp|P30041|PRDX6_HUMAN Peroxiredoxin-6 OS=Homo sapiens GN=PRDX6 PE=1 SV=3
Lysosome membrane protein 2	SCARB2	1499200	17.3164	17.11	17.1529	17.0364	17.3816	17.7686	17.5359	17.151	17.5479	16.7611	17.1461	17.445	12	12	12	33.3	33.3	33.3	54.29	0	242	Q14108;A0A024RDG6;D6RDG0	Q14108;A0A024RDG6	>sp|Q14108|SCRB2_HUMAN Lysosome membrane protein 2 OS=Homo sapiens GN=SCARB2 PE=1 SV=2;>tr|A0A024RDG6|A0A024RDG6_HUMAN Scavenger receptor class B, member 2, isoform CRA_a OS=Homo sapiens GN=SCARB2 PE=4 SV=1
	HSPA1B	1490900	17.0527	17.3744	17.3763	17.2608	17.3589	16.8184	16.9387	17.2367	17.3162	17.1999	17.3337	17.394	28	27	15	61.6	59.6	35.9	70.051	0	424	P0DMV9;P0DMV8;A8K5I0;A0A0G2JIW1;Q59EJ3;B4DNT8;B4DFN9;B4DI39;B4DWK5;B4E388;B4E1S9;B4DVU9;V9GZ37;B3KTT5;B4DNX1;B4E1T6;B4DNV4;Q9UQC1	P0DMV9;P0DMV8;A8K5I0;A0A0G2JIW1;Q59EJ3;B4DNT8;B4DFN9;B4DI39;B4DWK5;B4E388;B4E1S9;B4DVU9;V9GZ37;B3KTT5;B4DNX1;B4E1T6	>sp|P0DMV9|HS71B_HUMAN Heat shock 70 kDa protein 1B OS=Homo sapiens GN=HSPA1B PE=1 SV=1;>sp|P0DMV8|HS71A_HUMAN Heat shock 70 kDa protein 1A OS=Homo sapiens GN=HSPA1A PE=1 SV=1;>tr|A8K5I0|A8K5I0_HUMAN Epididymis secretory protein Li 103 OS=Homo sapiens GN=H
14-3-3 protein beta/alpha;14-3-3 protein beta/alpha, N-terminally processed	YWHAB	1484400	17.2897	17.2769	17.3027	17.3811	17.3972	16.9936	17.1225	17.306	17.1732	17.1525	17.345	17.5378	14	10	9	70.3	55.3	51.6	28.082	0	209	V9HWD6;P31946;B5BU24;Q4VY20;Q4VY19;Q59EQ2	V9HWD6;P31946;B5BU24	>tr|V9HWD6|V9HWD6_HUMAN Epididymis secretory protein Li 1 OS=Homo sapiens GN=HEL-S-1 PE=2 SV=1;>sp|P31946|1433B_HUMAN 14-3-3 protein beta/alpha OS=Homo sapiens GN=YWHAB PE=1 SV=3;>tr|B5BU24|B5BU24_HUMAN 14-3-3 protein beta/alpha OS=Homo sapiens GN=YWHAB PE
Heterogeneous nuclear ribonucleoprotein K	HNRNPK	1458000	16.9007	17.1966	17.1599	17.189	17.1477	17.7724	16.9895	17.6633	17.2083	17.0794	17.1457	17.1004	17	17	1	48.7	48.7	2.7	48.51	0	562	B4DUQ1;P61978;A0A024R228;Q5T6W2;B3KU16;S4R359;S4R457	B4DUQ1;P61978;A0A024R228;Q5T6W2	>tr|B4DUQ1|B4DUQ1_HUMAN cDNA FLJ54552, highly similar to Heterogeneous nuclear ribonucleoprotein K OS=Homo sapiens PE=2 SV=1;>sp|P61978|HNRPK_HUMAN Heterogeneous nuclear ribonucleoprotein K OS=Homo sapiens GN=HNRNPK PE=1 SV=1;>tr|A0A024R228|A0A024R228_HUMA
Myosin regulatory light chain 12A	MYL12A	1443900	17.5873	16.7885	16.7576	16.8389	17.0132	17.614	17.9955	17.4956	16.9962	16.6752	17.0506	17.3588	9	9	0	80.1	80.1	0	19.794	0	262	P19105;J3QRS3;Q2F834;J3KTJ1	P19105;J3QRS3;Q2F834;J3KTJ1	>sp|P19105|ML12A_HUMAN Myosin regulatory light chain 12A OS=Homo sapiens GN=MYL12A PE=1 SV=2;>tr|J3QRS3|J3QRS3_HUMAN Myosin regulatory light chain 12A OS=Homo sapiens GN=MYL12A PE=1 SV=1;>tr|Q2F834|Q2F834_HUMAN Myosin regulatory light chain (Fragment) OS=H
Gelsolin	GSN	1431800	17.1049	16.9253	17.0347	16.9696	17.0458	17.5138	17.1396	17.5061	17.2538	17.0889	16.8831	17.3156	22	22	7	35.5	35.5	11.3	78.831	0	417	B7Z992;A0A0A0MS51;B7Z9A0;B7Z6N2;A0A0A0MT01;P06396;B7Z2X4;B7Z4U6;Q5T0H9;CON__Q3SX14;Q5T0I0;Q5T0H8;Q69YR8;V9H1C1	B7Z992;A0A0A0MS51;B7Z9A0;B7Z6N2;A0A0A0MT01;P06396;B7Z2X4;B7Z4U6;Q5T0H9;CON__Q3SX14	>tr|B7Z992|B7Z992_HUMAN cDNA FLJ53698, highly similar to Gelsolin OS=Homo sapiens PE=2 SV=1;>tr|A0A0A0MS51|A0A0A0MS51_HUMAN Gelsolin OS=Homo sapiens GN=GSN PE=1 SV=1;>tr|B7Z9A0|B7Z9A0_HUMAN cDNA FLJ56212, highly similar to Gelsolin OS=Homo sapiens PE=2 SV=
Glucosidase 2 subunit beta	PRKCSH	1431000	17.1124	17.2177	17.2515	17.2913	17.0699	17.0705	17.0832	17.1439	17.2278	17.2791	17.159	17.0912	20	20	20	41.7	41.7	41.7	59.296	0	346	A0A024R7F1;P14314;K7ELL7;B4DJQ5;A2VCQ4;K7EPW7;A0A0C4DGP4;K7EKX1;K7EJ70	A0A024R7F1;P14314;K7ELL7;B4DJQ5	>tr|A0A024R7F1|A0A024R7F1_HUMAN Protein kinase C substrate 80K-H, isoform CRA_a OS=Homo sapiens GN=PRKCSH PE=4 SV=1;>sp|P14314|GLU2B_HUMAN Glucosidase 2 subunit beta OS=Homo sapiens GN=PRKCSH PE=1 SV=2;>tr|K7ELL7|K7ELL7_HUMAN Glucosidase 2 subunit beta OS=
Glucose-6-phosphate 1-dehydrogenase	G6PD	1430500	16.9218	17.1033	17.2618	17.3297	16.9969	17.2987	17.0624	17.295	17.032	17.4006	17.1961	16.8443	25	25	7	60.6	60.6	19.8	59.256	0	349	P11413;B4DYA7;A8K8D9;Q2VF42;Q2Q9H2;Q2Q9B7;E9PD92;Q0PHS1;A7IZZ3;Q0PHS5;Q0PHS6;I3V9R4;Q0PHS3;Q0PHS2	P11413;B4DYA7;A8K8D9;Q2VF42;Q2Q9H2;Q2Q9B7;E9PD92;Q0PHS1	>sp|P11413|G6PD_HUMAN Glucose-6-phosphate 1-dehydrogenase OS=Homo sapiens GN=G6PD PE=1 SV=4;>tr|B4DYA7|B4DYA7_HUMAN Glucose-6-phosphate 1-dehydrogenase OS=Homo sapiens PE=2 SV=1;>tr|A8K8D9|A8K8D9_HUMAN Glucose-6-phosphate 1-dehydrogenase OS=Homo sapiens PE
Heterogeneous nuclear ribonucleoprotein A1;Heterogeneous nuclear ribonucleoprotein A1-like 2	HNRNPA1;HNRPA1;HNRNPA1L2	1420400	17.0659	17.243	17.3576	17.1632	17.1217	17.5155	16.9417	17.059	17.3961	16.8923	17.4035	17.19	13	13	13	44.6	44.6	44.6	33.155	0	323	F8W6I7;A0A024RB53;P09651;A0A024RAZ7;A0A024RC46;Q6IPF2;F8VZ49;Q9BSM5;Q0VAC0;F8VTQ5;Q32P51;A0A024QZ98;F8W646;B4DP35;B4E0B5;F8VYN5;H0YH80;Q3MI39	F8W6I7;A0A024RB53;P09651;A0A024RAZ7;A0A024RC46;Q6IPF2;F8VZ49;Q9BSM5;Q0VAC0;F8VTQ5;Q32P51;A0A024QZ98;F8W646;B4DP35;B4E0B5	>tr|F8W6I7|F8W6I7_HUMAN Heterogeneous nuclear ribonucleoprotein A1 OS=Homo sapiens GN=HNRNPA1 PE=1 SV=2;>tr|A0A024RB53|A0A024RB53_HUMAN Heterogeneous nuclear ribonucleoprotein A1, isoform CRA_a OS=Homo sapiens GN=HNRPA1 PE=4 SV=1;>sp|P09651|ROA1_HUMAN Hete
Thioredoxin domain-containing protein 5	TXNDC5;STRF8;DKFZp666I134	1415300	17.7021	17.0794	17.317	17.3715	16.7944	15.8853	17.3697	16.5064	16.85	17.3269	17.297	16.828	15	15	15	53.6	53.6	53.6	40.369	0	234	Q86UY0;Q6EHZ3;Q658S9;Q8NBS9;A0A024QZV0	Q86UY0;Q6EHZ3;Q658S9;Q8NBS9;A0A024QZV0	>tr|Q86UY0|Q86UY0_HUMAN Protein BLOC1S5-TXNDC5 OS=Homo sapiens GN=TXNDC5 PE=1 SV=1;>tr|Q6EHZ3|Q6EHZ3_HUMAN Putative uncharacterized protein STRF8 OS=Homo sapiens GN=STRF8 PE=2 SV=1;>tr|Q658S9|Q658S9_HUMAN Putative uncharacterized protein DKFZp666I134 (Frag
Glucose-6-phosphate isomerase	GPI	1373000	17.0386	17.1518	17.0797	17.2728	17.2603	16.4663	16.9613	17.1477	17.2752	17.3095	17.4797	17.1035	21	21	15	53.1	53.1	37.9	59.99	0	376	B4DVJ0;P06744;A0A0A0MTS2;B4DE36;K7EQ48;K7EP41;K7EPY4;K7ESF4;K7ERC6;K7ENA0;K7EIL4;K7ERK8;K7ELR7;Q59F85	B4DVJ0;P06744;A0A0A0MTS2;B4DE36;K7EQ48	>tr|B4DVJ0|B4DVJ0_HUMAN Glucose-6-phosphate isomerase OS=Homo sapiens PE=2 SV=1;>sp|P06744|G6PI_HUMAN Glucose-6-phosphate isomerase OS=Homo sapiens GN=GPI PE=1 SV=4;>tr|A0A0A0MTS2|A0A0A0MTS2_HUMAN Glucose-6-phosphate isomerase (Fragment) OS=Homo sapiens GN
Dolichyl-diphosphooligosaccharide--protein glycosyltransferase subunit 1	RPN1	1371600	17.0989	17.0838	17.1964	16.9109	17.086	17.2937	17.1486	17.1994	17.2061	17.0364	17.0125	16.9527	21	21	21	45.6	45.6	45.6	68.606	0	495	Q6IBR0;P04843;Q96HX3;Q53EP4;B4DL99;B7Z4L4;B4DNJ5;F8WF32	Q6IBR0;P04843;Q96HX3;Q53EP4;B4DL99;B7Z4L4;B4DNJ5	>tr|Q6IBR0|Q6IBR0_HUMAN Dolichyl-diphosphooligosaccharide--protein glycosyltransferase subunit 1 OS=Homo sapiens GN=RPN1 PE=2 SV=1;>sp|P04843|RPN1_HUMAN Dolichyl-diphosphooligosaccharide--protein glycosyltransferase subunit 1 OS=Homo sapiens GN=RPN1 PE=1 S
Ubiquitin-like modifier-activating enzyme 1	UBA1	1351600	16.9621	17.1101	16.9447	17.1012	17.0562	17.5468	17.1981	17.3585	17.0734	16.9273	16.9377	16.9968	34	34	34	46.6	46.6	46.6	117.85	0	477	P22314;A0A024R1A3;B4DDE4;B4DL67;Q5JRR6;B3KUJ2;Q5JRR9;Q5JRS0;Q5JRS1;Q5JRS3;Q5JRS2;Q8WY81;Q712V1	P22314;A0A024R1A3;B4DDE4;B4DL67	>sp|P22314|UBA1_HUMAN Ubiquitin-like modifier-activating enzyme 1 OS=Homo sapiens GN=UBA1 PE=1 SV=3;>tr|A0A024R1A3|A0A024R1A3_HUMAN Ubiquitin-activating enzyme E1 (A1S9T and BN75 temperature sensitivity complementing), isoform CRA_a OS=Homo sapiens GN=UBE1
Synaptic vesicle membrane protein VAT-1 homolog	VAT1	1342900	16.7618	17.3121	16.4538	17.121	17.1768	17.5568	16.6863	17.6519	17.2359	16.6237	17.1854	17.0735	15	15	15	56	56	56	41.92	0	563	Q99536;A0A024R1Z6;B3KUF8;K7ERT7;K7ESA3;K7ENX2;K7EM19;K7EJM4;K7ER81	Q99536;A0A024R1Z6;B3KUF8	>sp|Q99536|VAT1_HUMAN Synaptic vesicle membrane protein VAT-1 homolog OS=Homo sapiens GN=VAT1 PE=1 SV=2;>tr|A0A024R1Z6|A0A024R1Z6_HUMAN Vesicle amine transport protein 1 homolog (T californica), isoform CRA_a OS=Homo sapiens GN=VAT1 PE=4 SV=1;>tr|B3KUF8|B3
WD repeat-containing protein 1	WDR1	1331600	17.0793	16.7356	16.9608	16.9187	16.9009	17.578	17.4741	17.5978	16.9304	16.7906	17.0597	16.9969	25	25	25	63.4	63.4	63.4	66.193	0	413	V9HWG7;Q53GN4;O75083;Q59ER5;Q53H17;B3KXN4;B4DY05;D6RD66;B4DS71;B4DZX5;Q9BZT4	V9HWG7;Q53GN4;O75083;Q59ER5;Q53H17;B3KXN4;B4DY05	>tr|V9HWG7|V9HWG7_HUMAN Epididymis secretory protein Li 52 OS=Homo sapiens GN=HEL-S-52 PE=2 SV=1;>tr|Q53GN4|Q53GN4_HUMAN WD repeat domain 1, isoform CRA_a (Fragment) OS=Homo sapiens GN=WDR1 PE=2 SV=1;>sp|O75083|WDR1_HUMAN WD repeat-containing protein 1 OS=
Calnexin	CANX	1311600	16.971	16.9564	16.9433	17.0195	17.3506	17.2211	16.9298	17.249	17.0925	16.917	16.886	17.3135	24	24	24	37.5	37.5	37.5	67.567	0	291	P27824;H0Y9Q7;D6RB85;D6RDP7;D6RAU8;Q16094;D6RGY2;Q6ZP56;D6RAQ8;D6RFL1;H0Y9H1	P27824	>sp|P27824|CALX_HUMAN Calnexin OS=Homo sapiens GN=CANX PE=1 SV=2
40S ribosomal protein S8	RPS8	1305600	17.0074	17.2203	17.0687	17.0842	17.2175	16.2148	16.6098	16.0559	17.1448	17.2868	17.1972	16.9937	11	11	11	55.3	55.3	55.3	24.205	0	312	Q5JR94;P62241;Q5JR95;Q9BS10	Q5JR94;P62241;Q5JR95;Q9BS10	>tr|Q5JR94|Q5JR94_HUMAN 40S ribosomal protein S8 OS=Homo sapiens GN=RPS8 PE=2 SV=1;>sp|P62241|RS8_HUMAN 40S ribosomal protein S8 OS=Homo sapiens GN=RPS8 PE=1 SV=2;>tr|Q5JR95|Q5JR95_HUMAN 40S ribosomal protein S8 OS=Homo sapiens GN=RPS8 PE=1 SV=1;>tr|Q9BS10
40S ribosomal protein S3	RPS3	1292000	17.1299	17.0419	17.1197	16.9356	16.9631	16.7322	17.0272	16.9421	16.9801	16.7416	16.9636	17.0528	15	15	13	65.4	65.4	58.4	26.688	0	414	P23396;Q53G83;E9PL09;E9PPU1;H0YEU2;F2Z2S8;A7E2S3;H0YCJ7;Q9NQS8;H0YF32;E9PQ96;E9PJH4;E9PK82;E9PSF4;E9PJN9	P23396;Q53G83;E9PL09;E9PPU1;H0YEU2;F2Z2S8;A7E2S3;H0YCJ7;Q9NQS8	>sp|P23396|RS3_HUMAN 40S ribosomal protein S3 OS=Homo sapiens GN=RPS3 PE=1 SV=2;>tr|Q53G83|Q53G83_HUMAN Ribosomal protein S3 variant (Fragment) OS=Homo sapiens PE=2 SV=1;>tr|E9PL09|E9PL09_HUMAN 40S ribosomal protein S3 OS=Homo sapiens GN=RPS3 PE=1 SV=1;>tr
Phosphatidylethanolamine-binding protein 1;Hippocampal cholinergic neurostimulating peptide	PEBP1	1278600	17.1083	17	17.1812	17.328	17.095	16.5037	16.9771	16.1827	17.1441	17.0188	17.205	16.8064	11	11	5	69.5	69.5	42.8	21.057	0	261	P30086;D9IAI1;B4DRT4	P30086;D9IAI1;B4DRT4	>sp|P30086|PEBP1_HUMAN Phosphatidylethanolamine-binding protein 1 OS=Homo sapiens GN=PEBP1 PE=1 SV=3;>tr|D9IAI1|D9IAI1_HUMAN Epididymis secretory protein Li 34 OS=Homo sapiens GN=HEL-S-34 PE=2 SV=1;>tr|B4DRT4|B4DRT4_HUMAN cDNA FLJ51535, highly similar to P
Prostacyclin synthase	PTGIS;PGIS	1270000	16.0553	17.1235	17.143	16.8231	17.5409	17.114	16.2376	16.9769	17.257	17.0956	17.1203	17.5833	18	18	18	48.4	48.4	48.4	57.131	0	364	Q6LEN2;Q16647;Q6LEN0	Q6LEN2;Q16647;Q6LEN0	>tr|Q6LEN2|Q6LEN2_HUMAN Prostacyclin synthase OS=Homo sapiens GN=PTGIS PE=3 SV=1;>sp|Q16647|PTGIS_HUMAN Prostacyclin synthase OS=Homo sapiens GN=PTGIS PE=1 SV=1;>tr|Q6LEN0|Q6LEN0_HUMAN Prostacyclin synthase (Fragment) OS=Homo sapiens GN=PGIS PE=4 SV=1
Glutamate dehydrogenase;Glutamate dehydrogenase 1, mitochondrial;Glutamate dehydrogenase 2, mitochondrial	GLUD1;GLUD2	1254900	16.5894	16.7633	17.3687	16.9268	17.055	17.4378	16.5982	17.08	16.8279	17.1337	16.7637	16.9028	25	25	2	60.3	60.3	7.1	56.603	0	385	B4DMF5;P00367;E9KL48;Q53GW3;B4DMG8;B3KT18;P49448;Q59FQ4;Q14400;Q9BSD0;Q9UQV0	B4DMF5;P00367;E9KL48;Q53GW3;B4DMG8;B3KT18;P49448	>tr|B4DMF5|B4DMF5_HUMAN Glutamate dehydrogenase OS=Homo sapiens PE=2 SV=1;>sp|P00367|DHE3_HUMAN Glutamate dehydrogenase 1, mitochondrial OS=Homo sapiens GN=GLUD1 PE=1 SV=2;>tr|E9KL48|E9KL48_HUMAN Epididymis tissue sperm binding protein Li 18mP OS=Homo sapi
ADP-ribosylation factor 1;ADP-ribosylation factor 3	ARF1;ARF3	1229800	16.9083	16.8153	16.7783	16.5322	16.5059	17.5211	17.3111	17.5083	16.9845	16.3657	16.6938	16.9021	10	10	5	69.6	69.6	40.9	20.697	0	289	P84077;A0A024R3Q3;P61204;A0A024R0Y6;F5H423;B4DEB9;B4DJC8;B4DN70;F5H0C7;B4E190;H0YGG7	P84077;A0A024R3Q3;P61204;A0A024R0Y6;F5H423;B4DEB9;B4DJC8;B4DN70;F5H0C7;B4E190	>sp|P84077|ARF1_HUMAN ADP-ribosylation factor 1 OS=Homo sapiens GN=ARF1 PE=1 SV=2;>tr|A0A024R3Q3|A0A024R3Q3_HUMAN ADP-ribosylation factor 1, isoform CRA_a OS=Homo sapiens GN=ARF1 PE=3 SV=1;>sp|P61204|ARF3_HUMAN ADP-ribosylation factor 3 OS=Homo sapiens GN=
60S ribosomal protein L7a	RPL7A;RP-L7a	1222400	16.6493	16.8108	16.7275	16.7251	16.6566	17.006	16.8836	17.1626	16.8991	17.0562	16.9052	17.0472	18	18	18	53.8	53.8	53.8	29.995	0	323	P62424;Q9BY74;Q5T8U2;Q5T8U3	P62424;Q9BY74;Q5T8U2;Q5T8U3	>sp|P62424|RL7A_HUMAN 60S ribosomal protein L7a OS=Homo sapiens GN=RPL7A PE=1 SV=2;>tr|Q9BY74|Q9BY74_HUMAN Ribosomal protein L7a (Fragment) OS=Homo sapiens GN=RP-L7a PE=2 SV=1;>tr|Q5T8U2|Q5T8U2_HUMAN 60S ribosomal protein L7a OS=Homo sapiens GN=RPL7A PE=1
Tubulin beta-8 chain	TUBB8	1219500	17.0823	16.6271	16.8539	15.8156	16.6117	17.941	17.5957	17.633	17.1368	16.6593	16.3269	16.7333	9	2	2	22.3	7.4	7.4	49.775	0	77	Q3ZCM7;A0A075B736;Q5SQY0	Q3ZCM7;A0A075B736;Q5SQY0	>sp|Q3ZCM7|TBB8_HUMAN Tubulin beta-8 chain OS=Homo sapiens GN=TUBB8 PE=1 SV=2;>tr|A0A075B736|A0A075B736_HUMAN Tubulin beta-8 chain OS=Homo sapiens GN=TUBB8 PE=1 SV=1;>tr|Q5SQY0|Q5SQY0_HUMAN Tubulin beta-8 chain OS=Homo sapiens GN=TUBB8 PE=1 SV=1
SH3 domain-binding glutamic acid-rich-like protein 3	SH3BGRL3	1215100	16.5608	17.1688	16.6672	16.9144	16.4229	17.8177	16.5832	18.0387	17.1735	16.3286	16.4205	16.6622	5	5	5	67.7	67.7	67.7	10.438	0	107	Q9H299;Q86Z22;A0A087WV23;D3DPK5;Q5T123	Q9H299;Q86Z22;A0A087WV23;D3DPK5;Q5T123	>sp|Q9H299|SH3L3_HUMAN SH3 domain-binding glutamic acid-rich-like protein 3 OS=Homo sapiens GN=SH3BGRL3 PE=1 SV=1;>tr|Q86Z22|Q86Z22_HUMAN Epididymis secretory protein Li 297 OS=Homo sapiens GN=HEL-S-297 PE=2 SV=1;>tr|A0A087WV23|A0A087WV23_HUMAN SH3 domain-
Chloride intracellular channel protein 1	CLIC1	1199800	17.123	16.6839	16.6726	16.6513	16.8501	17.6109	16.9559	17.4407	17.022	16.682	16.8238	16.7808	17	17	17	83	83	83	26.922	0	259	Q5SRT3;Q53FB0;O00299	Q5SRT3;Q53FB0;O00299	>tr|Q5SRT3|Q5SRT3_HUMAN Chloride intracellular channel protein OS=Homo sapiens GN=CLIC1 PE=2 SV=2;>tr|Q53FB0|Q53FB0_HUMAN Chloride intracellular channel protein (Fragment) OS=Homo sapiens PE=2 SV=1;>sp|O00299|CLIC1_HUMAN Chloride intracellular channel prot
Rho GDP-dissociation inhibitor 1	ARHGDIA	1194000	16.9967	16.7712	16.6908	16.7333	16.8505	17.6154	17.0432	17.3087	16.8572	16.5901	16.617	16.744	7	7	7	47.5	47.5	47.5	23.207	0	217	V9HWE8;P52565;J3KRE2;J3KTF8;J3QQX2;J3QW41;J3KS60;J3KRY1	V9HWE8;P52565;J3KRE2;J3KTF8;J3QQX2;J3QW41	>tr|V9HWE8|V9HWE8_HUMAN Epididymis secretory sperm binding protein Li 47e OS=Homo sapiens GN=HEL-S-47e PE=2 SV=1;>sp|P52565|GDIR1_HUMAN Rho GDP-dissociation inhibitor 1 OS=Homo sapiens GN=ARHGDIA PE=1 SV=3;>tr|J3KRE2|J3KRE2_HUMAN Rho GDP-dissociation inhib
Eukaryotic translation initiation factor 5A-1;Eukaryotic translation initiation factor 5A-1-like	EIF5A;EIF5AL1	1183800	16.8144	16.7693	16.9652	16.855	16.8777	16.9275	16.8261	17.3852	16.7047	16.9805	16.7095	16.7086	11	11	11	77.9	77.9	77.9	16.832	0	243	P63241;I3L397;I3L504;Q6IS14;F8WCJ1;C9J7B5;C9J4W5;Q9GZV4	P63241;I3L397;I3L504;Q6IS14	>sp|P63241|IF5A1_HUMAN Eukaryotic translation initiation factor 5A-1 OS=Homo sapiens GN=EIF5A PE=1 SV=2;>tr|I3L397|I3L397_HUMAN Eukaryotic translation initiation factor 5A (Fragment) OS=Homo sapiens GN=EIF5A PE=1 SV=5;>tr|I3L504|I3L504_HUMAN Eukaryotic tra
Filamin-B	FLNB;DKFZp686A1668	1183200	17.2407	15.8721	16.421	17.1164	16.6375	18.0112	17.4291	17.7507	15.9799	15.6169	17.024	16.7491	90	81	81	48.2	44.5	44.5	278.16	0	715	O75369;A0A024R321;Q68CT4;E7EN95;A0A0A0MT44;H7C5L4;A0A0C4DGA1	O75369;A0A024R321;Q68CT4;E7EN95	>sp|O75369|FLNB_HUMAN Filamin-B OS=Homo sapiens GN=FLNB PE=1 SV=2;>tr|A0A024R321|A0A024R321_HUMAN Filamin B, beta (Actin binding protein 278), isoform CRA_a OS=Homo sapiens GN=FLNB PE=4 SV=1;>tr|Q68CT4|Q68CT4_HUMAN Putative uncharacterized protein DKFZp686
Protein S100-A10	S100A10	1158900	15.9582	16.873	16.7641	16.9072	16.445	17.9194	15.9466	17.8594	17.1163	16.2092	16.9051	17.1797	3	3	3	35.1	35.1	35.1	11.187	0	272	Q6FGE5;P60903;D3DV26	Q6FGE5;P60903;D3DV26	>tr|Q6FGE5|Q6FGE5_HUMAN S100A10 protein (Fragment) OS=Homo sapiens GN=S100A10 PE=2 SV=1;>sp|P60903|S10AA_HUMAN Protein S100-A10 OS=Homo sapiens GN=S100A10 PE=1 SV=2;>tr|D3DV26|D3DV26_HUMAN S100 calcium binding protein A10 (Annexin II ligand, calpactin I, l
Nucleolin	NCL	1155700	16.6385	16.948	16.915	16.9047	16.7205	17.2336	16.7429	17.1785	16.8269	16.7382	16.6833	16.9877	22	22	22	39	39	39	58.554	0	339	B3KM80;Q6ZS99;B3KTP9;P19338;A0A024R4A0;H7BY16;Q9BQ02	B3KM80;Q6ZS99;B3KTP9;P19338;A0A024R4A0;H7BY16;Q9BQ02	>tr|B3KM80|B3KM80_HUMAN Nucleolin, isoform CRA_c OS=Homo sapiens GN=NCL PE=2 SV=1;>tr|Q6ZS99|Q6ZS99_HUMAN cDNA FLJ45706 fis, clone FEBRA2028457, highly similar to Nucleolin OS=Homo sapiens PE=2 SV=1;>tr|B3KTP9|B3KTP9_HUMAN cDNA FLJ38578 fis, clone HCHON200
Microtubule-associated protein 4	MAP4	1154800	16.8594	16.5523	16.9125	16.4431	16.6464	17.1681	17.0589	17.2537	16.9666	16.9171	16.6734	16.9012	37	37	1	42.7	42.7	1.5	121	0	623	P27816;A0A024R2V2;A0A024R2S1;Q05D06;H7C456	P27816;A0A024R2V2;A0A024R2S1	>sp|P27816|MAP4_HUMAN Microtubule-associated protein 4 OS=Homo sapiens GN=MAP4 PE=1 SV=3;>tr|A0A024R2V2|A0A024R2V2_HUMAN Microtubule-associated protein 4, isoform CRA_e OS=Homo sapiens GN=MAP4 PE=4 SV=1;>tr|A0A024R2S1|A0A024R2S1_HUMAN Microtubule-associate
Prolow-density lipoprotein receptor-related protein 1;Low-density lipoprotein receptor-related protein 1 85 kDa subunit;Low-density lipoprotein receptor-related protein 1 515 kDa subunit;Low-density lipoprotein receptor-related protein 1 intracellular domain	LRP1	1138000	16.8947	17.0596	16.8213	16.897	16.755	16.6161	16.528	16.538	16.8616	17.1299	16.7529	16.7473	92	92	92	28.7	28.7	28.7	504.6	0	763	Q07954;Q59FG2;Q6PJ72;Q6LBN5;Q7Z7K9;H0YJI8;Q6LAF4	Q07954;Q59FG2	>sp|Q07954|LRP1_HUMAN Prolow-density lipoprotein receptor-related protein 1 OS=Homo sapiens GN=LRP1 PE=1 SV=2;>tr|Q59FG2|Q59FG2_HUMAN Low density lipoprotein-related protein 1 variant (Fragment) OS=Homo sapiens PE=2 SV=1
Nucleophosmin	NPM1	1136400	17.1072	16.576	16.9157	15.1599	16.5474	17.2752	17.6156	17.3446	16.999	16.105	16.5715	16.9623	7	7	5	44.9	44.9	26.9	32.575	0	149	P06748;A4ZU86;Q9BTI9;E5RGW4;E5RI98	P06748;A4ZU86	>sp|P06748|NPM_HUMAN Nucleophosmin OS=Homo sapiens GN=NPM1 PE=1 SV=2;>tr|A4ZU86|A4ZU86_HUMAN Truncated nucleolar phosphoprotein B23 OS=Homo sapiens GN=NPM1 PE=2 SV=1
Collagen alpha-1(I) chain	COL1A1	1128800	16.6264	16.1013	15.6295	15.0104	12.9732	17.1374	17.6165	17.7197	17.8086	16.9182	17.079	17.2413	32	32	32	33.9	33.9	33.9	138.94	0	367	P02452;Q6LAN8;H9C5C5;D3DTX7;CON__Q862S4;I3L3H7	P02452;Q6LAN8;H9C5C5;D3DTX7	>sp|P02452|CO1A1_HUMAN Collagen alpha-1(I) chain OS=Homo sapiens GN=COL1A1 PE=1 SV=5;>tr|Q6LAN8|Q6LAN8_HUMAN Collagen type I alpha 1 (Fragment) OS=Homo sapiens GN=COL1A1 PE=4 SV=1;>tr|H9C5C5|H9C5C5_HUMAN Collagen alpha-1(I) chain preproprotein OS=Homo sapi
Triosephosphate isomerase	TPI1	1125300	16.8784	17.2082	16.9002	17.0831	16.6835	17.1779	16.4041	16.4071	16.3433	17.3583	16.4895	16.1452	16	16	16	83.5	83.5	83.5	26.669	0	346	V9HWK1;P60174;Q53HE2;B4DUI5;Q2QD09;U3KPZ0;U3KQF3;U3KPS5	V9HWK1;P60174;Q53HE2;B4DUI5;Q2QD09	>tr|V9HWK1|V9HWK1_HUMAN Triosephosphate isomerase OS=Homo sapiens GN=HEL-S-49 PE=2 SV=1;>sp|P60174|TPIS_HUMAN Triosephosphate isomerase OS=Homo sapiens GN=TPI1 PE=1 SV=3;>tr|Q53HE2|Q53HE2_HUMAN Triosephosphate isomerase (Fragment) OS=Homo sapiens PE=2 SV=1
40S ribosomal protein SA	RPSA;RPSAP58;LAMR1P15	1123800	16.7942	16.7539	16.7277	16.1812	16.6561	17.4683	17.1415	17.306	16.9968	16.3203	16.7669	16.845	14	14	14	64.8	64.8	64.8	29.505	0	334	C9J9K3;P08865;A0A024R2P0;A0A0C4DG17;A6NE09;Q96RS2;A0A024R7P5;C9JQR9;A0A024RCF2	C9J9K3;P08865;A0A024R2P0;A0A0C4DG17;A6NE09;Q96RS2;A0A024R7P5	>tr|C9J9K3|C9J9K3_HUMAN 40S ribosomal protein SA (Fragment) OS=Homo sapiens GN=RPSA PE=1 SV=5;>sp|P08865|RSSA_HUMAN 40S ribosomal protein SA OS=Homo sapiens GN=RPSA PE=1 SV=4;>tr|A0A024R2P0|A0A024R2P0_HUMAN 40S ribosomal protein SA OS=Homo sapiens GN=RPSA
Actin, cytoplasmic 2;Actin, cytoplasmic 2, N-terminally processed	ACTG1	1119200	17.8027	17.1182	11.736	17.5135	12.325	17.9509	18.3241	NaN	16.8527	15.1897	16.6666	16.9117	24	1	1	81.9	4.5	4.5	41.792	0	29	P63261;B4E3A4;B4DVQ0;I3L3I0;I3L1U9;I3L4N8;I3L3R2;K7EM38;J3KT65	P63261;B4E3A4;B4DVQ0;I3L3I0;I3L1U9;I3L4N8	>sp|P63261|ACTG_HUMAN Actin, cytoplasmic 2 OS=Homo sapiens GN=ACTG1 PE=1 SV=1;>tr|B4E3A4|B4E3A4_HUMAN cDNA FLJ57283, highly similar to Actin, cytoplasmic 2 OS=Homo sapiens PE=2 SV=1;>tr|B4DVQ0|B4DVQ0_HUMAN cDNA FLJ58286, highly similar to Actin, cytoplasmi
Seprase	FAP	1118700	16.9784	16.8962	16.5844	16.5082	16.7651	16.7106	16.9765	16.4311	17.2377	16.7884	16.5882	16.7869	27	27	27	35	35	35	87.583	0	487	A0A0D9SEN1;Q12884;B4DLR2;B2RD89;C9J131;H7C4D9;F8WF29	A0A0D9SEN1;Q12884;B4DLR2;B2RD89	>tr|A0A0D9SEN1|A0A0D9SEN1_HUMAN Prolyl endopeptidase FAP OS=Homo sapiens GN=FAP PE=1 SV=1;>sp|Q12884|SEPR_HUMAN Prolyl endopeptidase FAP OS=Homo sapiens GN=FAP PE=1 SV=5;>tr|B4DLR2|B4DLR2_HUMAN Prolyl endopeptidase FAP OS=Homo sapiens GN=FAP PE=1 SV=1;>tr|
Malate dehydrogenase, cytoplasmic;Malate dehydrogenase	MDH1	1100400	16.7898	16.6881	16.8285	16.7775	16.7715	16.8806	16.893	17.0152	16.793	16.7779	16.6358	16.789	12	12	8	39.8	39.8	24.6	36.426	0	264	V9HWF2;P40925;B9A041;B8ZZ51;C9JF79;C9JLV6	V9HWF2;P40925;B9A041;B8ZZ51;C9JF79	>tr|V9HWF2|V9HWF2_HUMAN Malate dehydrogenase OS=Homo sapiens GN=HEL-S-32 PE=2 SV=1;>sp|P40925|MDHC_HUMAN Malate dehydrogenase, cytoplasmic OS=Homo sapiens GN=MDH1 PE=1 SV=4;>tr|B9A041|B9A041_HUMAN Malate dehydrogenase, cytoplasmic OS=Homo sapiens GN=MDH1 P
Dolichyl-diphosphooligosaccharide--protein glycosyltransferase subunit 2	RPN2	1096000	16.8225	16.6549	16.8133	16.554	16.6727	17.1607	16.7812	16.8801	16.6934	16.9677	16.6197	16.8316	20	20	20	45.8	45.8	45.8	69.283	0	297	P04844;B2RE46;B4DJL0;Q5JYR7;Q5JYR4;F2Z3K5;H0Y5M1;Q5JYR3	P04844;B2RE46;B4DJL0	>sp|P04844|RPN2_HUMAN Dolichyl-diphosphooligosaccharide--protein glycosyltransferase subunit 2 OS=Homo sapiens GN=RPN2 PE=1 SV=3;>tr|B2RE46|B2RE46_HUMAN cDNA, FLJ96923, highly similar to Homo sapiens ribophorin II (RPN2), mRNA OS=Homo sapiens PE=2 SV=1;>tr
Voltage-dependent anion-selective channel protein 1	VDAC1	1093900	16.5434	16.4372	16.7756	16.4379	16.588	16.9557	16.4741	16.8567	16.484	17.0938	16.8133	16.2302	17	17	17	75.6	75.6	75.6	30.772	0	378	P21796;B3KTS5;C9JI87;B4DEI3	P21796;B3KTS5;C9JI87	>sp|P21796|VDAC1_HUMAN Voltage-dependent anion-selective channel protein 1 OS=Homo sapiens GN=VDAC1 PE=1 SV=2;>tr|B3KTS5|B3KTS5_HUMAN cDNA FLJ38670 fis, clone HSYRA2000190, highly similar to Voltage-dependent anion-selective channel protein 1 OS=Homo sapie
Peroxiredoxin-5, mitochondrial	PRDX5	1075500	16.5313	17.2296	16.6787	16.7437	17.1136	16.19	16.471	16.9251	16.9298	16.7755	16.8231	16.733	11	11	11	86.4	86.4	86.4	17.031	0	308	V9HW35;P30044	V9HW35;P30044	>tr|V9HW35|V9HW35_HUMAN Epididymis secretory protein Li 55 OS=Homo sapiens GN=HEL-S-55 PE=2 SV=1;>sp|P30044|PRDX5_HUMAN Peroxiredoxin-5, mitochondrial OS=Homo sapiens GN=PRDX5 PE=1 SV=4
Heat shock 70 kDa protein 6;Putative heat shock 70 kDa protein 7	HSPA6;HSPA7	1041200	16.6439	16.9408	16.8782	17.2267	17.3026	14.3995	16.2795	15.4024	16.8076	16.8692	16.9058	16.8342	10	2	2	18	5.4	5.4	70.957	0	98	B2R6X5;Q53FC7;P17066;B3KSM6;B4DHP5;P48741	B2R6X5;Q53FC7;P17066;B3KSM6;B4DHP5;P48741	>tr|B2R6X5|B2R6X5_HUMAN cDNA, FLJ93166, highly similar to Homo sapiens heat shock 70kDa protein 6 (HSP70B) (HSPA6), mRNA OS=Homo sapiens PE=2 SV=1;>tr|Q53FC7|Q53FC7_HUMAN Heat shock 70kDa protein 6 (HSP70B) variant (Fragment) OS=Homo sapiens PE=1 SV=1;>s
Beta-hexosaminidase subunit beta;Beta-hexosaminidase subunit beta chain B;Beta-hexosaminidase subunit beta chain A	HEXB	1038100	16.999	17.027	16.5686	16.6716	17.0741	16.0157	16.8078	15.8603	16.9835	16.5442	16.465	16.9178	19	19	19	39.2	39.2	39.2	63.111	0	316	P07686;A0A024RAJ6;Q5URX0;H0YA83;H0Y9B6;D6REQ8;H0Y9M3	P07686;A0A024RAJ6;Q5URX0;H0YA83;H0Y9B6	>sp|P07686|HEXB_HUMAN Beta-hexosaminidase subunit beta OS=Homo sapiens GN=HEXB PE=1 SV=3;>tr|A0A024RAJ6|A0A024RAJ6_HUMAN Beta-hexosaminidase OS=Homo sapiens GN=HEXB PE=3 SV=1;>tr|Q5URX0|Q5URX0_HUMAN Beta-hexosaminidase subunit beta OS=Homo sapiens GN=HEXB
Reticulocalbin-3	RCN3	1024800	17.1381	16.4097	16.7349	16.0658	16.3644	16.8606	17.2295	17.0616	16.5814	16.5186	16.1876	16.48	14	14	14	67.1	67.1	67.1	37.493	0	245	Q96D15;M0QZH0;M0QYB8;M0QZU3	Q96D15;M0QZH0	>sp|Q96D15|RCN3_HUMAN Reticulocalbin-3 OS=Homo sapiens GN=RCN3 PE=1 SV=1;>tr|M0QZH0|M0QZH0_HUMAN Reticulocalbin-3 (Fragment) OS=Homo sapiens GN=RCN3 PE=1 SV=1
Heterogeneous nuclear ribonucleoprotein A3	HNRNPA3	1020400	16.3941	16.6967	16.7093	16.8763	16.7983	16.9705	16.2716	16.7575	16.7719	16.7428	16.6882	16.782	19	19	4	43.4	43.4	8.5	39.594	0	379	P51991;Q65ZQ3;B4E036;Q8NFG3;H7C1J8;Q66K53	P51991	>sp|P51991|ROA3_HUMAN Heterogeneous nuclear ribonucleoprotein A3 OS=Homo sapiens GN=HNRNPA3 PE=1 SV=2
Protein DJ-1	PARK7	1007200	16.5858	16.4149	16.5741	16.4497	16.5257	17.1555	16.9023	17.1419	16.5157	16.5954	16.506	16.6576	10	10	10	61.9	61.9	61.9	19.891	0	261	V9HWC2;Q99497;K7ELW0;K7EN27	V9HWC2;Q99497;K7ELW0;K7EN27	>tr|V9HWC2|V9HWC2_HUMAN Epididymis secretory sperm binding protein Li 67p OS=Homo sapiens GN=HEL-S-67p PE=2 SV=1;>sp|Q99497|PARK7_HUMAN Protein deglycase DJ-1 OS=Homo sapiens GN=PARK7 PE=1 SV=2;>tr|K7ELW0|K7ELW0_HUMAN Protein deglycase DJ-1 OS=Homo sapiens
Coatomer subunit alpha;Xenin;Proxenin	COPA	1003700	16.5373	16.7603	16.7379	16.7293	16.5321	16.8549	16.7253	16.7062	16.7005	16.6416	16.4296	16.4813	48	48	48	50	50	50	138.34	0	493	P53621	P53621	>sp|P53621|COPA_HUMAN Coatomer subunit alpha OS=Homo sapiens GN=COPA PE=1 SV=2
Hexokinase-1	HK1	1002000	16.9334	16.6832	16.9801	16.347	16.9449	14.8277	16.6576	16.0616	16.6516	17.0129	16.1813	16.6562	35	35	8	46	46	12.2	102.31	0	442	B4DG62;P19367;A8K7J7;A0A024QZK7;Q59FD4;B3KXY9;Q71V75	B4DG62;P19367;A8K7J7;A0A024QZK7;Q59FD4;B3KXY9	>tr|B4DG62|B4DG62_HUMAN Hexokinase OS=Homo sapiens PE=2 SV=1;>sp|P19367|HXK1_HUMAN Hexokinase-1 OS=Homo sapiens GN=HK1 PE=1 SV=3;>tr|A8K7J7|A8K7J7_HUMAN Hexokinase OS=Homo sapiens PE=2 SV=1;>tr|A0A024QZK7|A0A024QZK7_HUMAN Hexokinase OS=Homo sapiens GN=HK1
Staphylococcal nuclease domain-containing protein 1	SND1	1001000	16.7142	16.4322	16.5418	16.4767	16.6502	17.1597	16.7991	16.9698	16.561	16.6616	16.6253	16.5553	37	37	0	53.4	53.4	0	102	0	515	Q7KZF4;Q59FF0;B3KU67;I6TRR8;H7C597	Q7KZF4;Q59FF0;B3KU67;I6TRR8	>sp|Q7KZF4|SND1_HUMAN Staphylococcal nuclease domain-containing protein 1 OS=Homo sapiens GN=SND1 PE=1 SV=1;>tr|Q59FF0|Q59FF0_HUMAN EBNA-2 co-activator variant (Fragment) OS=Homo sapiens PE=2 SV=1;>tr|B3KU67|B3KU67_HUMAN cDNA FLJ39264 fis, clone OCBBF20096
Alcohol dehydrogenase class-3	ADH5	995650	16.2313	16.8143	16.5407	16.374	16.3078	16.902	16.2939	17.1153	17.0355	16.8868	16.6047	16.5875	16	16	16	57	57	57	39.724	0	277	Q6IRT1;P11766;Q5U043;Q6FI45;H0YAG8;Q2VIM7;D6RFE4;D6R9G2;D6RAY0	Q6IRT1;P11766;Q5U043;Q6FI45;H0YAG8;Q2VIM7	>tr|Q6IRT1|Q6IRT1_HUMAN S-(hydroxymethyl)glutathione dehydrogenase OS=Homo sapiens GN=ADH5 PE=2 SV=2;>sp|P11766|ADHX_HUMAN Alcohol dehydrogenase class-3 OS=Homo sapiens GN=ADH5 PE=1 SV=4;>tr|Q5U043|Q5U043_HUMAN S-(hydroxymethyl)glutathione dehydrogenase OS
Calpain-2 catalytic subunit	CAPN2	992890	16.9151	16.4404	16.8267	16.7964	16.4782	16.32	16.8394	16.3245	16.4581	16.6975	16.5264	16.6848	26	26	0	52.3	52.3	0	83.108	0	368	Q59EF6;P17655;B4E1R7;B3KUH9;Q6ZVC6	Q59EF6;P17655;B4E1R7	>tr|Q59EF6|Q59EF6_HUMAN Calpain 2, large [catalytic] subunit variant (Fragment) OS=Homo sapiens PE=2 SV=1;>sp|P17655|CAN2_HUMAN Calpain-2 catalytic subunit OS=Homo sapiens GN=CAPN2 PE=1 SV=6;>tr|B4E1R7|B4E1R7_HUMAN cDNA FLJ58224, highly similar to Calpain-
F-actin-capping protein subunit beta	CAPZB	969900	16.5682	16.682	16.643	16.5554	16.6962	16.513	16.6921	16.7272	16.8788	16.4402	16.5919	16.5998	19	19	19	67.6	67.6	67.6	30.656	0	317	B2R7T8;B1AK87;B1AK88;B4DWA6;P47756;B1AK85;Q7L4N0	B2R7T8;B1AK87;B1AK88;B4DWA6;P47756;B1AK85	>tr|B2R7T8|B2R7T8_HUMAN cDNA, FLJ93598, highly similar to Homo sapiens capping protein (actin filament) muscle Z-line, beta (CAPZB), mRNA OS=Homo sapiens PE=2 SV=1;>tr|B1AK87|B1AK87_HUMAN Capping protein (Actin filament) muscle Z-line, beta, isoform CRA_a
60S ribosomal protein L4	RPL4	962490	16.4579	16.4371	16.6111	16.2592	16.3449	16.621	16.5019	16.3394	16.6026	17.0528	16.5902	16.4273	15	15	15	32.3	32.3	32.3	47.697	0	307	P36578;Q59GY2;B4DMJ6;B4DMJ2;H3BM89;Q53G74;B4DFI6;H3BTP7;B4DP82;H3BU31	P36578;Q59GY2;B4DMJ6;B4DMJ2;H3BM89;Q53G74;B4DFI6	>sp|P36578|RL4_HUMAN 60S ribosomal protein L4 OS=Homo sapiens GN=RPL4 PE=1 SV=5;>tr|Q59GY2|Q59GY2_HUMAN Ribosomal protein L4 variant (Fragment) OS=Homo sapiens PE=2 SV=1;>tr|B4DMJ6|B4DMJ6_HUMAN cDNA FLJ50996, highly similar to 60S ribosomal protein L4 OS=H
40S ribosomal protein S3a	RPS3A	961080	16.6304	16.7066	16.6658	17.2174	16.9505	14.6632	15.7465	13.7894	16.4833	17.0279	16.934	16.5336	12	12	12	50.2	50.2	50.2	25.887	0	203	D6RAT0;Q6NXR8;P61247;D6RG13;A8K4W0;D6RB09;D6R9B6;H0Y9Y4;B7Z3M5;H0Y8L7;E9PFI5;D6RAS7;D6RED7;D6RGE0;D6RI02	D6RAT0;Q6NXR8;P61247;D6RG13;A8K4W0;D6RB09;D6R9B6;H0Y9Y4;B7Z3M5;H0Y8L7;E9PFI5;D6RAS7	>tr|D6RAT0|D6RAT0_HUMAN 40S ribosomal protein S3a OS=Homo sapiens GN=RPS3A PE=1 SV=1;>tr|Q6NXR8|Q6NXR8_HUMAN 40S ribosomal protein S3a OS=Homo sapiens GN=RPS3A PE=2 SV=1;>sp|P61247|RS3A_HUMAN 40S ribosomal protein S3a OS=Homo sapiens GN=RPS3A PE=1 SV=2;>tr
Septin-2	SEPT2	961010	16.3626	16.4865	16.4615	16.6556	16.6928	17.0508	16.1359	17.2027	16.6552	16.5923	16.4723	16.7782	15	15	15	56.8	56.8	56.8	41.487	0	325	Q15019;B5MCX3;C9J2Q4;H7C2Y0;C9J938;H7C310;C9JB25;C9IY94;C9IZU3;C9JQJ4;B5MD47;C9JZI2;H7C1T1;C9JT15;C9JSE7;C9JFT1;F8WB65	Q15019;B5MCX3;C9J2Q4	>sp|Q15019|SEPT2_HUMAN Septin-2 OS=Homo sapiens GN=SEPT2 PE=1 SV=1;>tr|B5MCX3|B5MCX3_HUMAN Septin-2 OS=Homo sapiens GN=SEPT2 PE=1 SV=1;>tr|C9J2Q4|C9J2Q4_HUMAN Septin-2 (Fragment) OS=Homo sapiens GN=SEPT2 PE=1 SV=1
		956000	16.415	16.5475	16.4468	16.3695	16.5144	16.6102	16.3607	16.5583	16.635	16.8154	16.5372	16.6451	28	28	1	52.1	52.1	1.5	86.112	0	345	Q59ET0;B4DUF1;B4DNJ3	Q59ET0;B4DUF1;B4DNJ3	>tr|Q59ET0|Q59ET0_HUMAN Glucan , branching enzyme 1 variant (Fragment) OS=Homo sapiens PE=2 SV=1;>tr|B4DUF1|B4DUF1_HUMAN cDNA FLJ59760, highly similar to 1,4-alpha-glucan branching enzyme (EC 2.4.1.18) OS=Homo sapiens PE=2 SV=1;>tr|B4DNJ3|B4DNJ3_HUMAN cDNA
40S ribosomal protein S12	RPS12	952710	16.1386	16.6748	16.8245	16.493	16.5556	15.6893	16.83	16.2418	16.7237	16.8868	17.2978	16.3529	8	8	8	70.5	70.5	70.5	14.515	0	182	P25398	P25398	>sp|P25398|RS12_HUMAN 40S ribosomal protein S12 OS=Homo sapiens GN=RPS12 PE=1 SV=3
Chloride intracellular channel protein 4	CLIC4	948870	16.8918	16.309	16.0067	16.5203	16.3559	17.0762	17.013	16.9216	16.7769	16.0862	16.6738	16.8516	19	19	18	75.5	75.5	72.3	28.772	0	345	Q9Y696;Q6FIC5;B4DWC4;Q9NVF8;B3KTR3;A6PVS0;Q7Z2R8;Q86YM0;O15247	Q9Y696;Q6FIC5;B4DWC4;Q9NVF8;B3KTR3	>sp|Q9Y696|CLIC4_HUMAN Chloride intracellular channel protein 4 OS=Homo sapiens GN=CLIC4 PE=1 SV=4;>tr|Q6FIC5|Q6FIC5_HUMAN Chloride intracellular channel protein OS=Homo sapiens GN=CLIC4 PE=2 SV=1;>tr|B4DWC4|B4DWC4_HUMAN Chloride intracellular channel prot
GTP-binding nuclear protein Ran	RAN	944240	16.6817	16.5068	16.6763	16.6263	16.4016	16.2464	16.2753	16.6095	16.4673	17.1295	16.2844	16.3097	9	9	9	44.9	44.9	44.9	24.423	0	259	P62826;B5MDF5;J3KQE5;F5H018;H0YFC6;B4DV51;Q96QB7;Q0EFC9;A0A087X0W0	P62826;B5MDF5;J3KQE5;F5H018	>sp|P62826|RAN_HUMAN GTP-binding nuclear protein Ran OS=Homo sapiens GN=RAN PE=1 SV=3;>tr|B5MDF5|B5MDF5_HUMAN GTP-binding nuclear protein Ran OS=Homo sapiens GN=RAN PE=1 SV=1;>tr|J3KQE5|J3KQE5_HUMAN GTP-binding nuclear protein Ran (Fragment) OS=Homo sapien
Caveolin;Caveolin-1	CAV1	942100	16.217	16.3783	16.2405	16.6949	16.9558	16.7555	15.8595	16.965	16.6742	16.6952	16.4134	17.1751	6	6	2	35.4	35.4	12.9	20.471	0	99	Q2TNI1;Q03135;E9PCT5;Q59E85;A9XTE5;P56539;A0A024R2D8	Q2TNI1;Q03135;E9PCT5;Q59E85;A9XTE5	>tr|Q2TNI1|Q2TNI1_HUMAN Caveolin OS=Homo sapiens GN=CAV1 PE=2 SV=1;>sp|Q03135|CAV1_HUMAN Caveolin-1 OS=Homo sapiens GN=CAV1 PE=1 SV=4;>tr|E9PCT5|E9PCT5_HUMAN Caveolin OS=Homo sapiens GN=CAV1 PE=1 SV=1;>tr|Q59E85|Q59E85_HUMAN Caveolin (Fragment) OS=Homo sap
T-complex protein 1 subunit theta	CCT8	940430	16.6918	16.7058	16.8192	16.4266	16.3954	16.8633	16.2704	15.4208	16.5353	16.589	16.5697	16.2812	29	29	29	57.7	57.7	57.7	59.62	0	425	P50990;Q7Z759;Q53HU0;H7C4C8;H7C2U0	P50990;Q7Z759;Q53HU0;H7C4C8	>sp|P50990|TCPQ_HUMAN T-complex protein 1 subunit theta OS=Homo sapiens GN=CCT8 PE=1 SV=4;>tr|Q7Z759|Q7Z759_HUMAN CCT8 protein OS=Homo sapiens GN=CCT8 PE=2 SV=1;>tr|Q53HU0|Q53HU0_HUMAN Chaperonin containing TCP1, subunit 8 (Theta) variant (Fragment) OS=Hom
Cystatin-B	CSTB	929260	16.2525	16.7303	16.0426	16.1963	16.6379	17.4839	16.3998	17.0662	16.7054	16.5922	16.4045	16.5021	6	6	6	82.7	82.7	82.7	11.139	0	149	Q76LA1;P04080	Q76LA1;P04080	>tr|Q76LA1|Q76LA1_HUMAN CSTB protein OS=Homo sapiens GN=CSTB PE=2 SV=1;>sp|P04080|CYTB_HUMAN Cystatin-B OS=Homo sapiens GN=CSTB PE=1 SV=2
40S ribosomal protein S9	RPS9	915540	16.4071	16.492	16.5854	16.541	16.7758	16.2361	16.3606	15.9355	16.6274	16.7303	16.4687	16.7444	11	11	11	39.7	39.7	39.7	22.591	0	179	P46781;A0A024R4M0;A5D904;B5MCT8;C9JM19;B7Z732;F2Z3C0;A8MXK4	P46781;A0A024R4M0;A5D904;B5MCT8;C9JM19;B7Z732	>sp|P46781|RS9_HUMAN 40S ribosomal protein S9 OS=Homo sapiens GN=RPS9 PE=1 SV=3;>tr|A0A024R4M0|A0A024R4M0_HUMAN 40S ribosomal protein S9 OS=Homo sapiens GN=RPS9 PE=3 SV=1;>tr|A5D904|A5D904_HUMAN RPS9 protein (Fragment) OS=Homo sapiens GN=RPS9 PE=2 SV=1;>tr
Peroxiredoxin-2	PRDX2	905280	16.6837	16.6759	16.8179	16.8685	16.6644	16.5364	16.0346	16.2661	15.9268	16.0788	16.6846	16.645	11	10	10	62.1	56.6	56.6	21.892	0	153	V9HW12;P32119;B4DF70;A6NIW5;A0A024R7F2	V9HW12;P32119;B4DF70;A6NIW5	>tr|V9HW12|V9HW12_HUMAN Epididymis secretory sperm binding protein Li 2a OS=Homo sapiens GN=HEL-S-2a PE=2 SV=1;>sp|P32119|PRDX2_HUMAN Peroxiredoxin-2 OS=Homo sapiens GN=PRDX2 PE=1 SV=5;>tr|B4DF70|B4DF70_HUMAN cDNA FLJ60461, highly similar to Peroxiredoxin-
Elongation factor Tu, mitochondrial	TUFM	899560	16.5048	16.5435	16.9371	16.5019	16.616	15.3217	16.0912	15.6479	16.3367	16.768	16.3862	16.4225	23	23	23	66.2	66.2	66.2	49.541	0	353	P49411;H3BNU3	P49411	>sp|P49411|EFTU_HUMAN Elongation factor Tu, mitochondrial OS=Homo sapiens GN=TUFM PE=1 SV=2
60S ribosomal protein L12	RPL12;hCG_21173	893570	16.7004	16.3692	16.6168	16.4257	16.5212	16.0875	16.6362	16.5669	16.5153	16.5888	16.5399	16.579	6	6	6	54.5	54.5	54.5	17.818	0	221	P30050;Q59FI9;D3DS95;Q76P68	P30050;Q59FI9;D3DS95	>sp|P30050|RL12_HUMAN 60S ribosomal protein L12 OS=Homo sapiens GN=RPL12 PE=1 SV=1;>tr|Q59FI9|Q59FI9_HUMAN Ribosomal protein L12 variant (Fragment) OS=Homo sapiens PE=2 SV=1;>tr|D3DS95|D3DS95_HUMAN HCG21173, isoform CRA_a OS=Homo sapiens GN=hCG_21173 PE=4
Coatomer subunit beta	COPB1	885560	16.4164	16.5189	16.4252	16.3298	16.3756	16.9117	16.5385	16.8879	16.5367	16.5055	16.2635	16.3167	28	28	28	37.7	37.7	37.7	107.14	0	401	P53618;E9PP73;E9PP63;E9PKQ1	P53618;E9PP73	>sp|P53618|COPB_HUMAN Coatomer subunit beta OS=Homo sapiens GN=COPB1 PE=1 SV=3;>tr|E9PP73|E9PP73_HUMAN Coatomer subunit beta (Fragment) OS=Homo sapiens GN=COPB1 PE=1 SV=5
Kinectin	KTN1	883090	16.3743	16.2563	16.212	16.375	16.5557	16.6882	16.6355	16.4382	16.3412	16.4235	16.5678	16.8444	57	57	53	47.5	47.5	44.5	156.27	0	533	Q86UP2;A0A024R663;G3V4Y7;B7Z6P3;B3KWP6;G3V5P0;H0YJZ8;G3V5G2;H0YJP2;H0YJV5;Q6PDF7;Q3SWV9	Q86UP2;A0A024R663	>sp|Q86UP2|KTN1_HUMAN Kinectin OS=Homo sapiens GN=KTN1 PE=1 SV=1;>tr|A0A024R663|A0A024R663_HUMAN Kinectin 1 (Kinesin receptor), isoform CRA_a OS=Homo sapiens GN=KTN1 PE=4 SV=1
Trifunctional enzyme subunit alpha, mitochondrial;Long-chain enoyl-CoA hydratase;Long chain 3-hydroxyacyl-CoA dehydrogenase	HADHA	875290	16.555	16.3645	16.511	16.3242	16.4327	16.4068	16.4304	16.4732	16.3057	16.633	16.2466	16.4414	30	30	4	54.9	54.9	7.3	82.999	0	447	P40939;E9KL44;B4DRH6;H0YFD6;V9GZL3	P40939;E9KL44;B4DRH6	>sp|P40939|ECHA_HUMAN Trifunctional enzyme subunit alpha, mitochondrial OS=Homo sapiens GN=HADHA PE=1 SV=2;>tr|E9KL44|E9KL44_HUMAN Epididymis tissue sperm binding protein Li 14m OS=Homo sapiens PE=2 SV=1;>tr|B4DRH6|B4DRH6_HUMAN cDNA FLJ54509, highly simila
		873940	16.3448	16.6792	15.9172	16.3535	16.9098	16.4715	16.1983	16.2594	16.8306	16.6619	16.2681	16.3598	9	9	9	34.8	34.8	34.8	38.418	0	194	CON__P12763;P02765;B7Z8Q2;B7Z556;C9JV77	CON__P12763	>P12763 SWISS-PROT:P12763 (Bos taurus) Alpha-2-HS-glycoprotein precursor
60S ribosomal protein L6	RPL6	870400	16.269	16.4843	16.3778	16.5661	16.4854	15.4564	15.9743	16.3702	16.4713	16.9029	16.4756	16.498	14	14	14	42.4	42.4	42.4	32.741	0	237	Q8TBK5;Q8N5Z7;Q02878;A0A024RBK3;Q9HBB3;B2R4K7;B4DRX3;F8VZ45;U3KQR5;F8VR69;F8VZA3;F8VWR1;F8VU16	Q8TBK5;Q8N5Z7;Q02878;A0A024RBK3;Q9HBB3;B2R4K7;B4DRX3	>tr|Q8TBK5|Q8TBK5_HUMAN 60S ribosomal protein L6 OS=Homo sapiens GN=RPL6 PE=2 SV=1;>tr|Q8N5Z7|Q8N5Z7_HUMAN 60S ribosomal protein L6 OS=Homo sapiens GN=RPL6 PE=2 SV=1;>sp|Q02878|RL6_HUMAN 60S ribosomal protein L6 OS=Homo sapiens GN=RPL6 PE=1 SV=3;>tr|A0A024
Programmed cell death 6-interacting protein	PDCD6IP;DRIP4	869210	16.4738	16.3051	16.416	16.4667	16.3205	16.573	16.5507	16.759	16.3832	16.5175	16.4002	16.4209	35	35	35	44.8	44.8	44.8	96.022	0	401	Q8WUM4;Q4W4Y1;B7Z5C1;B4DHD2;C9IZF9;F8WEQ7;F8WBR8;F8WDK9	Q8WUM4;Q4W4Y1;B7Z5C1;B4DHD2	>sp|Q8WUM4|PDC6I_HUMAN Programmed cell death 6-interacting protein OS=Homo sapiens GN=PDCD6IP PE=1 SV=1;>tr|Q4W4Y1|Q4W4Y1_HUMAN Dopamine receptor interacting protein 4 OS=Homo sapiens GN=DRIP4 PE=2 SV=1;>tr|B7Z5C1|B7Z5C1_HUMAN cDNA FLJ56126, highly similar
		849610	16.525	16.353	13.6634	16.4128	16.1575	17.0873	15.7781	16.4966	16.3637	16.6471	16.5907	16.3571	6	6	6	39.4	39.4	39.4	24.409	0	110	CON__P00761	CON__P00761	>P00761 SWISS-PROT:P00761|TRYP_PIG Trypsin - Sus scrofa (Pig).
Transforming protein RhoA	RHOA;ARHA	845050	16.3633	16.3081	16.4865	16.3668	16.2706	16.465	16.4627	16.2285	16.3143	16.7325	16.3123	16.3446	10	10	1	56.5	56.5	6.2	21.768	0	215	P61586;A0A024R324;B4DKN9;C9JNR4;C9JX21;Q9BVT0;C9JRM1;P62745	P61586;A0A024R324;B4DKN9;C9JNR4;C9JX21;Q9BVT0	>sp|P61586|RHOA_HUMAN Transforming protein RhoA OS=Homo sapiens GN=RHOA PE=1 SV=1;>tr|A0A024R324|A0A024R324_HUMAN Ras homolog gene family, member A, isoform CRA_a OS=Homo sapiens GN=RHOA PE=3 SV=1;>tr|B4DKN9|B4DKN9_HUMAN cDNA FLJ57740, highly similar to Tr
Sarcoplasmic/endoplasmic reticulum calcium ATPase 2	ATP2A2	838570	16.4349	16.0249	16.8726	16.0162	16.2108	16.5251	16.3722	16.694	16.2206	16.5781	16.1989	16.2773	35	35	35	35.1	35.1	35.1	114.76	0	329	P16615;H7C5W9;Q8N3X5;Q7Z675;O14983;Q7Z6E5;A8K9K1;Q93084;H3BVB2;A0A0C4DH86;B1PM99;H3BTW4;B3KS35	P16615;H7C5W9	>sp|P16615|AT2A2_HUMAN Sarcoplasmic/endoplasmic reticulum calcium ATPase 2 OS=Homo sapiens GN=ATP2A2 PE=1 SV=1;>tr|H7C5W9|H7C5W9_HUMAN Sarcoplasmic/endoplasmic reticulum calcium ATPase 2 (Fragment) OS=Homo sapiens GN=ATP2A2 PE=1 SV=1
60S ribosomal protein L3	RPL3;rpl3	834310	16.4313	16.3191	16.2844	16.0979	16.5306	16.5551	16.3628	16.7375	16.4035	16.4667	16.3461	16.9222	13	13	13	42.7	42.7	42.7	46.108	0	235	P39023;B3KS36;Q8TBW1;Q96QL0;Q9NY85;G5E9G0;H7C422;H7C3M2;B5MCW2;Q49AJ9;Q9BT63;B4DN06;F8WCR1;Q92901;B2R7Y3	P39023;B3KS36;Q8TBW1;Q96QL0;Q9NY85;G5E9G0;H7C422;H7C3M2;B5MCW2;Q49AJ9;Q9BT63	>sp|P39023|RL3_HUMAN 60S ribosomal protein L3 OS=Homo sapiens GN=RPL3 PE=1 SV=2;>tr|B3KS36|B3KS36_HUMAN cDNA FLJ35376 fis, clone SKMUS2004044, highly similar to Homo sapiens ribosomal protein L3 (RPL3), transcript variant 2, mRNA OS=Homo sapiens PE=2 SV=1;
X-ray repair cross-complementing protein 6	XRCC6	832830	16.0942	16.4709	16.7168	16.3116	16.4229	16.6276	16.0584	16.7279	16.3642	16.4401	16.0849	16.294	29	29	2	47.9	47.9	4.9	69.842	0	314	P12956;A0A024R1N4;B1AHC9;B4DE32;B4E356;Q6IC76	P12956;A0A024R1N4;B1AHC9;B4DE32;B4E356	>sp|P12956|XRCC6_HUMAN X-ray repair cross-complementing protein 6 OS=Homo sapiens GN=XRCC6 PE=1 SV=2;>tr|A0A024R1N4|A0A024R1N4_HUMAN X-ray repair complementing defective repair in Chinese hamster cells 6 (Ku autoantigen, 70kDa), isoform CRA_a OS=Homo sapie
ADP-ribosylation factor 4	ARF4	826960	16.7817	16.3026	16.1817	16.2579	15.4679	16.6077	16.911	16.6457	16.7393	15.6752	16.3245	16.6325	9	5	2	60.6	31.7	13.3	20.511	0	202	P18085;C9JPM4;C9JAK5;F5H1V1;F5H6T5;F8WDB3	P18085;C9JPM4;C9JAK5	>sp|P18085|ARF4_HUMAN ADP-ribosylation factor 4 OS=Homo sapiens GN=ARF4 PE=1 SV=3;>tr|C9JPM4|C9JPM4_HUMAN ADP-ribosylation factor 4 (Fragment) OS=Homo sapiens GN=ARF4 PE=1 SV=1;>tr|C9JAK5|C9JAK5_HUMAN ADP-ribosylation factor 4 OS=Homo sapiens GN=ARF4 PE=1
Heterogeneous nuclear ribonucleoprotein U	HNRNPU	826370	16.0342	16.5052	16.5686	16.3172	16.3484	16.3339	15.9743	16.3407	16.4133	16.5108	16.4596	16.0383	25	25	5	38.9	38.9	9.3	86.86	0	350	B4DLR3;Q00839;B3KX72;Q96BA7;Q5RI18;Q9UEL2	B4DLR3;Q00839;B3KX72;Q96BA7	>tr|B4DLR3|B4DLR3_HUMAN cDNA FLJ54020, highly similar to Heterogeneous nuclear ribonucleoprotein U OS=Homo sapiens PE=2 SV=1;>sp|Q00839|HNRPU_HUMAN Heterogeneous nuclear ribonucleoprotein U OS=Homo sapiens GN=HNRNPU PE=1 SV=6;>tr|B3KX72|B3KX72_HUMAN cDNA F
Isocitrate dehydrogenase [NADP] cytoplasmic;Isocitrate dehydrogenase [NADP]	IDH1	822140	16.3619	16.3308	16.3344	16.8585	16.2389	16.3371	16.2015	16.1509	16.4707	16.4378	16.4979	16.3984	19	19	18	54.3	54.3	52.2	46.659	0	300	V9HWJ2;O75874;B2R5M8;Q6FI37;V9HW78;Q6FIA4;Q0QER2;B4DXS4;C9J4N6;C9JJE5;A0A0A0U6N4;C9JLU6	V9HWJ2;O75874;B2R5M8;Q6FI37;V9HW78;Q6FIA4;Q0QER2;B4DXS4	>tr|V9HWJ2|V9HWJ2_HUMAN Isocitrate dehydrogenase [NADP] OS=Homo sapiens GN=HEL-S-26 PE=2 SV=1;>sp|O75874|IDHC_HUMAN Isocitrate dehydrogenase [NADP] cytoplasmic OS=Homo sapiens GN=IDH1 PE=1 SV=2;>tr|B2R5M8|B2R5M8_HUMAN Isocitrate dehydrogenase [NADP] OS=Hom
Histone H2A.V;Histone H2A.Z;Histone H2A	H2AFV;H2AFZ	821900	14.6239	16.238	15.882	16.5718	16.6686	14.1285	14.7841	14.9742	14.803	17.8058	16.3902	14.7688	5	5	3	53.9	53.9	41.4	13.509	0	98	Q71UI9;P0C0S5;C9J0D1;C9J386	Q71UI9;P0C0S5;C9J0D1	>sp|Q71UI9|H2AV_HUMAN Histone H2A.V OS=Homo sapiens GN=H2AFV PE=1 SV=3;>sp|P0C0S5|H2AZ_HUMAN Histone H2A.Z OS=Homo sapiens GN=H2AFZ PE=1 SV=2;>tr|C9J0D1|C9J0D1_HUMAN Histone H2A OS=Homo sapiens GN=H2AFV PE=3 SV=1
60S ribosomal protein L10a;Ribosomal protein	RPL10A	820500	16.3204	16.4179	16.2908	16.3234	16.3803	16.0259	16.2957	16.3054	16.3771	16.6266	16.4447	16.4022	9	9	9	40.6	40.6	40.6	24.831	0	157	P62906;Q1JQ76;A0A024RCW3	P62906;Q1JQ76;A0A024RCW3	>sp|P62906|RL10A_HUMAN 60S ribosomal protein L10a OS=Homo sapiens GN=RPL10A PE=1 SV=2;>tr|Q1JQ76|Q1JQ76_HUMAN Ribosomal protein (Fragment) OS=Homo sapiens GN=RPL10A PE=2 SV=1;>tr|A0A024RCW3|A0A024RCW3_HUMAN Ribosomal protein OS=Homo sapiens GN=RPL10A PE=3
Sodium/potassium-transporting ATPase subunit alpha-1	ATP1A1	815040	16.3713	16.1057	16.5357	16.7815	16.6619	16.8349	15.9731	16.4275	15.8057	16.2115	16.1466	16.2272	28	28	21	33.7	33.7	23.9	112.89	0	425	P05023;B7Z3V1;B7Z1N5;M0R116;Q53ES0;P13637;B7Z9V4;A0A0A0MT26;B7Z1Q9;B3KRI1;B1AKY9;P50993;B2RAQ4;B7Z3F8;B3KNQ8;B3KX35;B3KV59;H0Y7C1;B4DIQ8;B3KSY7;Q13733;Q58I23;B4DHD7;Q5TC01;Q5TC05;M0QXF2;B4DRW5;E9PRA5;B4E0R9;Q658V6;Q53FM3;P20648;P54707;Q58I22;Q5TC02;Q58I21	P05023;B7Z3V1	>sp|P05023|AT1A1_HUMAN Sodium/potassium-transporting ATPase subunit alpha-1 OS=Homo sapiens GN=ATP1A1 PE=1 SV=1;>tr|B7Z3V1|B7Z3V1_HUMAN cDNA FLJ60077, highly similar to Sodium/potassium-transporting ATPase alpha-1 chain (EC 3.6.3.9) (Fragment) OS=Homo sapi
60S ribosomal protein L7	RPL7;WUGSC:H_RG054D04.1	809580	16.0874	16.1349	16.1236	16.4856	16.3982	16.3011	16.1696	16.8235	16.4036	16.5775	16.1238	16.8212	11	11	11	39.9	39.9	39.9	29.225	0	189	P18124;A0A024R814;A8MUD9;O95036;C9JZ88;C9JIJ5	P18124;A0A024R814;A8MUD9;O95036	>sp|P18124|RL7_HUMAN 60S ribosomal protein L7 OS=Homo sapiens GN=RPL7 PE=1 SV=1;>tr|A0A024R814|A0A024R814_HUMAN Ribosomal protein L7, isoform CRA_a OS=Homo sapiens GN=RPL7 PE=3 SV=1;>tr|A8MUD9|A8MUD9_HUMAN 60S ribosomal protein L7 OS=Homo sapiens GN=RPL7 P
Fascin	FSCN1	804110	16.0966	16.371	16.2132	16.1912	16.2742	16.1707	15.8753	15.9741	16.0109	17.1608	16.1689	16.1163	20	20	20	51.7	51.7	51.7	54.529	0	238	Q16658;B3KTA3;B3KTM9;C9JPH9;C9JFC0;A0A0A0MSB2	Q16658;B3KTA3	>sp|Q16658|FSCN1_HUMAN Fascin OS=Homo sapiens GN=FSCN1 PE=1 SV=3;>tr|B3KTA3|B3KTA3_HUMAN Fascin OS=Homo sapiens PE=2 SV=1
T-complex protein 1 subunit beta	CCT2	801430	16.4044	16.2909	16.4381	16.0995	15.938	16.3947	16.6194	16.5584	16.4341	16.3825	16.2513	16.3407	25	25	25	60.2	60.2	60.2	57.488	0	327	V9HW96;P78371;F5GWF6;F8VQ14;B7Z4R3;Q9H369	V9HW96;P78371;F5GWF6;F8VQ14;B7Z4R3	>tr|V9HW96|V9HW96_HUMAN Chaperonin containing TCP1, subunit 2 (Beta), isoform CRA_b OS=Homo sapiens GN=HEL-S-100n PE=1 SV=1;>sp|P78371|TCPB_HUMAN T-complex protein 1 subunit beta OS=Homo sapiens GN=CCT2 PE=1 SV=4;>tr|F5GWF6|F5GWF6_HUMAN T-complex protein 1
T-complex protein 1 subunit zeta	CCT6A	797220	16.359	16.1704	16.4945	15.8006	15.9677	16.7252	16.3486	16.6427	16.3198	16.2619	16.0486	16.2586	17	17	13	40.2	40.2	33.6	54.867	0	255	B4DPJ8;Q59ET3;P40227;B2R9K8;A0A024RDL1;A1JUI8;B4DN39;J3KRI6	B4DPJ8;Q59ET3;P40227;B2R9K8;A0A024RDL1;A1JUI8;B4DN39	>tr|B4DPJ8|B4DPJ8_HUMAN cDNA FLJ52344, highly similar to T-complex protein 1 subunit zeta OS=Homo sapiens PE=2 SV=1;>tr|Q59ET3|Q59ET3_HUMAN Chaperonin containing TCP1, subunit 6A isoform a variant (Fragment) OS=Homo sapiens PE=2 SV=1;>sp|P40227|TCPZ_HUMAN
Cullin-associated NEDD8-dissociated protein 1	CAND1	792750	16.1871	16.2871	16.5551	16.2837	16.3922	16.2712	16.1603	16.1696	16.3211	16.3818	16.3416	16.1539	34	34	34	37.6	37.6	37.6	136.37	0	373	Q86VP6;A8K8U1;A0A0C4DGH5;B3KMG3;H0YH27;B3KM30;F5H6I6;F8WBB8;O75155	Q86VP6;A8K8U1;A0A0C4DGH5	>sp|Q86VP6|CAND1_HUMAN Cullin-associated NEDD8-dissociated protein 1 OS=Homo sapiens GN=CAND1 PE=1 SV=2;>tr|A8K8U1|A8K8U1_HUMAN cDNA FLJ77762, highly similar to Homo sapiens cullin-associated and neddylation-dissociated 1 (CAND1), mRNA OS=Homo sapiens PE=2
Superoxide dismutase [Cu-Zn]	SOD1	784420	16.1933	16.2364	16.0459	15.8674	16.2631	16.5869	16.7709	16.6609	16.345	16.0612	16.4516	16.5409	4	4	4	53.9	53.9	53.9	15.936	0	162	V9HWC9;P00441;H7BYH4;X5D5A9;W8Q444;A1YYW4	V9HWC9;P00441;H7BYH4;X5D5A9	>tr|V9HWC9|V9HWC9_HUMAN Superoxide dismutase [Cu-Zn] OS=Homo sapiens GN=HEL-S-44 PE=2 SV=1;>sp|P00441|SODC_HUMAN Superoxide dismutase [Cu-Zn] OS=Homo sapiens GN=SOD1 PE=1 SV=2;>tr|H7BYH4|H7BYH4_HUMAN Superoxide dismutase [Cu-Zn] OS=Homo sapiens GN=SOD1 PE=
40S ribosomal protein S11	RPS11	782620	16.312	16.3695	16.4263	16.1888	16.4458	16.1962	15.9782	16.742	16.2955	16.5586	16.4242	16.3257	9	9	9	44.3	44.3	44.3	18.431	0	128	P62280;M0QZC5;M0R1H5;M0R1H6	P62280;M0QZC5	>sp|P62280|RS11_HUMAN 40S ribosomal protein S11 OS=Homo sapiens GN=RPS11 PE=1 SV=3;>tr|M0QZC5|M0QZC5_HUMAN 40S ribosomal protein S11 OS=Homo sapiens GN=RPS11 PE=1 SV=1
Reticulon-4	RTN4	776890	16.4082	16.1782	16.2629	16.5274	16.0738	15.1397	16.3603	16.0588	16.2207	16.4781	16.29	16.1025	8	8	1	15.4	15.4	2	129.93	0	235	Q9NQC3;Q53R94	Q9NQC3;Q53R94	>sp|Q9NQC3|RTN4_HUMAN Reticulon-4 OS=Homo sapiens GN=RTN4 PE=1 SV=2;>tr|Q53R94|Q53R94_HUMAN Putative uncharacterized protein RTN4 (Fragment) OS=Homo sapiens GN=RTN4 PE=4 SV=1
60S ribosomal protein L5	RPL5	773780	16.2382	16.3607	16.5497	16.1818	16.102	16.2732	16.3006	16.4963	16.478	16.1491	16.1427	16.3285	12	12	12	49.4	49.4	49.4	28.044	0	251	B3KTM6;P46777;A2RUM7;Q59GX9;Q5T7N0;Q9BUV4	B3KTM6;P46777;A2RUM7;Q59GX9	>tr|B3KTM6|B3KTM6_HUMAN Ribosomal protein L5, isoform CRA_b OS=Homo sapiens GN=RPL5 PE=2 SV=1;>sp|P46777|RL5_HUMAN 60S ribosomal protein L5 OS=Homo sapiens GN=RPL5 PE=1 SV=3;>tr|A2RUM7|A2RUM7_HUMAN Ribosomal protein L5 OS=Homo sapiens GN=RPL5 PE=2 SV=1;>tr
Aldehyde dehydrogenase family 1 member A3	ALDH1A3;DKFZp686G1675	773360	15.7622	16.9161	16.0039	16.3435	15.9152	15.7481	15.3518	14.871	17.1424	16.3464	16.5646	16.1736	24	24	22	55.9	55.9	52.7	56.108	0	365	P47895;A0A024RC95;B2R5T2;H0Y2X5;B4DYU3;Q7Z3A2;H0YNQ3;H0YKF9;B4E0M6;H0YLT1;B4DH89	P47895;A0A024RC95;B2R5T2;H0Y2X5;B4DYU3;Q7Z3A2	>sp|P47895|AL1A3_HUMAN Aldehyde dehydrogenase family 1 member A3 OS=Homo sapiens GN=ALDH1A3 PE=1 SV=2;>tr|A0A024RC95|A0A024RC95_HUMAN Aldehyde dehydrogenase 1 family, member A3, isoform CRA_a OS=Homo sapiens GN=ALDH1A3 PE=3 SV=1;>tr|B2R5T2|B2R5T2_HUMAN cDN
Peroxiredoxin-4	PRDX4	769370	16.327	16.2615	16.3732	16.1967	16.4082	16.1954	15.8392	16.4249	16.1621	16.6111	15.8856	15.9246	12	10	10	55.4	49.8	49.8	30.54	0	206	V9HW63;Q13162;H7C3T4;A6NG45;A6NJJ0	V9HW63;Q13162;H7C3T4	>tr|V9HW63|V9HW63_HUMAN Epididymis secretory sperm binding protein Li 97n OS=Homo sapiens GN=HEL-S-97n PE=2 SV=1;>sp|Q13162|PRDX4_HUMAN Peroxiredoxin-4 OS=Homo sapiens GN=PRDX4 PE=1 SV=1;>tr|H7C3T4|H7C3T4_HUMAN Peroxiredoxin-4 (Fragment) OS=Homo sapiens GN
Tubulin beta-6 chain	TUBB6	767340	16.2112	16.298	16.1118	16.0056	16.2522	16.6892	16.3035	16.6598	16.5473	16.5097	15.9955	16.1478	22	16	3	75.3	55.8	12.1	49.857	0	215	Q9BUF5;B4DP54;K7ESM5;B3KS31;B4E386;K7EL29;K7EN98;K7ESQ3;K7EQT3;K7EJ64;K7ERA8;K7EJZ4;K7ES63;K7EPE5	Q9BUF5;B4DP54;K7ESM5;B3KS31;B4E386	>sp|Q9BUF5|TBB6_HUMAN Tubulin beta-6 chain OS=Homo sapiens GN=TUBB6 PE=1 SV=1;>tr|B4DP54|B4DP54_HUMAN cDNA FLJ52712, highly similar to Tubulin beta-6 chain OS=Homo sapiens PE=2 SV=1;>tr|K7ESM5|K7ESM5_HUMAN Tubulin beta-6 chain (Fragment) OS=Homo sapiens GN
T-complex protein 1 subunit gamma	CCT3	762790	16.3481	16.3419	16.2229	16.0939	16.065	16.391	15.8331	16.5364	16.1285	16.6691	15.924	15.4694	26	26	26	60.3	60.3	60.3	57.945	0	309	B3KX11;P49368;B4DUR8;Q59H77;Q2TU64;E9PRC8;Q5SZX6;E9PQ35;Q5SZX9;Q5SZW8;E9PM09	B3KX11;P49368;B4DUR8;Q59H77;Q2TU64	>tr|B3KX11|B3KX11_HUMAN T-complex protein 1 subunit gamma OS=Homo sapiens PE=2 SV=1;>sp|P49368|TCPG_HUMAN T-complex protein 1 subunit gamma OS=Homo sapiens GN=CCT3 PE=1 SV=4;>tr|B4DUR8|B4DUR8_HUMAN T-complex protein 1 subunit gamma OS=Homo sapiens GN=CCT3
Glutathione S-transferase omega-1	GSTO1	758120	16.4822	16.5697	16.0839	16.2336	16.4293	16.0782	16.203	16.0306	16.3985	15.9437	16.2482	15.893	13	13	13	49.4	49.4	49.4	27.566	0	240	V9HWG9;P78417;B2R983;Q5TA02;Q5TA01	V9HWG9;P78417;B2R983;Q5TA02;Q5TA01	>tr|V9HWG9|V9HWG9_HUMAN Epididymis secretory protein Li 21 OS=Homo sapiens GN=HEL-S-21 PE=2 SV=1;>sp|P78417|GSTO1_HUMAN Glutathione S-transferase omega-1 OS=Homo sapiens GN=GSTO1 PE=1 SV=2;>tr|B2R983|B2R983_HUMAN cDNA, FLJ94267, highly similar to Homo sapi
Carbonyl reductase [NADPH] 1	CBR1	753870	16.079	16.3078	16.204	16.1049	16.3673	16.623	16.0562	16.733	16.0407	16.2545	16.1574	15.8142	14	14	12	63.5	63.5	53.1	30.375	0	279	P16152;E9PQ63;A8MTM1	P16152;E9PQ63;A8MTM1	>sp|P16152|CBR1_HUMAN Carbonyl reductase [NADPH] 1 OS=Homo sapiens GN=CBR1 PE=1 SV=3;>tr|E9PQ63|E9PQ63_HUMAN Carbonyl reductase [NADPH] 1 OS=Homo sapiens GN=CBR1 PE=1 SV=1;>tr|A8MTM1|A8MTM1_HUMAN Carbonyl reductase [NADPH] 1 OS=Homo sapiens GN=CBR1 PE=1 SV
Elongation factor 1-delta	EEF1D	742170	16.4655	16.1954	16.1789	15.7171	15.9401	16.2597	16.5288	16.2863	16.3063	16.3021	16.0604	16.1411	12	12	2	55.2	55.2	12.1	31.121	0	213	P29692;D3DWK1;B2RAR6;E9PRY8;E9PK01;E9PQZ1;A0A087X1X7;Q71RH4;Q9H7G6;E9PPR1;E9PL12;E9PQ49;E9PI39;E9PMW7;E9PIZ1;E9PK06;H0YCK7;E9PK72	P29692;D3DWK1;B2RAR6;E9PRY8;E9PK01;E9PQZ1;A0A087X1X7;Q71RH4;Q9H7G6;E9PPR1;E9PL12;E9PQ49;E9PI39	>sp|P29692|EF1D_HUMAN Elongation factor 1-delta OS=Homo sapiens GN=EEF1D PE=1 SV=5;>tr|D3DWK1|D3DWK1_HUMAN Eukaryotic translation elongation factor 1 delta (Guanine nucleotide exchange protein), isoform CRA_b OS=Homo sapiens GN=EEF1D PE=3 SV=1;>tr|B2RAR6|B
Heterogeneous nuclear ribonucleoprotein Q	SYNCRIP	741510	15.907	16.1556	16.1904	16.0159	15.6948	16.4103	16.3274	16.6478	16.1455	16.0218	16.1281	16.0852	23	23	4	46.4	46.4	10.8	69.602	0	300	O60506;B2R8Z8;Q05CK9;F6UXX1	O60506;B2R8Z8;Q05CK9	>sp|O60506|HNRPQ_HUMAN Heterogeneous nuclear ribonucleoprotein Q OS=Homo sapiens GN=SYNCRIP PE=1 SV=2;>tr|B2R8Z8|B2R8Z8_HUMAN cDNA, FLJ94136, highly similar to Homo sapiens synaptotagmin binding, cytoplasmic RNA interacting protein (SYNCRIP), mRNA OS=Homo
Protein ERGIC-53	LMAN1	740810	16.1453	16.1205	16.3265	15.6771	16.1559	16.5393	16.0079	16.3919	15.9878	16.1451	15.8716	15.8112	13	13	13	28.6	28.6	28.6	57.548	0	230	P49257;B2R774;A0A024R2A7;Q53FS4;A0PJ85;B4DVV0	P49257;B2R774;A0A024R2A7;Q53FS4	>sp|P49257|LMAN1_HUMAN Protein ERGIC-53 OS=Homo sapiens GN=LMAN1 PE=1 SV=2;>tr|B2R774|B2R774_HUMAN cDNA, FLJ93313, highly similar to Homo sapiens lectin, mannose-binding, 1 (LMAN1), mRNA OS=Homo sapiens PE=2 SV=1;>tr|A0A024R2A7|A0A024R2A7_HUMAN Lectin, man
Heat shock protein beta-6	HSPB6	740530	15.9903	16.2461	15.8838	17.1717	16.7231	14.6972	15.9312	15.3883	16.1924	16.7541	16.488	16.3433	8	8	8	91.9	91.9	91.9	17.135	0	167	V9HWB6;O14558;K7EP04;B4DNC2;B4DUL6	V9HWB6;O14558;K7EP04;B4DNC2	>tr|V9HWB6|V9HWB6_HUMAN Epididymis luminal protein 55 OS=Homo sapiens GN=HEL55 PE=2 SV=1;>sp|O14558|HSPB6_HUMAN Heat shock protein beta-6 OS=Homo sapiens GN=HSPB6 PE=1 SV=2;>tr|K7EP04|K7EP04_HUMAN Heat shock protein beta-6 OS=Homo sapiens GN=HSPB6 PE=1 SV=
Tubulin alpha-1B chain	TUBA1B	730850	16.3195	16.3968	16.7414	16.483	16.359	13.4182	16.0363	13.5712	16.5976	16.344	16.4179	16.0101	27	1	0	77.8	2.9	0	50.151	0	58	P68363;A8JZY9;B3KT06;B3KPS3;B4DDU2;F8VVB9;C9JDS9;Q9H853	P68363;A8JZY9;B3KT06;B3KPS3;B4DDU2	>sp|P68363|TBA1B_HUMAN Tubulin alpha-1B chain OS=Homo sapiens GN=TUBA1B PE=1 SV=1;>tr|A8JZY9|A8JZY9_HUMAN cDNA FLJ78587 OS=Homo sapiens PE=2 SV=1;>tr|B3KT06|B3KT06_HUMAN cDNA FLJ37398 fis, clone BRAMY2027467, highly similar to Tubulin alpha-ubiquitous chai
Dipeptidyl peptidase 4;Dipeptidyl peptidase 4 membrane form;Dipeptidyl peptidase 4 soluble form	DPP4	725060	15.6174	16.5376	15.8375	16.4584	17.1857	14.8896	14.7246	15.2162	16.6671	16.342	16.0873	16.2023	27	27	27	36.2	36.2	36.2	88.278	0	352	P27487;F8WE17;H7C1N5;F8WBB6	P27487	>sp|P27487|DPP4_HUMAN Dipeptidyl peptidase 4 OS=Homo sapiens GN=DPP4 PE=1 SV=2
10 kDa heat shock protein, mitochondrial	EPFP1;HSPE1	724150	16.071	16.2623	16.4286	16.4796	16.4365	15.0899	15.3068	15.7208	15.3823	16.6896	16.1442	15.7737	7	7	4	64.9	64.9	35.1	10.295	0	230	Q9UNM1;P61604;B8ZZL8;A0A024R3X7;B8ZZ54	Q9UNM1;P61604;B8ZZL8;A0A024R3X7	>tr|Q9UNM1|Q9UNM1_HUMAN Chaperonin 10-related protein (Fragment) OS=Homo sapiens GN=EPFP1 PE=3 SV=1;>sp|P61604|CH10_HUMAN 10 kDa heat shock protein, mitochondrial OS=Homo sapiens GN=HSPE1 PE=1 SV=2;>tr|B8ZZL8|B8ZZL8_HUMAN 10 kDa heat shock protein, mitocho
Metallothionein-2;Metallothionein	MT2A	722880	17.2846	16.8123	16.8886	16.8459	16.3472	10.5077	16.2074	10.934	15.7644	15.5184	15.7203	15.3687	2	2	1	52.5	52.5	32.8	6.0422	0	131	P02795;Q8TE66;H3BSP9	P02795;Q8TE66;H3BSP9	>sp|P02795|MT2_HUMAN Metallothionein-2 OS=Homo sapiens GN=MT2A PE=1 SV=1;>tr|Q8TE66|Q8TE66_HUMAN Metallothionein OS=Homo sapiens PE=2 SV=1;>tr|H3BSP9|H3BSP9_HUMAN Metallothionein OS=Homo sapiens GN=MT2A PE=1 SV=1
Vigilin	HDLBP	721420	16.2134	16.2361	16.0326	16.0921	16.0717	16.4641	16.1247	16.4823	16.1238	16.2249	16.0348	16.0349	41	41	41	40.9	40.9	40.9	141.45	0	500	Q00341;A0A024R4E5;B2R5V9;H0Y394;B4DKR8;Q6ZS03;Q96CF6;H7C0A4;Q2HJC8;Q6ZN49;C9JIZ1;Q5HYC5;C9J5E5;C9JZI8;C9JHZ8;C9JES8;C9JHS7;H7BZC3;H7C2D1;C9JT62;C9JK79;C9JMQ6;C9JQ82;C9JBS3;C9JEJ8;A0A0E3D6N3;C9JHN6;C9JHS9;C9J739;H7C3D0	Q00341;A0A024R4E5;B2R5V9;H0Y394;B4DKR8;Q6ZS03;Q96CF6	>sp|Q00341|VIGLN_HUMAN Vigilin OS=Homo sapiens GN=HDLBP PE=1 SV=2;>tr|A0A024R4E5|A0A024R4E5_HUMAN High density lipoprotein binding protein (Vigilin), isoform CRA_a OS=Homo sapiens GN=HDLBP PE=1 SV=1;>tr|B2R5V9|B2R5V9_HUMAN cDNA, FLJ92652, highly similar to
Peptidyl-prolyl cis-trans isomerase FKBP1A;Peptidyl-prolyl cis-trans isomerase	FKBP1A	719360	16.2955	15.8912	16.0308	16.3078	16.326	16.2614	16.227	16.5422	15.9564	15.7624	16.2628	16.1722	7	7	7	71.3	71.3	71.3	11.951	0	195	P62942;Q5W0X3;Q0VDC6;A0A087WZM5;Q1JUQ5;Q1JUQ3;Q0VDC5;Q1JUQ4;A0A087WTS4;Q5VVH2;A0A087WV48	P62942;Q5W0X3;Q0VDC6;A0A087WZM5	>sp|P62942|FKB1A_HUMAN Peptidyl-prolyl cis-trans isomerase FKBP1A OS=Homo sapiens GN=FKBP1A PE=1 SV=2;>tr|Q5W0X3|Q5W0X3_HUMAN Peptidyl-prolyl cis-trans isomerase OS=Homo sapiens GN=FKBP1A PE=1 SV=1;>tr|Q0VDC6|Q0VDC6_HUMAN Peptidyl-prolyl cis-trans isomeras
60S ribosomal protein L11	RPL11	716880	16.173	16.1477	16.1695	16.2519	15.9848	16.3691	16.1646	16.3314	16.2291	16.1324	16.3557	16.2916	5	5	1	34.3	34.3	6.7	20.252	0	174	Q5VVD0;P62913;Q5VVC8;Q5VVC9	Q5VVD0;P62913;Q5VVC8	>tr|Q5VVD0|Q5VVD0_HUMAN Ribosomal protein L11, isoform CRA_b OS=Homo sapiens GN=RPL11 PE=2 SV=1;>sp|P62913|RL11_HUMAN 60S ribosomal protein L11 OS=Homo sapiens GN=RPL11 PE=1 SV=2;>tr|Q5VVC8|Q5VVC8_HUMAN 60S ribosomal protein L11 (Fragment) OS=Homo sapiens
Calpain small subunit 1	CAPNS1	708800	16.3027	15.7948	16.1919	16.2711	16.0239	16.0332	16.3501	16.2847	15.9619	16.317	16.2098	16.2332	9	9	9	47.4	47.4	47.4	28.315	0	154	P04632;A0A0C4DGQ5;K7ELJ7;K7EIV0;A0A075B7C0;U3KQE2;K7EM73;K7EKD8;U3KPR7;K7EMQ1;Q96L46;K7ES78	P04632;A0A0C4DGQ5;K7ELJ7;K7EIV0;A0A075B7C0;U3KQE2;K7EM73;K7EKD8	>sp|P04632|CPNS1_HUMAN Calpain small subunit 1 OS=Homo sapiens GN=CAPNS1 PE=1 SV=1;>tr|A0A0C4DGQ5|A0A0C4DGQ5_HUMAN Calpain small subunit 1 OS=Homo sapiens GN=CAPNS1 PE=1 SV=1;>tr|K7ELJ7|K7ELJ7_HUMAN Calpain small subunit 1 OS=Homo sapiens GN=CAPNS1 PE=1 SV
Coatomer subunit gamma-1;Coatomer subunit gamma	COPG1;COPG	707930	16.1639	16.2615	16.0487	16.2148	16.275	16.5142	16.0636	16.3832	16.2799	16.1163	15.8984	16.1361	35	35	32	54.5	54.5	49.7	97.717	0	350	Q9Y678;Q8WUI6;B3KW21;H0Y8X7;D6RG17;H0Y8G2	Q9Y678;Q8WUI6;B3KW21	>sp|Q9Y678|COPG1_HUMAN Coatomer subunit gamma-1 OS=Homo sapiens GN=COPG1 PE=1 SV=1;>tr|Q8WUI6|Q8WUI6_HUMAN COPG protein (Fragment) OS=Homo sapiens GN=COPG PE=2 SV=2;>tr|B3KW21|B3KW21_HUMAN cDNA FLJ41945 fis, clone PLACE6019676, highly similar to Coatomer s
Heterogeneous nuclear ribonucleoprotein D0	HNRNPD	707560	15.3247	16.122	16.03	16.0549	15.9789	15.921	15.0957	15.7434	15.8803	15.9014	15.9026	16.1699	10	10	4	35.6	35.6	17	32.834	0	173	A0A024RDF4;Q14103;A0A024RDF3;H0YA96;H0Y8G5;Q12771;B4DTC3;A0A024RDB4;D6RAF8;D6RBQ9;D6RD83;B4E0W4	A0A024RDF4;Q14103;A0A024RDF3;H0YA96;H0Y8G5;Q12771;B4DTC3;A0A024RDB4;D6RAF8;D6RBQ9	>tr|A0A024RDF4|A0A024RDF4_HUMAN Heterogeneous nuclear ribonucleoprotein D (AU-rich element RNA binding protein 1, 37kDa), isoform CRA_e OS=Homo sapiens GN=HNRPD PE=4 SV=1;>sp|Q14103|HNRPD_HUMAN Heterogeneous nuclear ribonucleoprotein D0 OS=Homo sapiens GN=
Lysosome-associated membrane glycoprotein 1	LAMP1	707110	15.7517	16.7581	15.7763	16.7369	16.6598	NaN	15.6616	15.139	15.6755	16.4486	16.8061	15.4783	4	4	4	11.1	11.1	11.1	42.585	0	79	B3KRY3;P11279;A0A024RDY3;Q59FZ0	B3KRY3;P11279;A0A024RDY3	>tr|B3KRY3|B3KRY3_HUMAN cDNA FLJ35079 fis, clone PLACE6005283, highly similar to Lysosome-associated membrane glycoprotein 1 OS=Homo sapiens PE=2 SV=1;>sp|P11279|LAMP1_HUMAN Lysosome-associated membrane glycoprotein 1 OS=Homo sapiens GN=LAMP1 PE=1 SV=3;>tr
Fructose-bisphosphate aldolase C;Fructose-bisphosphate aldolase	ALDOC	706990	15.9382	15.5318	15.4635	14.8438	15.0679	16.4813	15.5935	16.6523	15.7048	16.0189	15.3138	15.6544	14	12	1	44.8	37.1	3.3	39.455	0	142	P09972;A0A024QZ64;B7Z3K7;A8MVZ9;B7Z1Y2;B7Z1N6;C9J8F3;J3KSV6;J3QKP5;B7Z1Z9;J3QKK1;B7Z1H6;B7Z1L5;K7EKH5	P09972;A0A024QZ64;B7Z3K7;A8MVZ9;B7Z1Y2;B7Z1N6;C9J8F3;J3KSV6;J3QKP5;B7Z1Z9	>sp|P09972|ALDOC_HUMAN Fructose-bisphosphate aldolase C OS=Homo sapiens GN=ALDOC PE=1 SV=2;>tr|A0A024QZ64|A0A024QZ64_HUMAN Fructose-bisphosphate aldolase OS=Homo sapiens GN=ALDOC PE=3 SV=1;>tr|B7Z3K7|B7Z3K7_HUMAN Fructose-bisphosphate aldolase OS=Homo sapi
Importin subunit beta-1	KPNB1	706220	16.0633	15.9345	16.3754	16.0648	16.3579	16.3073	16.0324	15.7838	16.2151	16.3846	16.3597	16.2951	28	28	28	45.1	45.1	45.1	97.169	0	323	Q14974;B2RBR9;B7Z752;J3KTM9;B7Z5M1;J3QR48;J3QKQ5;J3QRG4	Q14974;B2RBR9;B7Z752;J3KTM9;B7Z5M1	>sp|Q14974|IMB1_HUMAN Importin subunit beta-1 OS=Homo sapiens GN=KPNB1 PE=1 SV=2;>tr|B2RBR9|B2RBR9_HUMAN cDNA, FLJ95650, highly similar to Homo sapiens karyopherin (importin) beta 1 (KPNB1), mRNA OS=Homo sapiens PE=2 SV=1;>tr|B7Z752|B7Z752_HUMAN cDNA FLJ50
Importin-5	IPO5	703660	16.1493	15.9991	16.1742	16.0695	16.2109	16.3614	16.2436	16.1751	15.7816	16.383	15.9679	16.1595	34	34	34	46.9	46.9	46.9	123.63	0	299	O00410;A0A024RDY0;H0Y8C6;B4E0R6;B3KWG6;E7ETV3;Q9BVS9;E7EQT5;E7EV12;C9JMV5;H0Y3V4;C9JZD8;E7EWK4;E7EX05;C9JZ53;C9JQT6;E7ESA1;E7ESZ1;E7ETV8;C9JXE0;C9J875;O60518	O00410;A0A024RDY0;H0Y8C6;B4E0R6;B3KWG6	>sp|O00410|IPO5_HUMAN Importin-5 OS=Homo sapiens GN=IPO5 PE=1 SV=4;>tr|A0A024RDY0|A0A024RDY0_HUMAN RAN binding protein 5, isoform CRA_d OS=Homo sapiens GN=RANBP5 PE=4 SV=1;>tr|H0Y8C6|H0Y8C6_HUMAN Importin-5 (Fragment) OS=Homo sapiens GN=IPO5 PE=1 SV=1;>tr|
Transaldolase	TALDO1	703640	15.4879	16.8832	16.2465	16.4801	16.5304	12.742	14.8335	14.3371	16.3437	16.5916	16.233	16.135	13	13	13	38	38	38	37.54	0	228	P37837;F2Z393;B4DID5;E9PM01;E9PKI8	P37837;F2Z393	>sp|P37837|TALDO_HUMAN Transaldolase OS=Homo sapiens GN=TALDO1 PE=1 SV=2;>tr|F2Z393|F2Z393_HUMAN Transaldolase OS=Homo sapiens GN=TALDO1 PE=1 SV=1
40S ribosomal protein S13	RPS13	701060	16.3824	16.2555	16.2933	16.0593	16.1187	14.9631	16.1166	15.811	16.42	16.2063	16.3567	16.2185	7	7	7	45	45	45	17.222	0	117	P62277;J3KMX5;E9PS50	P62277;J3KMX5	>sp|P62277|RS13_HUMAN 40S ribosomal protein S13 OS=Homo sapiens GN=RPS13 PE=1 SV=2;>tr|J3KMX5|J3KMX5_HUMAN 40S ribosomal protein S13 OS=Homo sapiens GN=RPS13 PE=1 SV=1
Ras-related protein Rab-7a	RAB7A	698740	16.2027	16.0501	15.819	16.2135	16.2761	16.7602	15.0222	16.072	16.1299	16.1632	16.271	15.8108	16	16	16	72.9	72.9	72.9	23.489	0	262	P51149;B4DPH9;C9J8S3;C9J4V0;C9J592;C9J4S4;C9IZZ0;C9J7D1	P51149;B4DPH9;C9J8S3;C9J4V0;C9J592;C9J4S4	>sp|P51149|RAB7A_HUMAN Ras-related protein Rab-7a OS=Homo sapiens GN=RAB7A PE=1 SV=1;>tr|B4DPH9|B4DPH9_HUMAN cDNA FLJ55895, highly similar to Ras-related protein Rab-7 OS=Homo sapiens PE=2 SV=1;>tr|C9J8S3|C9J8S3_HUMAN Ras-related protein Rab-7a OS=Homo sap
Epoxide hydrolase 1	EPHX1	697460	15.6402	15.9544	16.4399	16.3528	16.0321	16.0502	15.6873	16.3611	15.9342	16.2586	16.307	15.8147	19	19	12	54.1	54.1	30.3	52.948	0	235	R4SBI6;P07099;Q6FGZ3;B1AQP8	R4SBI6;P07099;Q6FGZ3	>tr|R4SBI6|R4SBI6_HUMAN EPHX1 OS=Homo sapiens GN=EPHX1 PE=2 SV=1;>sp|P07099|HYEP_HUMAN Epoxide hydrolase 1 OS=Homo sapiens GN=EPHX1 PE=1 SV=1;>tr|Q6FGZ3|Q6FGZ3_HUMAN EPHX1 protein (Fragment) OS=Homo sapiens GN=EPHX1 PE=2 SV=1
40S ribosomal protein S6	RPS6	696650	15.9878	16.0142	16.186	16.1093	16.0802	16.4954	16.0758	16.0496	16.0042	16.1165	16.0696	16.0838	7	7	4	24.1	24.1	14.9	28.708	0	150	Q96DV6;P62753;A2A3R6;A2A3R7;Q9BZU1	Q96DV6;P62753;A2A3R6;A2A3R7	>tr|Q96DV6|Q96DV6_HUMAN 40S ribosomal protein S6 OS=Homo sapiens GN=RPS6 PE=2 SV=1;>sp|P62753|RS6_HUMAN 40S ribosomal protein S6 OS=Homo sapiens GN=RPS6 PE=1 SV=1;>tr|A2A3R6|A2A3R6_HUMAN 40S ribosomal protein S6 OS=Homo sapiens GN=RPS6 PE=2 SV=1;>tr|A2A3R7
ADP/ATP translocase 3	SLC25A6	693220	16.3016	15.7886	16.772	16.4246	16.1438	14.5054	16.0439	14.9669	15.5874	16.6337	15.9794	15.6641	14	14	3	51	51	12.8	32.866	0	204	Q6I9V5;P12236;Q59EI9	Q6I9V5;P12236;Q59EI9	>tr|Q6I9V5|Q6I9V5_HUMAN SLC25A6 protein OS=Homo sapiens GN=SLC25A6 PE=2 SV=1;>sp|P12236|ADT3_HUMAN ADP/ATP translocase 3 OS=Homo sapiens GN=SLC25A6 PE=1 SV=4;>tr|Q59EI9|Q59EI9_HUMAN ADP,ATP carrier protein, liver isoform T2 variant (Fragment) OS=Homo sapie
Epididymal secretory protein E1	NPC2	691110	16.1121	15.976	15.7635	15.6719	16.3305	16.1083	15.9549	16.1057	16.4354	15.4554	15.9584	16.344	5	5	5	46.6	46.6	46.6	16.23	0	125	J3KMY5;Q53HV6;P61916;A0A024R6C0;G3V3E8;E7EMS2;B4DV10;G3V3D1;G3V2V8;B2R4S5;H0YIZ1	J3KMY5;Q53HV6;P61916;A0A024R6C0;G3V3E8;E7EMS2;B4DV10;G3V3D1;G3V2V8;B2R4S5;H0YIZ1	>tr|J3KMY5|J3KMY5_HUMAN Epididymal secretory protein E1 OS=Homo sapiens GN=NPC2 PE=1 SV=1;>tr|Q53HV6|Q53HV6_HUMAN Niemann-Pick disease, type C2 variant (Fragment) OS=Homo sapiens PE=2 SV=1;>sp|P61916|NPC2_HUMAN Epididymal secretory protein E1 OS=Homo sapie
60S ribosomal protein L30	RPL30	690360	16.0684	15.9541	15.8917	15.9977	16.0744	15.9828	16.1003	15.9006	16.2202	16.0777	16.1013	16.5559	6	6	6	58.8	58.8	58.8	12.656	0	161	E5RI99;P62888;A0A024R9D3;A0A0B4J213;E5RJH3;A0A0C4DH44	E5RI99;P62888;A0A024R9D3	>tr|E5RI99|E5RI99_HUMAN 60S ribosomal protein L30 (Fragment) OS=Homo sapiens GN=RPL30 PE=1 SV=1;>sp|P62888|RL30_HUMAN 60S ribosomal protein L30 OS=Homo sapiens GN=RPL30 PE=1 SV=2;>tr|A0A024R9D3|A0A024R9D3_HUMAN Ribosomal protein L30, isoform CRA_b OS=Homo
6-phosphofructokinase type C	PFKP;PFK-P	690230	16.3267	15.7782	16.3263	15.7732	15.3777	16.759	16.5747	16.6763	15.7574	16.3825	15.696	15.6059	20	20	18	32.1	32.1	28.6	85.595	0	279	Q01813;Q8WTZ9;O14943;B1APP8;Q49A78;H0Y757;B1APP6;Q5VSR5;H0Y3Y3;V9GYV7;V9GY25	Q01813;Q8WTZ9;O14943	>sp|Q01813|PFKAP_HUMAN ATP-dependent 6-phosphofructokinase, platelet type OS=Homo sapiens GN=PFKP PE=1 SV=2;>tr|Q8WTZ9|Q8WTZ9_HUMAN Similar to phosphofructokinase, platelet (Fragment) OS=Homo sapiens PE=2 SV=1;>tr|O14943|O14943_HUMAN Phosphofructokinase-P
Early endosome antigen 1	EEA1	686380	16.1334	15.8397	15.9098	16.0902	16.0736	16.2768	16.1921	16.2206	15.864	16.2271	16.0374	16.229	51	51	51	41.1	41.1	41.1	162.46	0	439	Q15075;A8K7J3;Q05D76	Q15075;A8K7J3	>sp|Q15075|EEA1_HUMAN Early endosome antigen 1 OS=Homo sapiens GN=EEA1 PE=1 SV=2;>tr|A8K7J3|A8K7J3_HUMAN cDNA FLJ75535, highly similar to Homo sapiens early endosome antigen 1, 162kD (EEA1), mRNA (Fragment) OS=Homo sapiens PE=2 SV=1
Macrophage migration inhibitory factor	MIF	685900	16.302	16.0784	16.3432	16.0049	16.684	15.7697	15.9631	15.6873	15.9796	16.15	15.8293	15.9622	3	3	3	35.7	35.7	35.7	12.476	0	131	P14174;I4AY87	P14174;I4AY87	>sp|P14174|MIF_HUMAN Macrophage migration inhibitory factor OS=Homo sapiens GN=MIF PE=1 SV=4;>tr|I4AY87|I4AY87_HUMAN Macrophage migration inhibitory factor (Fragment) OS=Homo sapiens GN=MIF PE=1 SV=1
T-complex protein 1 subunit alpha	TCP1	684930	16.0948	16.0594	16.1561	15.9923	15.9107	16.2469	16.3159	16.2316	16.0816	16.174	15.7271	15.8429	23	23	23	56.7	56.7	56.7	60.343	0	325	P17987;F5H282;E7EQR6;E7ERF2;F5GZ03;F5H136;F5GZI8;F5H676;F5GYL4;F5H726;F5H7Y1	P17987;F5H282;E7EQR6;E7ERF2	>sp|P17987|TCPA_HUMAN T-complex protein 1 subunit alpha OS=Homo sapiens GN=TCP1 PE=1 SV=1;>tr|F5H282|F5H282_HUMAN T-complex protein 1 subunit alpha OS=Homo sapiens GN=TCP1 PE=1 SV=1;>tr|E7EQR6|E7EQR6_HUMAN T-complex protein 1 subunit alpha OS=Homo sapiens
Heat shock 70 kDa protein 4	HSPA4;HS24/p52	684610	16.0081	16.0771	16.1023	16.0238	16.124	16.5197	16.0701	16.0276	16.0177	15.9805	16.0017	16.0979	36	36	8	55.2	55.2	12	94.33	0	423	P34932;B4DH02;V9HW33;B4DUS3;Q59GF8;B4DIZ3;A0A087WYC1;B4E354;B4E0H6;O14992;A0A087WTS8;B4DSE8;B0AZU6;Q7KYN0;B0AZS1;B0AZT0;B4DN48	P34932;B4DH02;V9HW33;B4DUS3;Q59GF8;B4DIZ3;A0A087WYC1;B4E354;B4E0H6;O14992;A0A087WTS8	>sp|P34932|HSP74_HUMAN Heat shock 70 kDa protein 4 OS=Homo sapiens GN=HSPA4 PE=1 SV=4;>tr|B4DH02|B4DH02_HUMAN cDNA FLJ50510, highly similar to Heat shock 70 kDa protein 4 OS=Homo sapiens PE=2 SV=1;>tr|V9HW33|V9HW33_HUMAN Epididymis secretory sperm binding
F-actin-capping protein subunit alpha-1	CAPZA1	682720	15.9736	16.0225	15.9793	15.7055	15.7935	16.7176	16.2588	16.7257	16.1887	15.8722	15.9811	16.1712	12	11	11	60.8	57.3	57.3	32.922	0	270	P52907;A0A024R0E5;A8K0T9	P52907;A0A024R0E5;A8K0T9	>sp|P52907|CAZA1_HUMAN F-actin-capping protein subunit alpha-1 OS=Homo sapiens GN=CAPZA1 PE=1 SV=3;>tr|A0A024R0E5|A0A024R0E5_HUMAN Capping protein (Actin filament) muscle Z-line, alpha 1, isoform CRA_a OS=Homo sapiens GN=CAPZA1 PE=4 SV=1;>tr|A8K0T9|A8K0T9_
Ras-related protein Rab-1B;Putative Ras-related protein Rab-1C	RAB1B;RAB1C	682480	15.9602	16.2566	15.9634	17.1353	16.3418	16.4723	14.5764	14.9195	15.9187	16.4906	16.0293	15.2205	8	8	4	58.2	58.2	31.3	22.171	0	114	Q9H0U4;E9PLD0;Q6FIG4;A0A087WTI1;Q9H1C9;Q92928;Q92927	Q9H0U4;E9PLD0;Q6FIG4;A0A087WTI1;Q9H1C9;Q92928	>sp|Q9H0U4|RAB1B_HUMAN Ras-related protein Rab-1B OS=Homo sapiens GN=RAB1B PE=1 SV=1;>tr|E9PLD0|E9PLD0_HUMAN Ras-related protein Rab-1B OS=Homo sapiens GN=RAB1B PE=1 SV=1;>tr|Q6FIG4|Q6FIG4_HUMAN RAB1B protein OS=Homo sapiens GN=RAB1B PE=2 SV=1;>tr|A0A087WT
Voltage-dependent anion-selective channel protein 2	VDAC2	681350	15.9598	16.0254	16.2109	16.1029	16.4352	15.138	15.6857	15.8072	15.7553	16.7352	16.1327	15.3002	12	12	12	51.8	51.8	51.8	30.348	0	185	A0A0A0MR02;P45880;A0A024QZT0;A0A024QZN9;B4DKM5;Q5JSD2;Q5JSD1;A2A3S1	A0A0A0MR02;P45880;A0A024QZT0;A0A024QZN9;B4DKM5;Q5JSD2;Q5JSD1	>tr|A0A0A0MR02|A0A0A0MR02_HUMAN Voltage-dependent anion-selective channel protein 2 (Fragment) OS=Homo sapiens GN=VDAC2 PE=1 SV=1;>sp|P45880|VDAC2_HUMAN Voltage-dependent anion-selective channel protein 2 OS=Homo sapiens GN=VDAC2 PE=1 SV=2;>tr|A0A024QZT0|A
Thioredoxin	PDIA3	680030	16.2226	16.1769	16.08	15.8183	15.4169	16.7275	16.4121	16.6708	16.0569	15.7422	16.0751	16.0675	6	1	1	41.5	11.4	11.4	13.519	0	49	H7BZJ3	H7BZJ3	>tr|H7BZJ3|H7BZJ3_HUMAN Protein disulfide-isomerase A3 (Fragment) OS=Homo sapiens GN=PDIA3 PE=1 SV=1
Actin-related protein 2/3 complex subunit 2	ARPC2	674330	15.9956	15.9603	15.7763	16.1257	16.1764	16.0826	15.9937	16.3676	16.1489	16.0345	16.2385	16.0444	14	14	14	48.3	48.3	48.3	34.333	0	220	Q53R19;O15144;Q9BXV5;A0A024R408;C9JTV5;G5E9J0;G5E9S7;H7C3F9	Q53R19;O15144;Q9BXV5;A0A024R408	>tr|Q53R19|Q53R19_HUMAN Actin related protein 2/3 complex, subunit 2, 34kDa, isoform CRA_a OS=Homo sapiens GN=ARPC2 PE=2 SV=1;>sp|O15144|ARPC2_HUMAN Actin-related protein 2/3 complex subunit 2 OS=Homo sapiens GN=ARPC2 PE=1 SV=1;>tr|Q9BXV5|Q9BXV5_HUMAN PNAS
Microtubule-associated protein 1B;MAP1B heavy chain;MAP1 light chain LC1	MAP1B;DKFZp686F1345	673160	16.6089	15.967	15.3885	16.0485	15.1402	16.4348	16.8709	16.4688	16.2591	15.53	16.0772	15.8409	62	62	61	41	41	40.6	270.63	0	508	P46821;A0A024RAM4;A2BDK6;Q5H9P1;Q05BW8;D6RA32;Q86X89;Q32NB7;Q6PJD3;A5D6X1;Q4VBY4;D6RA40;A5D8X6;D6RCL2;D6RGJ3	P46821;A0A024RAM4;A2BDK6;Q5H9P1	>sp|P46821|MAP1B_HUMAN Microtubule-associated protein 1B OS=Homo sapiens GN=MAP1B PE=1 SV=2;>tr|A0A024RAM4|A0A024RAM4_HUMAN Microtubule-associated protein 1B, isoform CRA_b OS=Homo sapiens GN=MAP1B PE=4 SV=1;>tr|A2BDK6|A2BDK6_HUMAN Microtubule-associated p
Thioredoxin-dependent peroxide reductase, mitochondrial	PRDX3	669690	16.0035	16.1896	16.116	15.8455	15.9282	16.6266	15.8196	16.3734	16.207	16.1697	15.9731	15.9011	10	10	10	55.1	55.1	55.1	27.692	0	190	P30048;Q53HC2;A4UCS5	P30048;Q53HC2	>sp|P30048|PRDX3_HUMAN Thioredoxin-dependent peroxide reductase, mitochondrial OS=Homo sapiens GN=PRDX3 PE=1 SV=3;>tr|Q53HC2|Q53HC2_HUMAN Peroxiredoxin 3 isoform a variant (Fragment) OS=Homo sapiens PE=2 SV=1
AP-2 complex subunit beta	AP2B1;DKFZp781K0743	665010	16.0113	15.9542	16.1346	16.1212	16.1646	16.2739	16.1283	15.9595	16.139	15.7103	16.1395	16.2106	28	28	16	35.6	35.6	22.7	104.34	0	382	H0UID4;P63010;H0UID3;A8K916;H0UID5;Q68DI0;A8K0G3;A0A087X253;B4DWG4;A0A087WU93;A0A087WZQ6;B4E261;A0A087WYD1;B4DIL5;Q96EL6;K7ERB2;K7EN71;K7EJX1;K7EJ01;H7C034	H0UID4;P63010;H0UID3;A8K916;H0UID5;Q68DI0;A8K0G3;A0A087X253;B4DWG4;A0A087WU93;A0A087WZQ6;B4E261;A0A087WYD1	>tr|H0UID4|H0UID4_HUMAN AP complex subunit beta OS=Homo sapiens GN=AP2B1 PE=3 SV=1;>sp|P63010|AP2B1_HUMAN AP-2 complex subunit beta OS=Homo sapiens GN=AP2B1 PE=1 SV=1;>tr|H0UID3|H0UID3_HUMAN AP complex subunit beta OS=Homo sapiens GN=AP2B1 PE=3 SV=1;>tr|A8
14-3-3 protein gamma;14-3-3 protein gamma, N-terminally processed	YWHAG	662550	16.421	16.1891	16.0691	16.0581	15.9447	16.3675	15.7924	16.4224	16.2063	16.0387	15.8362	16.323	13	10	10	59.9	53	53	28.302	0	120	P61981;B3KNB4;B4DHC4;B4DE78	P61981;B3KNB4;B4DHC4;B4DE78	>sp|P61981|1433G_HUMAN 14-3-3 protein gamma OS=Homo sapiens GN=YWHAG PE=1 SV=2;>tr|B3KNB4|B3KNB4_HUMAN cDNA FLJ14168 fis, clone NT2RP2001440, highly similar to 14-3-3 protein gamma OS=Homo sapiens PE=2 SV=1;>tr|B4DHC4|B4DHC4_HUMAN cDNA FLJ51843, highly sim
Prenylcysteine oxidase 1	PCYOX1	661280	16.1084	16.2329	15.8901	16.2018	16.4273	15.9927	15.5109	15.5631	16.1682	16.1155	16.0163	15.9122	14	14	14	39.4	39.4	39.4	56.639	0	278	Q9UHG3;Q584P1;B7Z3Y2;B7Z8A2;F8W8W4;C9K055;C9JM55;C9JGT6;Q53ST0	Q9UHG3;Q584P1;B7Z3Y2;B7Z8A2;F8W8W4	>sp|Q9UHG3|PCYOX_HUMAN Prenylcysteine oxidase 1 OS=Homo sapiens GN=PCYOX1 PE=1 SV=3;>tr|Q584P1|Q584P1_HUMAN Putative uncharacterized protein PCYOX1 (Fragment) OS=Homo sapiens GN=PCYOX1 PE=4 SV=1;>tr|B7Z3Y2|B7Z3Y2_HUMAN cDNA FLJ51879, highly similar to Pren
Heterogeneous nuclear ribonucleoproteins C1/C2;Heterogeneous nuclear ribonucleoprotein C-like 1	HNRNPC;HNRPCL1;HNRNPCL1;LOC649330;LOC440563;hCG_1641229	657740	15.674	15.8919	16.1415	15.831	16.0733	16.3952	16.1287	15.865	15.8389	16.2682	15.8946	15.5627	10	10	10	37.8	37.8	37.8	28.916	0	276	G3V4W0;B4DY08;B2R5W2;G3V4C1;G3V576;B2R603;G3V2Q1;P07910;A8K9A4;B3KX96;G3V5X6;G3V3K6;G3V251;G3V555;G3V575;B4DMJ1;B4DSU6;Q6PKD2;G3V2D6;P0DMR1;O60812;B7ZW38;B2RXH8;A0A0G2JPF8;A0A0G2JNQ3;D3DPI2;G3V4M8;G3V5V7;B4DQQ2;G3V2H6;Q569J8	G3V4W0;B4DY08;B2R5W2;G3V4C1;G3V576;B2R603;G3V2Q1;P07910;A8K9A4;B3KX96;G3V5X6;G3V3K6;G3V251;G3V555;G3V575;B4DMJ1;B4DSU6;Q6PKD2;G3V2D6;P0DMR1;O60812;B7ZW38;B2RXH8;A0A0G2JPF8;A0A0G2JNQ3;D3DPI2	>tr|G3V4W0|G3V4W0_HUMAN Heterogeneous nuclear ribonucleoproteins C1/C2 (Fragment) OS=Homo sapiens GN=HNRNPC PE=1 SV=1;>tr|B4DY08|B4DY08_HUMAN Heterogeneous nuclear ribonucleoproteins C1/C2 OS=Homo sapiens GN=HNRNPC PE=1 SV=1;>tr|B2R5W2|B2R5W2_HUMAN Heterog
Serum deprivation-response protein	SDPR	657240	14.9991	16.0704	15.4601	16.8323	16.4304	16.1666	14.7218	16.0642	16.295	16.0327	16.5706	16.5479	17	17	17	43.1	43.1	43.1	47.173	0	153	O95810;A8K2W3	O95810;A8K2W3	>sp|O95810|SDPR_HUMAN Serum deprivation-response protein OS=Homo sapiens GN=SDPR PE=1 SV=3;>tr|A8K2W3|A8K2W3_HUMAN cDNA FLJ78516 OS=Homo sapiens PE=2 SV=1
Thioredoxin reductase 1, cytoplasmic	TXNRD1	649950	16.2512	16.1991	15.5241	16.3186	16.0188	15.8176	16.1813	16.0315	16.067	15.7284	16.332	15.8467	23	23	2	62	62	3.2	54.546	0	278	B2R5P6;F8W809;B7Z2S5;A0A087WSW9;E9PNQ6;A0A024RBK9;A0A087WSY9;Q16881;E9PIR7;E9PKD3;A0A0B4J225;E9PIZ5;E9PLT3;E9PKI4;E9PQI3;E9PRI8;E9PJU2	B2R5P6;F8W809;B7Z2S5;A0A087WSW9;E9PNQ6;A0A024RBK9;A0A087WSY9;Q16881;E9PIR7;E9PKD3	>tr|B2R5P6|B2R5P6_HUMAN cDNA, FLJ92557, highly similar to Homo sapiens thioredoxin reductase 1 (TXNRD1), mRNA OS=Homo sapiens PE=2 SV=1;>tr|F8W809|F8W809_HUMAN Thioredoxin reductase 1, cytoplasmic OS=Homo sapiens GN=TXNRD1 PE=1 SV=1;>tr|B7Z2S5|B7Z2S5_HUMAN
Prolyl 3-hydroxylase 1	LEPRE1	645650	15.8866	16.0231	15.9424	15.9051	15.7705	15.5436	15.8254	16.0295	15.906	16.6045	16.0251	16.0322	20	20	20	35.5	35.5	35.5	83.393	0	283	Q32P28;B4DNM8;Q68CW0;E2QRI1;H7C2W6;B4DTG8	Q32P28;B4DNM8	>sp|Q32P28|P3H1_HUMAN Prolyl 3-hydroxylase 1 OS=Homo sapiens GN=P3H1 PE=1 SV=2;>tr|B4DNM8|B4DNM8_HUMAN cDNA FLJ53395, highly similar to Prolyl 3-hydroxylase 1 (EC 1.14.11.7) OS=Homo sapiens PE=2 SV=1
Glycogen phosphorylase, brain form;Phosphorylase	PYGB	641390	15.8412	15.9088	16.0963	15.8116	16.2445	16.2716	15.9245	15.9897	15.7741	16.3009	15.7395	16.1819	36	36	3	52.3	52.3	3.1	96.695	0	351	P11216;B4DSD8;Q8TDG6;H0Y4Z6	P11216;B4DSD8	>sp|P11216|PYGB_HUMAN Glycogen phosphorylase, brain form OS=Homo sapiens GN=PYGB PE=1 SV=5;>tr|B4DSD8|B4DSD8_HUMAN Alpha-1,4 glucan phosphorylase OS=Homo sapiens PE=2 SV=1
Actin-related protein 3	ACTR3	638920	15.9444	15.9891	15.7352	16.1163	15.9798	16.5134	15.7181	16.0763	16.0826	15.8833	16.1768	15.9683	21	21	21	62.9	62.9	62.9	47.371	0	341	P61158;A0A024RAI1;B4DXW1;Q59FV6;B4DT29;B4DTI0;B4E1U3;F8WDR7;Q59GD5;B7Z9W3;Q9P1U1;B3KM55;A0A0A0MTI9;H7C4J1;Q9C0K3;C9IZN3	P61158;A0A024RAI1;B4DXW1;Q59FV6;B4DT29;B4DTI0	>sp|P61158|ARP3_HUMAN Actin-related protein 3 OS=Homo sapiens GN=ACTR3 PE=1 SV=3;>tr|A0A024RAI1|A0A024RAI1_HUMAN ARP3 actin-related protein 3 homolog (Yeast), isoform CRA_a OS=Homo sapiens GN=ACTR3 PE=3 SV=1;>tr|B4DXW1|B4DXW1_HUMAN Actin-related protein 3
Glycine--tRNA ligase	GARS	635640	15.6568	16.0615	16.0768	16.071	15.904	16.3176	15.7024	16.4668	15.9911	16.0473	15.7447	16.2334	23	23	23	50.1	50.1	50.1	77.53	0	243	A0A090N8G0;P41250;Q75MN1;H7C443	A0A090N8G0;P41250	>tr|A0A090N8G0|A0A090N8G0_HUMAN Glycyl-tRNA synthetase OS=Homo sapiens GN=GARS PE=3 SV=1;>sp|P41250|SYG_HUMAN Glycine--tRNA ligase OS=Homo sapiens GN=GARS PE=1 SV=3
Polyadenylate-binding protein 1;Polyadenylate-binding protein 3	PABPC1;PABPC3	630960	15.9461	15.7255	15.8935	15.8593	15.8001	16.0849	16.0496	16.3049	15.9185	16.1414	15.925	15.8479	23	23	15	42.9	42.9	26.6	70.67	0	286	P11940;A0A024R9C1;A0A087WTT1;E7EQV3;B4DZW4;E7ERJ7;B4DQX0;B3KT93;A0A024R9E2;H0YAR2;Q9H361;Q5VX58;Q3ZCS4;Q2VIP3;H0YBN4;H0YAP2;H0YAS6;H0YB75;H0YAS7;H0YB86;E5RGH3;E5RH24;E5RJB9;H0YC10;E5RHG7;L0R533;E5RGC4;E5RFD8;A8K8J2;B4DM75;Q96DU9	P11940;A0A024R9C1;A0A087WTT1;E7EQV3;B4DZW4;E7ERJ7;B4DQX0;B3KT93;A0A024R9E2;H0YAR2;Q9H361;Q5VX58;Q3ZCS4	>sp|P11940|PABP1_HUMAN Polyadenylate-binding protein 1 OS=Homo sapiens GN=PABPC1 PE=1 SV=2;>tr|A0A024R9C1|A0A024R9C1_HUMAN Polyadenylate-binding protein OS=Homo sapiens GN=PABPC1 PE=3 SV=1;>tr|A0A087WTT1|A0A087WTT1_HUMAN Polyadenylate-binding protein OS=Ho
	HIST2H3PS2	627540	15.1318	15.9564	16.3689	16.3775	16.1731	15.8713	15.255	15.7635	15.9835	16.1507	16.1231	16.1371	2	1	1	13.2	8.1	8.1	15.43	0	45	Q5TEC6	Q5TEC6	>tr|Q5TEC6|Q5TEC6_HUMAN Histone H3 OS=Homo sapiens GN=HIST2H3PS2 PE=1 SV=1
Bifunctional glutamate/proline--tRNA ligase;Glutamate--tRNA ligase;Proline--tRNA ligase	EPRS	627510	16.0082	15.9234	15.9929	15.8424	16.004	16.2154	16.0599	16.4791	16.0684	16.1645	15.6735	15.7875	45	45	45	39.7	39.7	39.7	170.59	0	410	P07814;Q3KQZ8;V9GYZ6;B4DKX5;H6WCP5;B4DP50;V9GZ76	P07814;Q3KQZ8;V9GYZ6;B4DKX5	>sp|P07814|SYEP_HUMAN Bifunctional glutamate/proline--tRNA ligase OS=Homo sapiens GN=EPRS PE=1 SV=5;>tr|Q3KQZ8|Q3KQZ8_HUMAN EPRS protein (Fragment) OS=Homo sapiens GN=EPRS PE=2 SV=1;>tr|V9GYZ6|V9GYZ6_HUMAN Bifunctional glutamate/proline--tRNA ligase (Fragm
Prolyl 4-hydroxylase subunit alpha-1	P4HA1	625000	16.0337	16.1979	15.7769	15.5646	16.0738	14.1908	16.1364	16.1078	16.3543	16.0277	15.9275	16.2268	22	22	22	41.9	41.9	41.9	61.049	0	284	P13674;Q5VSQ6	P13674;Q5VSQ6	>sp|P13674|P4HA1_HUMAN Prolyl 4-hydroxylase subunit alpha-1 OS=Homo sapiens GN=P4HA1 PE=1 SV=2;>tr|Q5VSQ6|Q5VSQ6_HUMAN Procollagen-proline, 2-oxoglutarate 4-dioxygenase (Proline 4-hydroxylase), alpha polypeptide I variant (Fragment) OS=Homo sapiens GN=P4HA
60S ribosomal protein L18	RPL18	621390	15.8523	16.1239	16.1825	16.0833	16.0399	14.7875	16.0989	15.167	16.1475	16.0895	16.1672	15.8781	4	4	4	26.8	26.8	26.8	18.756	0	199	G3V203;Q07020;A0A024QZD1;J3QQ67;F8VYV2;B4DDY5;A0A075B7A0;Q0QEW2;H0YHA7;F8VUA6;F8VXR6	G3V203;Q07020;A0A024QZD1;J3QQ67;F8VYV2;B4DDY5;A0A075B7A0;Q0QEW2;H0YHA7;F8VUA6	>tr|G3V203|G3V203_HUMAN 60S ribosomal protein L18 OS=Homo sapiens GN=RPL18 PE=1 SV=1;>sp|Q07020|RL18_HUMAN 60S ribosomal protein L18 OS=Homo sapiens GN=RPL18 PE=1 SV=2;>tr|A0A024QZD1|A0A024QZD1_HUMAN Ribosomal protein L18, isoform CRA_c OS=Homo sapiens GN=
Septin-7	SEPT7;Nbla02942;DKFZp686F17268	618370	15.7454	15.6768	15.6117	15.8995	16.0753	16.3427	15.8593	16.4545	15.7409	15.7404	15.8043	16.2812	13	13	13	39.5	39.5	39.5	47.88	0	224	B4DUD6;Q8TC62;E7ES33;Q3LIE9;A4GYY8;A8K3D0;Q16181;E7EPK1;B4DNE4;G3V1Q4;B4DPQ6;A0A023T695;H0Y3Y4;Q59EY4;Q3B7A3;Q5JXL7;A4D1Y2;Q6ZU15	B4DUD6;Q8TC62;E7ES33;Q3LIE9;A4GYY8;A8K3D0;Q16181;E7EPK1;B4DNE4;G3V1Q4;B4DPQ6;A0A023T695;H0Y3Y4;Q59EY4	>tr|B4DUD6|B4DUD6_HUMAN cDNA FLJ54551, highly similar to Septin-7 OS=Homo sapiens PE=2 SV=1;>tr|Q8TC62|Q8TC62_HUMAN Septin 7 OS=Homo sapiens GN=SEPT7 PE=2 SV=3;>tr|E7ES33|E7ES33_HUMAN Septin-7 OS=Homo sapiens GN=SEPT7 PE=1 SV=3;>tr|Q3LIE9|Q3LIE9_HUMAN Pred
Leucine-rich repeat-containing protein 59	LRRC59	611710	15.8494	15.8897	15.7115	15.6659	15.9785	15.6915	15.9205	15.6671	15.55	16.5015	15.8521	15.1991	10	10	10	36.5	36.5	36.5	34.93	0	156	Q96AG4;I3L223	Q96AG4	>sp|Q96AG4|LRC59_HUMAN Leucine-rich repeat-containing protein 59 OS=Homo sapiens GN=LRRC59 PE=1 SV=1
D-3-phosphoglycerate dehydrogenase	PHGDH;PGDH3	608390	15.5206	16.1469	16.229	15.8212	15.9463	15.09	15.3172	15.3519	16.3262	16.3626	16.1329	15.8102	18	18	18	39.6	39.6	39.6	56.65	0	301	O43175;V9HW79;Q5SZU1;B3KSC3;Q9UMY2;Q8N5M8;Q9UMY3;Q96RV9;Q96RV7;Q96RV6;Q96RV5;Q96RV8	O43175;V9HW79;Q5SZU1;B3KSC3;Q9UMY2;Q8N5M8	>sp|O43175|SERA_HUMAN D-3-phosphoglycerate dehydrogenase OS=Homo sapiens GN=PHGDH PE=1 SV=4;>tr|V9HW79|V9HW79_HUMAN Epididymis secretory protein Li 113 OS=Homo sapiens GN=HEL-S-113 PE=2 SV=1;>tr|Q5SZU1|Q5SZU1_HUMAN D-3-phosphoglycerate dehydrogenase OS=Hom
40S ribosomal protein S16	RPS16	599590	15.7652	16.0569	15.9147	15.668	15.882	15.5998	15.7911	15.8215	15.8766	16.2539	15.952	15.7721	7	7	7	36.3	36.3	36.3	16.445	0	186	P62249;M0R210;M0R1M5;M0R3H0;A0A087WZ27;Q6IPX4;M0QX76	P62249;M0R210;M0R1M5;M0R3H0;A0A087WZ27	>sp|P62249|RS16_HUMAN 40S ribosomal protein S16 OS=Homo sapiens GN=RPS16 PE=1 SV=2;>tr|M0R210|M0R210_HUMAN 40S ribosomal protein S16 OS=Homo sapiens GN=RPS16 PE=1 SV=1;>tr|M0R1M5|M0R1M5_HUMAN 40S ribosomal protein S16 (Fragment) OS=Homo sapiens GN=RPS16 PE
Niban-like protein 1	FAM129B	595340	15.9797	15.4959	15.9142	15.5034	16.0336	16.0202	15.9694	16.0071	15.5473	15.8885	15.9791	16.0834	23	23	23	46	46	46	82.682	0	265	A0A024R872;Q96TA1;Q9H8K1;Q2YD88;Q9H6L6	A0A024R872;Q96TA1	>tr|A0A024R872|A0A024R872_HUMAN Chromosome 9 open reading frame 88, isoform CRA_a OS=Homo sapiens GN=C9orf88 PE=4 SV=1;>sp|Q96TA1|NIBL1_HUMAN Niban-like protein 1 OS=Homo sapiens GN=FAM129B PE=1 SV=3
UPF0556 protein C19orf10	C19orf10	594420	16.3143	15.6584	15.9843	15.3855	15.865	16.0952	16.4143	16.4093	NaN	15.9161	15.7816	16.2777	5	5	5	30.6	30.6	30.6	18.795	0	103	Q969H8;M0QYN0;M0QXF7	Q969H8;M0QYN0;M0QXF7	>sp|Q969H8|MYDGF_HUMAN Myeloid-derived growth factor OS=Homo sapiens GN=MYDGF PE=1 SV=1;>tr|M0QYN0|M0QYN0_HUMAN Myeloid-derived growth factor OS=Homo sapiens GN=MYDGF PE=1 SV=1;>tr|M0QXF7|M0QXF7_HUMAN Myeloid-derived growth factor (Fragment) OS=Homo sapien
N(G),N(G)-dimethylarginine dimethylaminohydrolase 1	DDAH1	591610	16.4781	15.1633	15.8536	15.2392	15.6807	15.7991	16.4274	15.82	16.2969	15.6039	15.8874	15.6305	14	14	13	61.1	61.1	58.2	31.121	0	131	O94760;B1AKK2;B4DYP1;B4DGT0;B4E3V1	O94760;B1AKK2;B4DYP1;B4DGT0;B4E3V1	>sp|O94760|DDAH1_HUMAN N(G),N(G)-dimethylarginine dimethylaminohydrolase 1 OS=Homo sapiens GN=DDAH1 PE=1 SV=3;>tr|B1AKK2|B1AKK2_HUMAN Dimethylarginine dimethylaminohydrolase 1, isoform CRA_b OS=Homo sapiens GN=DDAH1 PE=2 SV=1;>tr|B4DYP1|B4DYP1_HUMAN cDNA F
Coatomer subunit beta	COPB2	589700	15.9509	16.232	15.8409	15.7506	15.7403	16.133	15.883	15.9989	16.0202	15.8837	15.8677	15.7271	30	30	30	45.5	45.5	45.5	102.49	0	324	P35606;B4E2C9;D6RBT6;D6R997;D6RBZ7;D6RCL6;D6RBG7;H0YAC7;H0Y938	P35606	>sp|P35606|COPB2_HUMAN Coatomer subunit beta OS=Homo sapiens GN=COPB2 PE=1 SV=2
Astrocytic phosphoprotein PEA-15	PEA15	587080	16.3829	15.084	16.0517	15.4894	15.8032	15.9755	16.4831	16.2389	15.8678	15.1353	15.8614	16.1077	5	5	5	53.1	53.1	53.1	15.04	0	78	Q15121;B1AKZ4;Q6FHL9;B1AKZ5	Q15121;B1AKZ4;Q6FHL9	>sp|Q15121|PEA15_HUMAN Astrocytic phosphoprotein PEA-15 OS=Homo sapiens GN=PEA15 PE=1 SV=2;>tr|B1AKZ4|B1AKZ4_HUMAN Phosphoprotein enriched in astrocytes 15, isoform CRA_a OS=Homo sapiens GN=PEA15 PE=2 SV=1;>tr|Q6FHL9|Q6FHL9_HUMAN PEA15 protein OS=Homo sapi
Histone H1.2	HIST1H1C	586570	14.6338	16.3294	15.5682	16.5793	15.9462	14.3953	12.4216	15.5846	15.2692	16.755	16.1469	15.0206	5	5	1	23	23	7.5	21.364	0	117	P16403;P22492;A1L407;Q02539	P16403	>sp|P16403|H12_HUMAN Histone H1.2 OS=Homo sapiens GN=HIST1H1C PE=1 SV=2
DnaJ homolog subfamily C member 3	DNAJC3	584290	16.8337	16.1336	16.0284	15.8419	15.3661	13.6919	15.0231	15.7537	15.5658	15.8521	15.9784	16.0628	14	14	14	30	30	30	57.579	0	73	Q13217;A8KA82;X6R9L0	Q13217;A8KA82;X6R9L0	>sp|Q13217|DNJC3_HUMAN DnaJ homolog subfamily C member 3 OS=Homo sapiens GN=DNAJC3 PE=1 SV=1;>tr|A8KA82|A8KA82_HUMAN DnaJ (Hsp40) homolog, subfamily C, member 3 OS=Homo sapiens GN=DNAJC3 PE=2 SV=1;>tr|X6R9L0|X6R9L0_HUMAN DnaJ homolog subfamily C member 3 O
Coronin-1C;Coronin	CORO1C	580370	15.8684	15.3937	15.5088	15.7933	15.265	15.9629	16.0273	16.2278	15.7461	15.9281	15.7237	16.1901	16	16	16	38.2	38.2	38.2	53.248	0	207	Q9ULV4;Q53G58;B3KN06;A0A024RBI5;Q59EA2;B4E3S0;B7Z9V0;B4DMH3;H0YHL7;F8W1H8;F8VUX3;F8VSA4;F8VRE9;F8VTT6;F8VVB7;F8VV53;B3KRY9;B3KSZ9;J3QLV6;J3KSS5;Q6QEF8	Q9ULV4;Q53G58;B3KN06;A0A024RBI5;Q59EA2;B4E3S0;B7Z9V0;B4DMH3;H0YHL7	>sp|Q9ULV4|COR1C_HUMAN Coronin-1C OS=Homo sapiens GN=CORO1C PE=1 SV=1;>tr|Q53G58|Q53G58_HUMAN Coronin (Fragment) OS=Homo sapiens PE=2 SV=1;>tr|B3KN06|B3KN06_HUMAN Coronin OS=Homo sapiens PE=2 SV=1;>tr|A0A024RBI5|A0A024RBI5_HUMAN Coronin OS=Homo sapiens GN=
T-complex protein 1 subunit epsilon	CCT5	579910	15.9236	15.8456	16.2689	15.483	15.8344	15.6682	15.9809	15.9604	15.6299	16.0709	15.7527	15.5345	26	26	26	70.1	70.1	70.1	59.67	0	224	V9HW37;P48643;Q9BU08;B7ZAR1;E9PCA1;B4DDU6;B4DZT5;B4DXI1;B4DE30;E7ENZ3;B4DYC8;Q96GI1;B4DX08;B4DZY9;Q9HB74;D6RIZ7;H0Y914	V9HW37;P48643;Q9BU08;B7ZAR1;E9PCA1;B4DDU6;B4DZT5;B4DXI1;B4DE30;E7ENZ3;B4DYC8;Q96GI1;B4DX08	>tr|V9HW37|V9HW37_HUMAN Epididymis secretory protein Li 69 OS=Homo sapiens GN=HEL-S-69 PE=1 SV=1;>sp|P48643|TCPE_HUMAN T-complex protein 1 subunit epsilon OS=Homo sapiens GN=CCT5 PE=1 SV=1;>tr|Q9BU08|Q9BU08_HUMAN Putative uncharacterized protein (Fragment)
DNA-dependent protein kinase catalytic subunit	PRKDC	577510	15.7578	15.8119	16.0742	15.7251	15.9563	15.7829	15.4587	15.6619	16.0756	16.0984	15.9874	15.652	83	83	83	26	26	26	469.08	0	477	P78527;B4DL41;H0YG84	P78527	>sp|P78527|PRKDC_HUMAN DNA-dependent protein kinase catalytic subunit OS=Homo sapiens GN=PRKDC PE=1 SV=3
PDZ and LIM domain protein 5	PDLIM5;LIM	576150	15.9884	15.4227	15.703	16.1364	15.8808	15.8676	16.0866	15.6997	15.4412	15.9991	15.9447	15.8327	17	17	2	40.6	40.6	4.4	63.944	0	210	Q96HC4;A0A024RDE8;Q4W5K9;H0Y8Y3;H0YBI4;A0A0D9SFR4;A0A0A0MSP3;H0Y929;Q9P1D1	Q96HC4;A0A024RDE8;Q4W5K9;H0Y8Y3	>sp|Q96HC4|PDLI5_HUMAN PDZ and LIM domain protein 5 OS=Homo sapiens GN=PDLIM5 PE=1 SV=5;>tr|A0A024RDE8|A0A024RDE8_HUMAN PDZ and LIM domain 5, isoform CRA_c OS=Homo sapiens GN=PDLIM5 PE=4 SV=1;>tr|Q4W5K9|Q4W5K9_HUMAN Putative uncharacterized protein LIM (Fr
T-complex protein 1 subunit delta	CCT4	573750	15.9568	15.9739	16.0079	15.5532	15.9516	16.2967	15.463	15.6067	15.8309	15.8378	15.7999	15.7248	19	19	19	46.8	46.8	46.8	52.33	0	258	B7Z9L0;P50991;A8K3C3;B7Z2Z8;B7Z2F4	B7Z9L0;P50991;A8K3C3;B7Z2Z8;B7Z2F4	>tr|B7Z9L0|B7Z9L0_HUMAN T-complex protein 1 subunit delta OS=Homo sapiens PE=2 SV=1;>sp|P50991|TCPD_HUMAN T-complex protein 1 subunit delta OS=Homo sapiens GN=CCT4 PE=1 SV=4;>tr|A8K3C3|A8K3C3_HUMAN T-complex protein 1 subunit delta OS=Homo sapiens PE=2 SV=
NAD(P)H dehydrogenase [quinone] 1	NQO1	573690	15.4195	14.2692	16.5743	16.6124	15.3293	14.8782	14.4621	15.486	14.6779	16.9614	16.3389	14.8804	12	12	12	44.9	44.9	44.9	30.867	0	124	P15559;B4DLR8;Q53G81;Q3B792;H3BNV2;H3BRK3;B4DQP5	P15559;B4DLR8;Q53G81;Q3B792;H3BNV2;H3BRK3	>sp|P15559|NQO1_HUMAN NAD(P)H dehydrogenase [quinone] 1 OS=Homo sapiens GN=NQO1 PE=1 SV=1;>tr|B4DLR8|B4DLR8_HUMAN NAD(P)H dehydrogenase [quinone] 1 OS=Homo sapiens GN=NQO1 PE=1 SV=1;>tr|Q53G81|Q53G81_HUMAN NAD(P)H menadione oxidoreductase 1, dioxin-inducib
Tubulin alpha-1A chain;Tubulin alpha-3C/D chain;Tubulin alpha-3E chain	TUBA1A;TUBA2;TUBA3C;TUBA3E	572780	16.2492	15.3518	15.6222	15.6181	15.5035	16.4729	15.9712	16.6344	15.919	13.5115	15.3482	15.5214	28	5	1	78	18.6	3.1	50.135	0	383	Q71U36;B4DQK4;Q9UQM3;Q1ZYQ1;Q13748;Q6PEY2;B4DN58;F8VQQ4;F8VS66;F8VRZ4;V9GZ17;F8VX09;F8VWV9;Q6QMJ5;Q15670;F8W0F6;C9K0S6;F8VRK0;F8VXZ7	Q71U36;B4DQK4;Q9UQM3;Q1ZYQ1;Q13748;Q6PEY2	>sp|Q71U36|TBA1A_HUMAN Tubulin alpha-1A chain OS=Homo sapiens GN=TUBA1A PE=1 SV=1;>tr|B4DQK4|B4DQK4_HUMAN cDNA FLJ53743, highly similar to Tubulin alpha-3 chain OS=Homo sapiens PE=2 SV=1;>tr|Q9UQM3|Q9UQM3_HUMAN Alpha-tubulin (Fragment) OS=Homo sapiens PE=2
Serine/threonine-protein phosphatase 2A 65 kDa regulatory subunit A alpha isoform	PPP2R1A	565280	15.7349	15.7939	15.6828	15.4688	15.3778	16.1665	16.0185	16.1433	15.7913	15.871	15.6774	15.9835	21	21	21	48	48	48	64.181	0	232	B4DDF7;P30153;A8K7B7;B4DE69;B4DQY1;A8K3H8;Q8NB89;B3KQV6;C9J9C1;B4E1Q0;E9PH38;P30154;A8K8B0;H0YDG7;B7Z1G3;M0QXG4;M0R0K6	B4DDF7;P30153;A8K7B7;B4DE69;B4DQY1;A8K3H8;Q8NB89;B3KQV6;C9J9C1	>tr|B4DDF7|B4DDF7_HUMAN cDNA FLJ53296, highly similar to Serine/threonine-protein phosphatase 2A 65 kDa regulatory subunit A alpha isoform OS=Homo sapiens PE=2 SV=1;>sp|P30153|2AAA_HUMAN Serine/threonine-protein phosphatase 2A 65 kDa regulatory subunit A a
Puromycin-sensitive aminopeptidase	NPEPPS	565210	15.5576	15.8052	15.599	15.6126	16.1282	15.9271	15.6144	16.0279	15.6505	15.9653	15.874	15.7202	24	24	24	33.4	33.4	33.4	102.99	0	270	E9PLK3;P55786;B7Z899;B7Z4B2;B7Z1H4;B3KU93;B7Z1V9;B3KTP2;H0YDG0;A6NEC2;E9PP11;B7Z6T6;E9PJY4;E9PPD4;H0YCQ5;E9PI82;E9PJF9;E9PJ74;E9PPZ2	E9PLK3;P55786;B7Z899;B7Z4B2;B7Z1H4;B3KU93;B7Z1V9	>tr|E9PLK3|E9PLK3_HUMAN Puromycin-sensitive aminopeptidase OS=Homo sapiens GN=NPEPPS PE=1 SV=1;>sp|P55786|PSA_HUMAN Puromycin-sensitive aminopeptidase OS=Homo sapiens GN=NPEPPS PE=1 SV=2;>tr|B7Z899|B7Z899_HUMAN cDNA FLJ55506, highly similar to Puromycin-se
		565210	16.2615	14.9555	15.2284	15.3741	15.8802	15.315	17.0528	15.5892	15.6025	15.7928	15.8141	16.0727	19	9	0	47.5	28.9	0	32.989	0	143	V9HW25	V9HW25	>tr|V9HW25|V9HW25_HUMAN Epididymis secretory protein Li 273 OS=Homo sapiens GN=HEL-S-273 PE=2 SV=1
5-nucleotidase	NT5E	565080	15.6686	16.0613	15.7365	15.6721	16.159	15.5402	15.4149	15.3201	15.9177	16.1308	15.8054	15.7324	16	16	16	41.3	41.3	41.3	63.337	0	232	Q53Z63;Q6NZX3;P21589;B2RBH2;B3KQK1;H0Y7R7;Q96B60;H0Y3X5	Q53Z63;Q6NZX3;P21589;B2RBH2	>tr|Q53Z63|Q53Z63_HUMAN 5-nucleotidase OS=Homo sapiens GN=NT5E PE=2 SV=1;>tr|Q6NZX3|Q6NZX3_HUMAN 5-nucleotidase, ecto (CD73) OS=Homo sapiens GN=NT5E PE=2 SV=1;>sp|P21589|5NTD_HUMAN 5-nucleotidase OS=Homo sapiens GN=NT5E PE=1 SV=1;>tr|B2RBH2|B2RBH2_HUMAN
Splicing factor, proline- and glutamine-rich	SFPQ	564020	15.8132	15.9094	15.9358	16.0508	15.7402	16.596	15.3369	16.1756	15.7482	15.6139	15.5429	15.7841	19	19	18	32.1	32.1	31	76.188	0	260	Q86VG2;P23246;Q9BSV4;Q6PIX2;H0Y9K7;H0Y9U2	Q86VG2;P23246;Q9BSV4;Q6PIX2	>tr|Q86VG2|Q86VG2_HUMAN Splicing factor proline/glutamine-rich (Polypyrimidine tract binding protein associated) OS=Homo sapiens GN=SFPQ PE=2 SV=1;>sp|P23246|SFPQ_HUMAN Splicing factor, proline- and glutamine-rich OS=Homo sapiens GN=SFPQ PE=1 SV=2;>tr|Q9BS
Ribosomal protein L15;60S ribosomal protein L15	RPL15	562800	15.7331	15.9129	15.4111	16.7046	15.972	13.3044	15.1403	13.173	16.2328	16.203	15.8399	16.2409	8	8	8	45.4	45.4	45.4	20.51	0	142	E7EQV9;P61313;A0A024R2Q4;E7ENU7;E7EX53;B4DLP4;B4DEN1;E7ERA2;Q96S84;A4D1Q5	E7EQV9;P61313;A0A024R2Q4;E7ENU7;E7EX53;B4DLP4	>tr|E7EQV9|E7EQV9_HUMAN Ribosomal protein L15 (Fragment) OS=Homo sapiens GN=RPL15 PE=1 SV=1;>sp|P61313|RL15_HUMAN 60S ribosomal protein L15 OS=Homo sapiens GN=RPL15 PE=1 SV=2;>tr|A0A024R2Q4|A0A024R2Q4_HUMAN Ribosomal protein L15 OS=Homo sapiens GN=RPL15 PE
40S ribosomal protein S5;40S ribosomal protein S5, N-terminally processed	RPS5	558380	15.8756	15.7493	15.4945	15.4675	15.473	16.1143	16.7145	16.3351	15.8564	15.1316	15.1364	16.5381	7	7	7	41.5	41.5	41.5	22.391	0	97	M0R0F0;Q53G25;P46782;A0A024R4Q8;M0R0R2;M0QZN2;Q59EK8	M0R0F0;Q53G25;P46782;A0A024R4Q8;M0R0R2;M0QZN2	>tr|M0R0F0|M0R0F0_HUMAN 40S ribosomal protein S5 (Fragment) OS=Homo sapiens GN=RPS5 PE=1 SV=1;>tr|Q53G25|Q53G25_HUMAN Ribosomal protein S5 variant (Fragment) OS=Homo sapiens PE=2 SV=1;>sp|P46782|RS5_HUMAN 40S ribosomal protein S5 OS=Homo sapiens GN=RPS5 PE
40S ribosomal protein S2	RPS2;rps2	556720	15.5777	15.7756	15.7546	15.9105	15.984	12.8658	15.1276	14.7562	15.8569	16.3029	16.0246	15.9935	11	11	7	42.7	42.7	29.4	31.296	0	115	Q6IPX5;P15880;E9PQD7;Q8N5L9;Q3KQT6;Q8J014;H0YEN5;Q9BSW5;E9PMM9;I3L404;E9PPT0;Q8NI61;O60249;D3DU83;E9PM36;H3BNG3;H0YE27;Q6ZNN8	Q6IPX5;P15880;E9PQD7;Q8N5L9;Q3KQT6;Q8J014;H0YEN5;Q9BSW5;E9PMM9	>tr|Q6IPX5|Q6IPX5_HUMAN Ribosomal protein S2 OS=Homo sapiens GN=RPS2 PE=2 SV=1;>sp|P15880|RS2_HUMAN 40S ribosomal protein S2 OS=Homo sapiens GN=RPS2 PE=1 SV=2;>tr|E9PQD7|E9PQD7_HUMAN 40S ribosomal protein S2 OS=Homo sapiens GN=RPS2 PE=1 SV=1;>tr|Q8N5L9|Q8N
Collagen alpha-1(VI) chain	COL6A1	555790	15.543	15.4753	15.5411	15.2943	15.506	14.9292	15.8667	14.5787	16.0811	16.4469	16.165	16.2672	20	20	20	33.5	33.5	33.5	108.34	0	195	A0A087X0S5;P12109;B4DRR8;D3DSM7;B4DQV1;Q8TBN2;Q05BT9	A0A087X0S5;P12109;B4DRR8;D3DSM7;B4DQV1	>tr|A0A087X0S5|A0A087X0S5_HUMAN Collagen alpha-1(VI) chain OS=Homo sapiens GN=COL6A1 PE=1 SV=1;>sp|P12109|CO6A1_HUMAN Collagen alpha-1(VI) chain OS=Homo sapiens GN=COL6A1 PE=1 SV=3;>tr|B4DRR8|B4DRR8_HUMAN cDNA FLJ61362, highly similar to Collagen alpha-1(V
Fibronectin type-III domain-containing protein 3A	FNDC3A	553100	16.2193	16.0361	16.7014	16.1703	16.3958	13.2829	NaN	NaN	15.9298	15.9793	15.9087	15.7408	3	3	3	3.6	3.6	3.6	125.82	0.0013029	6	A0A024RDV5;Q9Y2H6;A0A024RDT9;G5E9X3;A0A087X1M6	A0A024RDV5;Q9Y2H6;A0A024RDT9;G5E9X3	>tr|A0A024RDV5|A0A024RDV5_HUMAN Fibronectin type III domain containing 3A, isoform CRA_b OS=Homo sapiens GN=FNDC3A PE=4 SV=1;>sp|Q9Y2H6|FND3A_HUMAN Fibronectin type-III domain-containing protein 3A OS=Homo sapiens GN=FNDC3A PE=1 SV=4;>tr|A0A024RDT9|A0A024R
Vesicle-trafficking protein SEC22b	SEC22B	552440	15.8504	15.7226	15.7355	15.6565	15.5873	15.6141	15.7192	15.8804	15.7404	16.0499	15.6553	15.7149	9	9	9	43.7	43.7	43.7	24.593	0	198	O75396;A0A087X1A9;I1VE16	O75396	>sp|O75396|SC22B_HUMAN Vesicle-trafficking protein SEC22b OS=Homo sapiens GN=SEC22B PE=1 SV=4
		550100	15.6696	14.9461	14.7691	16.8529	14.5098	17.1192	15.6942	16.6824	15.4277	14.55	16.761	14.2162	16	16	2	38.8	38.8	6.5	46.611	0	173	B2R7Y0;H7C004;H7BYS2;E9PDK7;Q6LDR6	B2R7Y0	>tr|B2R7Y0|B2R7Y0_HUMAN cDNA, FLJ93654, highly similar to Homo sapiens serpin peptidase inhibitor, clade B (ovalbumin), member 2 (SERPINB2), mRNA OS=Homo sapiens PE=2 SV=1
Tryptophan--tRNA ligase, cytoplasmic;T1-TrpRS;T2-TrpRS	WARS	548170	15.5314	15.9532	16.0204	15.5968	15.3643	16.2442	15.4038	15.9782	16.1771	15.8133	15.6623	15.6748	16	16	16	45.2	45.2	45.2	53.165	0	228	P23381;A0A024R6K8;G3V3H8;G3V3Y5;G3V277;B4DTK8;G3V3X0;G3V3P2;G3V227;H0YJP3;G3V2F2;G3V3R3;G3V4S4;G3V313;G3V339;G3V2C0;G3V4C7;G3V4N8;G3V5W1;G3V3S7;G3V423;G3V5U1;G3V456;G3V2Y7;G3V5H5;P78534;G3V4A3;G3V4Q0;G3V4N0	P23381;A0A024R6K8	>sp|P23381|SYWC_HUMAN Tryptophan--tRNA ligase, cytoplasmic OS=Homo sapiens GN=WARS PE=1 SV=2;>tr|A0A024R6K8|A0A024R6K8_HUMAN Tryptophanyl-tRNA synthetase, isoform CRA_a OS=Homo sapiens GN=WARS PE=3 SV=1
Nicotinamide N-methyltransferase	NNMT	547380	15.4506	15.584	15.6072	15.6402	15.9645	16.0031	16.0128	16.4497	15.7767	15.5789	15.7727	15.7125	10	10	10	47.7	47.7	47.7	29.574	0	133	Q6FH49;P40261;F5H0R4	Q6FH49;P40261	>tr|Q6FH49|Q6FH49_HUMAN NNMT protein OS=Homo sapiens GN=NNMT PE=1 SV=1;>sp|P40261|NNMT_HUMAN Nicotinamide N-methyltransferase OS=Homo sapiens GN=NNMT PE=1 SV=1
		546290	15.1722	16.6639	15.7605	15.4766	15.8034	16.5256	15.1455	15.9975	16.038	15.2473	14.8432	15.8113	16	16	1	47.9	47.9	3.6	37.157	0	174	B4DMR3;A0A024R498;C9JN98	B4DMR3;A0A024R498	>tr|B4DMR3|B4DMR3_HUMAN cDNA FLJ51896, highly similar to Glia-derived nexin OS=Homo sapiens PE=2 SV=1;>tr|A0A024R498|A0A024R498_HUMAN Serpin peptidase inhibitor, clade E (Nexin, plasminogen activator inhibitor type 1), member 2, isoform CRA_b OS=Homo sapie
Guanine nucleotide-binding protein G(i) subunit alpha-2	GNAI2;WUGSC:H_LUCA16.1	537980	15.4634	15.7176	15.5634	16.0965	16.0764	15.8891	15.3299	15.6264	15.6731	15.697	15.6047	15.7019	15	15	9	50.7	50.7	31.5	40.45	0	210	P04899;B3KX51;Q96C71;B3KP24;Q93020;Q6LCB5	P04899;B3KX51;Q96C71;B3KP24;Q93020	>sp|P04899|GNAI2_HUMAN Guanine nucleotide-binding protein G(i) subunit alpha-2 OS=Homo sapiens GN=GNAI2 PE=1 SV=3;>tr|B3KX51|B3KX51_HUMAN cDNA FLJ44754 fis, clone BRACE3030748, highly similar to Guanine nucleotide-binding protein G(i), alpha-2 subunit OS=H
		537000	15.9399	16.0239	15.5155	15.4586	15.2122	15.9976	16.0528	15.6917	16.3495	15.1247	16.0572	15.6433	18	18	18	21.5	21.5	21.5	99.536	0	223	CON__Q0V8M9;A0A087WW43;E7ET33;B4DPQ4;Q06033	CON__Q0V8M9	>Q0V8M9 TREMBL:Q0V8M9;Q9TRI0 (Bos taurus) similar to inter-alpha (globulin) inhibitor H3 isoform 2
Actin-related protein 2	ACTR2	530520	15.8344	15.9425	15.6669	16.0543	15.8308	15.9619	15.5918	15.7463	15.7344	15.3157	16.0941	15.4577	13	13	4	38.6	38.6	10.9	44.76	0	214	P61160;Q8IY98;F5H6T1;B4DWQ5	P61160;Q8IY98;F5H6T1;B4DWQ5	>sp|P61160|ARP2_HUMAN Actin-related protein 2 OS=Homo sapiens GN=ACTR2 PE=1 SV=1;>tr|Q8IY98|Q8IY98_HUMAN ACTR2 protein OS=Homo sapiens GN=ACTR2 PE=2 SV=1;>tr|F5H6T1|F5H6T1_HUMAN ARP2 actin-related protein 2 homolog (Yeast), isoform CRA_d OS=Homo sapiens GN
60S ribosomal protein L9	RPL9	529750	15.7425	15.931	15.4936	15.158	15.5776	16.2187	16.1717	16.293	15.9092	15.2135	15.7443	15.4263	9	9	5	62	62	36.5	21.863	0	161	Q53Z07;P32969;D6RAN4;H0Y9V9;E7ESE0;B4E1M5;B4DLV8	Q53Z07;P32969;D6RAN4;H0Y9V9;E7ESE0;B4E1M5;B4DLV8	>tr|Q53Z07|Q53Z07_HUMAN 60S ribosomal protein L9 OS=Homo sapiens GN=RPL9 PE=2 SV=1;>sp|P32969|RL9_HUMAN 60S ribosomal protein L9 OS=Homo sapiens GN=RPL9 PE=1 SV=1;>tr|D6RAN4|D6RAN4_HUMAN 60S ribosomal protein L9 (Fragment) OS=Homo sapiens GN=RPL9 PE=1 SV=5
Unconventional myosin-Ic	MYO1C	524660	15.2506	15.5091	15.6691	15.851	15.6773	16.1306	15.5047	15.8043	15.722	15.9787	15.91	15.8388	36	36	9	41.9	41.9	11.8	118.99	0	283	F5H6E2;O00159;B7Z3E5;B7Z9C0;I3L204;I3L501;I3L4D4;I3L3Y6;I3L168;I3L3F5	F5H6E2;O00159;B7Z3E5;B7Z9C0	>tr|F5H6E2|F5H6E2_HUMAN Unconventional myosin-Ic OS=Homo sapiens GN=MYO1C PE=1 SV=1;>sp|O00159|MYO1C_HUMAN Unconventional myosin-Ic OS=Homo sapiens GN=MYO1C PE=1 SV=4;>tr|B7Z3E5|B7Z3E5_HUMAN cDNA FLJ53573, highly similar to Myosin Ic OS=Homo sapiens PE=2 S
60S ribosomal protein L27a	RPL27A;L27a	523540	15.5584	15.6443	15.5447	15.6024	16.0161	15.379	15.74	16.1184	15.7614	15.7063	15.7687	15.0879	5	5	5	48.4	48.4	48.4	10.127	0	141	E9PJD9;Q6NZ52;P46776;Q9BQQ5;E9PLL6;E9PLX7	E9PJD9;Q6NZ52;P46776;Q9BQQ5;E9PLL6	>tr|E9PJD9|E9PJD9_HUMAN 60S ribosomal protein L27a OS=Homo sapiens GN=RPL27A PE=1 SV=1;>tr|Q6NZ52|Q6NZ52_HUMAN Ribosomal protein L27a OS=Homo sapiens GN=RPL27A PE=2 SV=1;>sp|P46776|RL27A_HUMAN 60S ribosomal protein L27a OS=Homo sapiens GN=RPL27A PE=1 SV=2;
Lysosomal protective protein;Lysosomal protective protein 32 kDa chain;Lysosomal protective protein 20 kDa chain	CTSA;PPGB	519240	15.6172	16.4556	15.6973	15.8526	14.4468	15.0009	15.4147	15.423	16.2741	15.8024	16.0276	15.9095	11	11	11	30.2	30.2	30.2	54.465	0	200	P10619;B4E324;X6R5C5;Q59EV6;X6R8A1;Q5JZH0;U3KQ41;U3KQU6	P10619;B4E324;X6R5C5;Q59EV6;X6R8A1	>sp|P10619|PPGB_HUMAN Lysosomal protective protein OS=Homo sapiens GN=CTSA PE=1 SV=2;>tr|B4E324|B4E324_HUMAN cDNA FLJ60397, highly similar to Lysosomal protective protein (EC 3.4.16.5) OS=Homo sapiens PE=2 SV=1;>tr|X6R5C5|X6R5C5_HUMAN Carboxypeptidase OS=H
Hypoxia up-regulated protein 1	HYOU1	518510	15.7531	15.6395	15.5821	15.7685	15.6846	15.2228	15.7265	15.6916	15.2451	16.1178	15.7386	15.6412	26	26	26	38.3	38.3	38.3	104.78	0	245	A0A087X054;Q9Y4L1;B7Z2N4;B3KXH0;B7Z766;E9PJ21;Q05D91;A0A087WWI4;Q6IN67;K7EQK2;B7Z602;A0A024R3G0;J3KTF1;J3QL06;Q9BST8;J3QQH7;J3QLE9;B7Z4E6;A0A087X214;A0A087WW13;Q68D25;Q9BXT5;B2RU27;D3DSV6	A0A087X054;Q9Y4L1;B7Z2N4;B3KXH0;B7Z766;E9PJ21;Q05D91;A0A087WWI4;Q6IN67;K7EQK2;B7Z602	>tr|A0A087X054|A0A087X054_HUMAN Hypoxia up-regulated protein 1 OS=Homo sapiens GN=HYOU1 PE=1 SV=1;>sp|Q9Y4L1|HYOU1_HUMAN Hypoxia up-regulated protein 1 OS=Homo sapiens GN=HYOU1 PE=1 SV=1;>tr|B7Z2N4|B7Z2N4_HUMAN cDNA FLJ56074, highly similar to 150 kDa oxyg
60S ribosomal protein L17	RPL17	517350	15.5388	15.5997	15.8137	15.6873	15.5386	15.7594	15.59	15.915	15.4763	15.7983	15.6433	15.5563	8	8	8	46.2	46.2	46.2	19.586	0	201	A0A087WXM6;J3QQT2;J3KRX5;P18621;A0A024R261;A0A0A6YYL6;J3QLC8;A0A0A0MRF8;J3KRB3;A0A087WWH0;J3QS96;A0A087WY81;J3KSJ0;A4D1R6;A4D1R5	A0A087WXM6;J3QQT2;J3KRX5;P18621;A0A024R261;A0A0A6YYL6;J3QLC8;A0A0A0MRF8;J3KRB3;A0A087WWH0;J3QS96;A0A087WY81	>tr|A0A087WXM6|A0A087WXM6_HUMAN 60S ribosomal protein L17 (Fragment) OS=Homo sapiens GN=RPL17 PE=3 SV=1;>tr|J3QQT2|J3QQT2_HUMAN 60S ribosomal protein L17 (Fragment) OS=Homo sapiens GN=RPL17 PE=3 SV=1;>tr|J3KRX5|J3KRX5_HUMAN 60S ribosomal protein L17 (Fragm
Protein transport protein Sec31A	SEC31A	513620	15.7346	15.7792	15.7329	15.5649	15.4485	14.6094	15.7118	15.6813	15.9111	15.8847	15.788	15.9739	24	24	24	24.5	24.5	24.5	133.01	0	253	O94979;A0A024RDD3;D6REX3;A0A024RDH6;D6RHZ5;H7BXG7;H0YAB3;H0Y8V7;H0Y9K1;H0Y8W8;H0Y9T9;H0YAF5;D6RE64;D6RCQ9;H0Y9V3	O94979;A0A024RDD3;D6REX3;A0A024RDH6;D6RHZ5;H7BXG7;H0YAB3	>sp|O94979|SC31A_HUMAN Protein transport protein Sec31A OS=Homo sapiens GN=SEC31A PE=1 SV=3;>tr|A0A024RDD3|A0A024RDD3_HUMAN SEC31-like 1 (S. cerevisiae), isoform CRA_d OS=Homo sapiens GN=SEC31L1 PE=4 SV=1;>tr|D6REX3|D6REX3_HUMAN Protein transport protein S
4-trimethylaminobutyraldehyde dehydrogenase	ALDH9A1	511630	15.3579	15.1829	15.9909	15.6498	15.6688	15.7219	15.2512	15.7565	15.1275	16.3257	15.6233	15.7122	15	15	15	36	36	36	52.769	0	190	B4DE91;P49189;B4DX14;B9EKV4;B4DYY1	B4DE91;P49189;B4DX14;B9EKV4	>tr|B4DE91|B4DE91_HUMAN cDNA FLJ55534, highly similar to 4-trimethylaminobutyraldehyde dehydrogenase (EC 1.2.1.47) OS=Homo sapiens PE=2 SV=1;>sp|P49189|AL9A1_HUMAN 4-trimethylaminobutyraldehyde dehydrogenase OS=Homo sapiens GN=ALDH9A1 PE=1 SV=3;>tr|B4DX14|
Aldose reductase	AKR1B1	506960	16.0787	15.2361	15.459	15.6324	15.3635	16.1047	16.4985	16.0228	15.0254	15.4455	15.135	15.3441	15	15	14	58.2	58.2	55.7	35.853	0	215	P15121;A0A024R7A8;Q59EL5;E9PCX2;E9PEF9	P15121;A0A024R7A8;Q59EL5;E9PCX2	>sp|P15121|ALDR_HUMAN Aldose reductase OS=Homo sapiens GN=AKR1B1 PE=1 SV=3;>tr|A0A024R7A8|A0A024R7A8_HUMAN Aldo-keto reductase family 1, member B1 (Aldose reductase), isoform CRA_a OS=Homo sapiens GN=AKR1B1 PE=4 SV=1;>tr|Q59EL5|Q59EL5_HUMAN Aldo-keto reduc
CD44 antigen	CD44	501870	15.6515	15.7344	15.6602	15.5868	16.1663	15.6946	15.3124	14.577	15.4677	16.3298	15.2005	16.1001	7	7	7	34	34	34	22.683	0	167	H0YD13;H0Y2P0;B4DN59;A8K309;P16070;H0YE40;B4E2X0;H0YDX6;H0YD17;J3KN83;H0YDW7;H0YCV9;H0Y5E4;C1PHC4;E9PKC6	H0YD13;H0Y2P0;B4DN59;A8K309;P16070;H0YE40;B4E2X0	>tr|H0YD13|H0YD13_HUMAN CD44 antigen OS=Homo sapiens GN=CD44 PE=1 SV=2;>tr|H0Y2P0|H0Y2P0_HUMAN CD44 antigen (Fragment) OS=Homo sapiens GN=CD44 PE=1 SV=1;>tr|B4DN59|B4DN59_HUMAN cDNA FLJ52702, highly similar to Homo sapiens CD44 antigen (homing function and
40S ribosomal protein S4, X isoform	RPS4X	499770	15.4286	15.7498	15.053	15.399	15.6677	15.3246	15.6912	15.7307	15.9243	15.6553	15.5254	15.0763	9	9	5	43.2	43.2	27.2	27.259	0	171	Q96IR1;P62701;B2R491;Q53HV1;A6NH36;B7Z1M6	Q96IR1;P62701;B2R491;Q53HV1	>tr|Q96IR1|Q96IR1_HUMAN RPS4X protein (Fragment) OS=Homo sapiens GN=RPS4X PE=2 SV=2;>sp|P62701|RS4X_HUMAN 40S ribosomal protein S4, X isoform OS=Homo sapiens GN=RPS4X PE=1 SV=2;>tr|B2R491|B2R491_HUMAN 40S ribosomal protein S4 OS=Homo sapiens GN=RPS4X PE=2
60S ribosomal protein L27	RPL27	497710	15.5548	15.3676	15.9966	15.6247	15.7789	16.037	15.7591	NaN	15.7057	16.0715	15.7351	15.5139	4	4	4	38.9	38.9	38.9	14.257	0	74	E4W6B6;P61353;B2R4D8;A0A024R1V4;K7ELC7;K7EQQ9;K7ERY7	E4W6B6;P61353;B2R4D8;A0A024R1V4;K7ELC7;K7EQQ9	>tr|E4W6B6|E4W6B6_HUMAN RPL27/NME2 fusion protein (Fragment) OS=Homo sapiens GN=RPL27 PE=2 SV=1;>sp|P61353|RL27_HUMAN 60S ribosomal protein L27 OS=Homo sapiens GN=RPL27 PE=1 SV=2;>tr|B2R4D8|B2R4D8_HUMAN 60S ribosomal protein L27 OS=Homo sapiens PE=2 SV=1;>
40S ribosomal protein S14	RPS14	496350	15.4347	15.5277	15.5611	15.5589	15.6281	15.9149	15.7493	16.0457	15.7103	15.7209	15.5505	15.8108	6	6	6	39.1	39.1	39.1	16.273	0	136	P62263;H0YB22;E5RH77;A4D1M5	P62263;H0YB22;E5RH77	>sp|P62263|RS14_HUMAN 40S ribosomal protein S14 OS=Homo sapiens GN=RPS14 PE=1 SV=3;>tr|H0YB22|H0YB22_HUMAN 40S ribosomal protein S14 (Fragment) OS=Homo sapiens GN=RPS14 PE=1 SV=1;>tr|E5RH77|E5RH77_HUMAN 40S ribosomal protein S14 OS=Homo sapiens GN=RPS14 PE
EH domain-containing protein 2	EHD2	495590	15.5991	15.357	15.9179	15.5311	16.0961	14.097	14.8556	14.9509	15.5009	16.099	15.8007	15.4862	20	19	12	57.6	56	37.4	61.161	0	172	Q9NZN4;A0A024R0S6;B4DLA1;Q8NCJ3;B3KUH4;B7ZAY3;B4DE23	Q9NZN4;A0A024R0S6;B4DLA1;Q8NCJ3;B3KUH4	>sp|Q9NZN4|EHD2_HUMAN EH domain-containing protein 2 OS=Homo sapiens GN=EHD2 PE=1 SV=2;>tr|A0A024R0S6|A0A024R0S6_HUMAN EH-domain containing 2, isoform CRA_a OS=Homo sapiens GN=EHD2 PE=4 SV=1;>tr|B4DLA1|B4DLA1_HUMAN cDNA FLJ53453, highly similar to EH-domai
60S ribosomal protein L13	RPL13	495130	15.185	15.8147	15.9043	16.265	15.9948	NaN	15.062	11.9605	15.826	16.1566	16.1533	15.6981	6	6	6	28.9	28.9	28.9	24.265	0	111	Q6NZ55;P26373;A8K4C8;J3QSB4;O60250;H3BUK8;H3BTH3;J3KS98;B4DGL7	Q6NZ55;P26373;A8K4C8;J3QSB4	>tr|Q6NZ55|Q6NZ55_HUMAN 60S ribosomal protein L13 OS=Homo sapiens GN=RPL13 PE=1 SV=1;>sp|P26373|RL13_HUMAN 60S ribosomal protein L13 OS=Homo sapiens GN=RPL13 PE=1 SV=4;>tr|A8K4C8|A8K4C8_HUMAN 60S ribosomal protein L13 OS=Homo sapiens GN=RPL13 PE=2 SV=1;>tr
Urotensin-2	UTS2	492760	15.8184	15.8776	15.822	16	16.0697	NaN	14.8262	NaN	15.6304	16.2803	15.8142	15.4076	1	1	1	8.5	8.5	8.5	10.994	0.002802	34	A0AVP6;O95399;Q5H8X8	A0AVP6;O95399;Q5H8X8	>tr|A0AVP6|A0AVP6_HUMAN UTS2 protein OS=Homo sapiens GN=UTS2 PE=2 SV=1;>sp|O95399|UTS2_HUMAN Urotensin-2 OS=Homo sapiens GN=UTS2 PE=1 SV=1;>tr|Q5H8X8|Q5H8X8_HUMAN Urotensin-2 OS=Homo sapiens GN=UTS2 PE=1 SV=1
Very long-chain specific acyl-CoA dehydrogenase, mitochondrial	ACADVL	492680	15.5989	15.7293	15.6804	15.6159	15.8149	15.3198	15.5687	14.5924	15.5502	15.8393	15.3971	15.3858	22	22	22	38	38	38	70.389	0	254	P49748;B4DEA8;B3KPA6;Q53HR2;B3KPX1;G3V1M7;B4DYY0;J3QRJ8;K7EQP4;J3KSR4;J3KS89;J3QKU9;K7EJW8;K7EMF8;A0A077H1I5	P49748;B4DEA8;B3KPA6;Q53HR2;B3KPX1	>sp|P49748|ACADV_HUMAN Very long-chain specific acyl-CoA dehydrogenase, mitochondrial OS=Homo sapiens GN=ACADVL PE=1 SV=1;>tr|B4DEA8|B4DEA8_HUMAN cDNA FLJ56425, highly similar to Very-long-chain specific acyl-CoAdehydrogenase, mitochondrial (EC 1.3.99.-) O
N-acetylglucosamine-6-sulfatase	GNS;DKFZp686E12166	492590	15.9078	15.9501	15.6407	16.0486	16.2863	13.5226	14.4782	12.6436	15.714	15.8598	15.9182	14.7865	13	13	13	28.6	28.6	28.6	62.081	0	176	P15586;A8K6V6;A0A024RBC5;B4DTT0;Q7Z3X3;H7C3P4;F6S8M0;B4E284;F5H4C6;H0YFA9;B4DKX8	P15586;A8K6V6;A0A024RBC5;B4DTT0;Q7Z3X3;H7C3P4;F6S8M0;B4E284;F5H4C6	>sp|P15586|GNS_HUMAN N-acetylglucosamine-6-sulfatase OS=Homo sapiens GN=GNS PE=1 SV=3;>tr|A8K6V6|A8K6V6_HUMAN cDNA FLJ75883, highly similar to Homo sapiens glucosamine (N-acetyl)-6-sulfatase (Sanfilippo disease IIID) (GNS), mRNA OS=Homo sapiens PE=2 SV=1;>
Protein canopy homolog 2	CNPY2	492550	15.9141	15.5362	15.8484	15.3345	15.7155	15.6733	15.9451	15.385	15.305	15.7005	15.3629	15.6233	9	9	1	65.9	65.9	8.8	20.652	0	172	Q9Y2B0;F8VXJ7;F8W1K5;H0YI18;H0YIH9;F8W1U5	Q9Y2B0;F8VXJ7;F8W1K5	>sp|Q9Y2B0|CNPY2_HUMAN Protein canopy homolog 2 OS=Homo sapiens GN=CNPY2 PE=1 SV=1;>tr|F8VXJ7|F8VXJ7_HUMAN Protein canopy homolog 2 (Fragment) OS=Homo sapiens GN=CNPY2 PE=1 SV=1;>tr|F8W1K5|F8W1K5_HUMAN Protein canopy homolog 2 (Fragment) OS=Homo sapiens GN
Catechol O-methyltransferase	COMT	491790	16.117	15.4577	13.8946	15.3111	15.39	14.5851	16.5203	16.232	15.9295	15.4213	14.5625	15.7305	14	14	13	65.7	65.7	59.8	30.037	0	178	P21964;B8XPJ7;B8XPJ8;E7EMS6;E7EUU8;F8WBW9;H7BZ45;A3F6Y9;F2WW53	P21964;B8XPJ7;B8XPJ8;E7EMS6;E7EUU8	>sp|P21964|COMT_HUMAN Catechol O-methyltransferase OS=Homo sapiens GN=COMT PE=1 SV=2;>tr|B8XPJ7|B8XPJ7_HUMAN Soluble catechol-O-methyltransferase OS=Homo sapiens GN=COMT PE=2 SV=1;>tr|B8XPJ8|B8XPJ8_HUMAN Membrane bound catechol-O-methyltransferase OS=Homo
Galectin-3	LGALS3	491450	15.3892	16.0872	15.9272	16.4029	16.4097	10.6411	13.7485	12.1825	15.6483	16.1659	16.1742	14.8989	6	6	2	52.9	52.9	20.7	13.897	0	157	Q86TY5;Q6FGL0;P17931;A0A024R693;Q59FR8;G3V3R6	Q86TY5;Q6FGL0;P17931;A0A024R693;Q59FR8;G3V3R6	>tr|Q86TY5|Q86TY5_HUMAN Galectin OS=Homo sapiens PE=2 SV=1;>tr|Q6FGL0|Q6FGL0_HUMAN Galectin (Fragment) OS=Homo sapiens GN=LGALS3 PE=2 SV=1;>sp|P17931|LEG3_HUMAN Galectin-3 OS=Homo sapiens GN=LGALS3 PE=1 SV=5;>tr|A0A024R693|A0A024R693_HUMAN Galectin OS=Homo
Integrin alpha-2	ITGA2	491140	16.2988	14.9782	15.7899	16.3467	15.9438	15.2673	16.212	13.4776	14.8613	15.6456	15.5655	15.1491	27	27	8	32.9	32.9	10.3	129.29	0	284	P17301;Q71V33;D6RG08;Q16183;F1C627	P17301	>sp|P17301|ITA2_HUMAN Integrin alpha-2 OS=Homo sapiens GN=ITGA2 PE=1 SV=1
B-cell receptor-associated protein 31	BCAP31	490180	16.0219	15.6972	15.7152	15.7926	16.1195	13.6815	15.5724	13.9839	15.4303	15.5016	15.6458	15.8664	11	11	11	26.4	26.4	26.4	27.961	0	146	Q53HT6;Q53G72;P51572;C9JSP1;C9JQ75;C9J0M4;C9JMD7;C9JM14	Q53HT6;Q53G72;P51572;C9JSP1;C9JQ75;C9J0M4;C9JMD7	>tr|Q53HT6|Q53HT6_HUMAN B-cell receptor-associated protein 31 variant (Fragment) OS=Homo sapiens PE=2 SV=1;>tr|Q53G72|Q53G72_HUMAN B-cell receptor-associated protein 31 variant (Fragment) OS=Homo sapiens PE=2 SV=1;>sp|P51572|BAP31_HUMAN B-cell receptor-ass
Collagen alpha-3(VI) chain	COL6A3	488230	15.7656	14.306	13.9694	15.3435	14.7244	13.7617	15.6405	15.7891	15.1093	16.2154	16.975	15.739	61	61	61	25.1	25.1	25.1	343.67	0	346	P12111;D9ZGF2;E7ENL6;B7ZW00;B4E0A4;Q59F25;Q63HQ4;Q8N4Z1;C9JNG9;Q6MZG6;I3L392	P12111;D9ZGF2;E7ENL6;B7ZW00;B4E0A4	>sp|P12111|CO6A3_HUMAN Collagen alpha-3(VI) chain OS=Homo sapiens GN=COL6A3 PE=1 SV=5;>tr|D9ZGF2|D9ZGF2_HUMAN Collagen, type VI, alpha 3 OS=Homo sapiens GN=COL6A3 PE=4 SV=1;>tr|E7ENL6|E7ENL6_HUMAN Collagen alpha-3(VI) chain OS=Homo sapiens GN=COL6A3 PE=1 S
Protein S100-A13	S100A13	487840	15.3924	15.4653	15.5782	15.6139	15.676	15.79	15.4291	15.8759	15.4645	15.6336	15.5471	15.5193	5	5	5	58.2	58.2	58.2	11.471	0	128	Q99584;D3DV53	Q99584;D3DV53	>sp|Q99584|S10AD_HUMAN Protein S100-A13 OS=Homo sapiens GN=S100A13 PE=1 SV=1;>tr|D3DV53|D3DV53_HUMAN S100 calcium binding protein A13, isoform CRA_a (Fragment) OS=Homo sapiens GN=S100A13 PE=4 SV=1
X-ray repair cross-complementing protein 5	XRCC5	486930	15.3823	15.904	15.7635	15.7313	15.571	16.1084	15.2385	15.789	15.6044	15.2424	15.5487	15.7844	23	23	23	43.3	43.3	43.3	82.704	0	282	P13010;Q53T09;Q53TC2;C9JZ81;H7C0H9	P13010;Q53T09	>sp|P13010|XRCC5_HUMAN X-ray repair cross-complementing protein 5 OS=Homo sapiens GN=XRCC5 PE=1 SV=3;>tr|Q53T09|Q53T09_HUMAN Putative uncharacterized protein XRCC5 (Fragment) OS=Homo sapiens GN=XRCC5 PE=4 SV=1
Proteasome subunit alpha type-7;Proteasome subunit alpha type	PSMA7	484250	15.7124	15.6756	15.7386	15.4004	15.6575	15.5933	15.7558	14.9443	15.6351	15.5776	15.5769	15.4984	11	11	11	55.6	55.6	55.6	27.887	0	209	O14818;Q05DH1;H0Y586;H0UI83;B0YJ74;Q8TAA3;A0A087WYS6;F5GY34;Q4G1B8	O14818;Q05DH1;H0Y586	>sp|O14818|PSA7_HUMAN Proteasome subunit alpha type-7 OS=Homo sapiens GN=PSMA7 PE=1 SV=1;>tr|Q05DH1|Q05DH1_HUMAN Proteasome subunit alpha type (Fragment) OS=Homo sapiens GN=PSMA7 PE=2 SV=1;>tr|H0Y586|H0Y586_HUMAN Proteasome subunit alpha type-7 (Fragment)
Acyl-CoA-binding protein	DBI	484060	15.8879	15.8301	15.8219	15.7064	15.445	15.9958	15.1819	15.6367	15.5393	15.3665	15.5935	15.4012	5	5	5	70.1	70.1	70.1	10.044	0	125	P07108;B8ZWD1;A0A024RAF2;A0A0A0MTI5;B8ZWD9;B8ZWD8	P07108;B8ZWD1;A0A024RAF2;A0A0A0MTI5;B8ZWD9;B8ZWD8	>sp|P07108|ACBP_HUMAN Acyl-CoA-binding protein OS=Homo sapiens GN=DBI PE=1 SV=2;>tr|B8ZWD1|B8ZWD1_HUMAN Acyl-CoA-binding protein OS=Homo sapiens GN=DBI PE=1 SV=1;>tr|A0A024RAF2|A0A024RAF2_HUMAN Diazepam binding inhibitor (GABA receptor modulator, acyl-Coen
26S proteasome non-ATPase regulatory subunit 2	PSMD2;DKFZp564A2282	483620	15.7612	15.7606	15.646	15.8044	15.6276	15.7174	15.5688	14.5103	15.557	15.7142	15.4699	15.4356	30	30	30	46.9	46.9	46.9	100.2	0	229	Q13200;Q59EG8;B4DM22;Q9NSM5;Q13041;H7C1H2;C9JPC0;H7C2Q3;F8WBS8	Q13200;Q59EG8;B4DM22;Q9NSM5;Q13041	>sp|Q13200|PSMD2_HUMAN 26S proteasome non-ATPase regulatory subunit 2 OS=Homo sapiens GN=PSMD2 PE=1 SV=3;>tr|Q59EG8|Q59EG8_HUMAN Proteasome 26S non-ATPase subunit 2 variant (Fragment) OS=Homo sapiens PE=2 SV=1;>tr|B4DM22|B4DM22_HUMAN cDNA FLJ53357, highly
Src substrate cortactin	CTTN;EMS1	480110	15.2913	15.5726	15.416	15.6472	15.4288	16.0638	15.3259	15.6242	15.5777	15.4094	15.6618	15.9372	18	18	18	39.5	39.5	39.5	61.557	0	242	Q53HG7;Q14247;A0A024R5M3;Q76MU0;B3KRK4;B4E358;H0YCD9;H0YEV2;A0A0B6XJY7	Q53HG7;Q14247;A0A024R5M3;Q76MU0	>tr|Q53HG7|Q53HG7_HUMAN Cortactin isoform a variant (Fragment) OS=Homo sapiens PE=1 SV=1;>sp|Q14247|SRC8_HUMAN Src substrate cortactin OS=Homo sapiens GN=CTTN PE=1 SV=2;>tr|A0A024R5M3|A0A024R5M3_HUMAN Cortactin, isoform CRA_c OS=Homo sapiens GN=CTTN PE=4 S
ATP-dependent RNA helicase A	DHX9	474060	15.2474	15.6277	15.4664	15.7428	15.5981	15.9033	14.7909	15.9678	15.3612	15.672	15.3898	15.3379	31	31	31	30.6	30.6	30.6	140.96	0	272	Q08211;Q58F26;Q6PJK6;B3KU66	Q08211	>sp|Q08211|DHX9_HUMAN ATP-dependent RNA helicase A OS=Homo sapiens GN=DHX9 PE=1 SV=4
Histone H3.1	HIST1H3A	470440	NaN	15.9453	NaN	NaN	16.5026	17.4838	NaN	16.3708	16.9069	12.9405	16.0493	16.4759	3	1	1	33.8	23.5	23.5	15.404	0	12	P68431	P68431	>sp|P68431|H31_HUMAN Histone H3.1 OS=Homo sapiens GN=HIST1H3A PE=1 SV=2
60S ribosomal protein L23a	RPL23A	470150	15.4501	15.7578	15.7643	15.8199	15.8759	11.4518	15.0228	NaN	15.5134	16.2163	15.9486	15.4302	7	7	7	37.2	37.2	37.2	17.695	0	88	P62750;H7BY10;K7EJV9;K7ERT8;A8MUS3;K7EMA7;Q53RC5;B9EJE3	P62750;H7BY10;K7EJV9;K7ERT8;A8MUS3;K7EMA7	>sp|P62750|RL23A_HUMAN 60S ribosomal protein L23a OS=Homo sapiens GN=RPL23A PE=1 SV=1;>tr|H7BY10|H7BY10_HUMAN 60S ribosomal protein L23a (Fragment) OS=Homo sapiens GN=RPL23A PE=1 SV=1;>tr|K7EJV9|K7EJV9_HUMAN 60S ribosomal protein L23a (Fragment) OS=Homo sa
Trifunctional enzyme subunit beta, mitochondrial;3-ketoacyl-CoA thiolase	HADHB	469380	15.5525	15.5575	15.7412	15.6734	15.4464	15.8275	15.38	15.3318	15.5626	15.8768	15.4247	15.374	19	19	19	45.4	45.4	45.4	50.679	0	216	B4DY96;P55084;F5GZQ3;B4DDC9;B5MD38;D6W539;C9JEY0;C9JE81;C9K0M0;Q92799	B4DY96;P55084;F5GZQ3;B4DDC9;B5MD38;D6W539	>tr|B4DY96|B4DY96_HUMAN cDNA FLJ55769, highly similar to Trifunctional enzyme subunit beta, mitochondrial OS=Homo sapiens PE=2 SV=1;>sp|P55084|ECHB_HUMAN Trifunctional enzyme subunit beta, mitochondrial OS=Homo sapiens GN=HADHB PE=1 SV=3;>tr|F5GZQ3|F5GZQ3_
Actin-related protein 2/3 complex subunit 1B	ARPC1B	468350	15.5167	15.4484	15.2359	15.5922	15.6045	15.7542	15.7043	15.9088	15.7073	15.4417	15.6028	15.5508	10	10	9	44.4	44.4	38.2	40.949	0	179	O15143;A4D275;C9JBJ7;C9K057;C9J4Z7;F8VXW2;C9JEY1;C9JQM8;C9JFG9;C9J6C8;C9JTT6;C9JM51;F8WEB3	O15143;A4D275	>sp|O15143|ARC1B_HUMAN Actin-related protein 2/3 complex subunit 1B OS=Homo sapiens GN=ARPC1B PE=1 SV=3;>tr|A4D275|A4D275_HUMAN Actin related protein 2/3 complex, subunit 1B, 41kDa OS=Homo sapiens GN=ARPC1B PE=2 SV=1
Bifunctional 3-phosphoadenosine 5-phosphosulfate synthase 2;Sulfate adenylyltransferase;Adenylyl-sulfate kinase	PAPSS2	465940	14.8818	15.0901	15.4716	15.732	15.203	16.18	15.2672	16.2065	15.4104	15.5548	15.5455	15.7628	18	18	17	37.6	37.6	35.3	69.5	0	200	Q5TB52;O95340;B4DWB5;Q9UIR2;B7Z4W3	Q5TB52;O95340;B4DWB5	>tr|Q5TB52|Q5TB52_HUMAN 3-phosphoadenosine 5-phosphosulfate synthase 2, isoform CRA_b OS=Homo sapiens GN=PAPSS2 PE=2 SV=1;>sp|O95340|PAPS2_HUMAN Bifunctional 3-phosphoadenosine 5-phosphosulfate synthase 2 OS=Homo sapiens GN=PAPSS2 PE=1 SV=2;>tr|B4DWB5|
Polypyrimidine tract-binding protein 1	PTBP1	463680	15.2148	15.6029	15.7018	15.4732	15.3918	16.0493	14.7648	15.9912	15.623	15.456	15.7181	15.9081	16	16	16	58.4	58.4	58.4	57.221	0	156	P26599;A6NLN1;Q59H49;A0A0D9SF20;K7EKJ7;K7EK45;K7ES59;A0A087WU68;K7ELW5;A0A087WUW5;X6R242;O95758;A0A024R163	P26599;A6NLN1;Q59H49	>sp|P26599|PTBP1_HUMAN Polypyrimidine tract-binding protein 1 OS=Homo sapiens GN=PTBP1 PE=1 SV=1;>tr|A6NLN1|A6NLN1_HUMAN Polypyrimidine tract binding protein 1, isoform CRA_b OS=Homo sapiens GN=PTBP1 PE=1 SV=4;>tr|Q59H49|Q59H49_HUMAN Polypyrimidine tract-b
LIM and SH3 domain protein 1	LASP1	463650	15.6931	15.6919	15.458	15.9442	15.243	15.5472	15.5062	14.8822	15.7456	15.2138	16.008	15.7215	8	8	8	31.8	31.8	31.8	29.717	0	141	Q14847;A0A024R1S8;C9J9W2;A8K1D2;B4DIC4;B4DJI4;F6S2S5;K7ESD6;Q9NPR7	Q14847;A0A024R1S8;C9J9W2;A8K1D2;B4DIC4;B4DJI4	>sp|Q14847|LASP1_HUMAN LIM and SH3 domain protein 1 OS=Homo sapiens GN=LASP1 PE=1 SV=2;>tr|A0A024R1S8|A0A024R1S8_HUMAN LIM and SH3 protein 1, isoform CRA_b OS=Homo sapiens GN=LASP1 PE=4 SV=1;>tr|C9J9W2|C9J9W2_HUMAN LIM and SH3 domain protein 1 (Fragment) O
Poly(rC)-binding protein 1	PCBP1	462510	15.4534	15.74	15.9413	15.2311	15.5434	15.5201	15.2336	15.8303	15.7199	15.3608	15.595	15.1178	12	8	8	52	38.8	38.8	37.497	0	118	Q53SS8;Q15365	Q53SS8;Q15365	>tr|Q53SS8|Q53SS8_HUMAN Epididymis secretory protein Li 85 OS=Homo sapiens GN=PCBP1 PE=2 SV=1;>sp|Q15365|PCBP1_HUMAN Poly(rC)-binding protein 1 OS=Homo sapiens GN=PCBP1 PE=1 SV=2
Heterogeneous nuclear ribonucleoprotein M	HNRNPM;ORF	461800	15.383	15.4854	15.6107	15.7047	15.7547	15.6602	14.8459	15.3232	15.4089	15.8025	15.5575	15.3347	24	24	24	41.4	41.4	41.4	77.515	0	244	P52272;A0A087X0X3;Q7KYM9;Q59ES8;M0R019;B4DEG4;M0R2T0;M0R0N3;M0QYQ7;M0QZM1;Q6P2D7;M0R0Y6;M0R2I7;M0QY96;M0QYL3;Q8TCM5	P52272;A0A087X0X3;Q7KYM9;Q59ES8;M0R019;B4DEG4;M0R2T0	>sp|P52272|HNRPM_HUMAN Heterogeneous nuclear ribonucleoprotein M OS=Homo sapiens GN=HNRNPM PE=1 SV=3;>tr|A0A087X0X3|A0A087X0X3_HUMAN Heterogeneous nuclear ribonucleoprotein M OS=Homo sapiens GN=HNRNPM PE=1 SV=1;>tr|Q7KYM9|Q7KYM9_HUMAN ORF protein OS=Homo s
60S ribosomal protein L28	RPL28	461550	15.2593	15.5893	15.8636	15.5433	15.4583	14.3714	16.0818	14.321	15.6121	15.3553	15.8676	16.1506	4	4	4	44.9	44.9	44.9	9.657	0	97	H0YLP6;H0YMF4;P46779;H0YKD8;Q59F34	H0YLP6;H0YMF4;P46779;H0YKD8;Q59F34	>tr|H0YLP6|H0YLP6_HUMAN 60S ribosomal protein L28 OS=Homo sapiens GN=RPL28 PE=1 SV=1;>tr|H0YMF4|H0YMF4_HUMAN 60S ribosomal protein L28 OS=Homo sapiens GN=RPL28 PE=1 SV=1;>sp|P46779|RL28_HUMAN 60S ribosomal protein L28 OS=Homo sapiens GN=RPL28 PE=1 SV=3;>tr
Septin-11	SEPT11	457490	15.093	15.3649	15.2308	15.5817	15.5646	16.0546	15.2422	16.4307	15.5137	15.5259	15.2553	15.9618	15	15	13	38.6	38.6	32.2	49.005	0	229	D6RGI3;Q9NVA2;D6RER5;D6RDU5;Q96KC0;H0Y961;Q541S4;Q548C9;B1AMS2;Q14141;Q6B514;B4DZW0;Q8NFI2;Q8NFI0;Q8NFH9;H0Y9G8;D6RDP1;D6R9Y6;B4E049;B4DPT4;Q6NT82;Q8NFI1	D6RGI3;Q9NVA2;D6RER5;D6RDU5;Q96KC0	>tr|D6RGI3|D6RGI3_HUMAN Septin 11, isoform CRA_b OS=Homo sapiens GN=SEPT11 PE=1 SV=1;>sp|Q9NVA2|SEP11_HUMAN Septin-11 OS=Homo sapiens GN=SEPT11 PE=1 SV=3;>tr|D6RER5|D6RER5_HUMAN Septin-11 OS=Homo sapiens GN=SEPT11 PE=1 SV=1;>tr|D6RDU5|D6RDU5_HUMAN Septin-1
Endoglin	ENG	456730	15.6307	15.0574	15.4312	15.6298	15.7864	15.5785	15.3805	15.205	15.3805	15.8495	15.4137	16.0027	12	12	12	26.4	26.4	26.4	67.541	0	206	Q5T9B9;P17813;A8K2X4;A0A024R878;Q96CG0;F5GX88;B7Z6Y5;B4DTC8;Q53G87;B4DYI8	Q5T9B9;P17813;A8K2X4;A0A024R878;Q96CG0;F5GX88;B7Z6Y5;B4DTC8;Q53G87;B4DYI8	>tr|Q5T9B9|Q5T9B9_HUMAN Endoglin (Osler-Rendu-Weber syndrome 1) OS=Homo sapiens GN=ENG PE=4 SV=1;>sp|P17813|EGLN_HUMAN Endoglin OS=Homo sapiens GN=ENG PE=1 SV=2;>tr|A8K2X4|A8K2X4_HUMAN cDNA FLJ75401, highly similar to Homo sapiens endoglin (Osler-Rendu-Web
Phosphoglucomutase-1	PGM1	456570	15.0858	15.4556	15.4556	15.4308	15.7538	15.697	15.5033	15.8397	15.6243	15.6707	15.4491	14.8257	24	24	10	58	58	26.3	61.448	0	251	P36871;B4DFP1;B7Z6C2	P36871;B4DFP1;B7Z6C2	>sp|P36871|PGM1_HUMAN Phosphoglucomutase-1 OS=Homo sapiens GN=PGM1 PE=1 SV=3;>tr|B4DFP1|B4DFP1_HUMAN cDNA FLJ51818, highly similar to Phosphoglucomutase-1 (EC 5.4.2.2) OS=Homo sapiens PE=2 SV=1;>tr|B7Z6C2|B7Z6C2_HUMAN cDNA FLJ50663, highly similar to Phosp
Isoleucine--tRNA ligase, cytoplasmic	IARS;DKFZp686L0869	456070	15.8332	15.2158	15.6363	15.3279	15.4342	15.8714	15.8143	15.5765	15.7743	15.7141	15.5597	15.4283	32	32	3	34.4	34.4	4.5	144.5	0	210	P41252;Q59G75;Q7Z3U5;A0A0A0MSX9;B4DVX2;Q5TCD1;Q5TCC9	P41252;Q59G75;Q7Z3U5;A0A0A0MSX9;B4DVX2	>sp|P41252|SYIC_HUMAN Isoleucine--tRNA ligase, cytoplasmic OS=Homo sapiens GN=IARS PE=1 SV=2;>tr|Q59G75|Q59G75_HUMAN Isoleucyl-tRNA synthetase, cytoplasmic variant (Fragment) OS=Homo sapiens PE=2 SV=1;>tr|Q7Z3U5|Q7Z3U5_HUMAN Putative uncharacterized protei
Aspartyl/asparaginyl beta-hydroxylase	ASPH	454350	15.5438	15.2043	15.6191	15.41	15.2574	15.6265	15.6046	15.8457	15.3185	15.8478	15.4185	15.5973	23	23	23	36.1	36.1	36.1	85.862	0	198	Q12797;B8Y0L3;A0A087WW51;E5RHK2;E5RG29;B7ZM96;B4DQ07;A0A0A0MSK8;Q6PJH4;E5RG56;B3GQE5;E5RHJ2;G3XAN5;A0A087WUJ2;A8K721	Q12797	>sp|Q12797|ASPH_HUMAN Aspartyl/asparaginyl beta-hydroxylase OS=Homo sapiens GN=ASPH PE=1 SV=3
Destrin	DSTN	449020	15.3898	15.3564	15.671	15.5915	15.5408	15.597	15.7054	15.5855	15.7264	15.5447	15.5806	16.2286	9	9	9	58.8	58.8	58.8	18.506	0	137	V9HWA6;P60981;F6RFD5;B7Z9M9	V9HWA6;P60981;F6RFD5;B7Z9M9	>tr|V9HWA6|V9HWA6_HUMAN Epididymis luminal protein 32 OS=Homo sapiens GN=HEL32 PE=2 SV=1;>sp|P60981|DEST_HUMAN Destrin OS=Homo sapiens GN=DSTN PE=1 SV=3;>tr|F6RFD5|F6RFD5_HUMAN Destrin OS=Homo sapiens GN=DSTN PE=1 SV=1;>tr|B7Z9M9|B7Z9M9_HUMAN cDNA, FLJ7889
Matrix metalloproteinase-14	MMP14	447180	15.8654	16.1424	15.0131	15.8433	15.57	15.1711	15.413	14.7839	15.7293	14.9774	15.5047	15.0164	13	13	12	24.2	24.2	23	65.893	0	139	P50281;K4RH61;B2R6P3;F8W1B7;Q7KZY0;P51511;A0A024R6U8	P50281;K4RH61;B2R6P3	>sp|P50281|MMP14_HUMAN Matrix metalloproteinase-14 OS=Homo sapiens GN=MMP14 PE=1 SV=3;>tr|K4RH61|K4RH61_HUMAN Matrix metalloproteinase 14 (Membrane-inserted) OS=Homo sapiens GN=MMP14 PE=2 SV=1;>tr|B2R6P3|B2R6P3_HUMAN cDNA, FLJ93047, highly similar to Homo
Four and a half LIM domains protein 2	FHL2;AAG11	441150	15.746	14.9263	15.0564	15.4134	15.4327	14.8198	15.6032	15.4746	15.3265	15.8849	15.7088	15.2534	18	18	18	69.2	69.2	69.2	32.193	0	173	Q6I9R8;Q14192;Q2XQU9;J3KNW4;A0A0A0MSG2;I0CE67;Q2TSB7;Q53T40;Q53QP3;F8WDA8;U3KQT4;C9J3S8	Q6I9R8;Q14192;Q2XQU9;J3KNW4;A0A0A0MSG2;I0CE67;Q2TSB7;Q53T40	>tr|Q6I9R8|Q6I9R8_HUMAN FHL2 protein OS=Homo sapiens GN=FHL2 PE=2 SV=1;>sp|Q14192|FHL2_HUMAN Four and a half LIM domains protein 2 OS=Homo sapiens GN=FHL2 PE=1 SV=3;>tr|Q2XQU9|Q2XQU9_HUMAN FHL2 isoform 5 OS=Homo sapiens PE=2 SV=1;>tr|J3KNW4|J3KNW4_HUMAN Fo
Proteasome subunit beta type;Proteasome subunit beta type-1	PSMB1	440640	15.345	15.441	15.487	15.484	15.5126	15.9434	15.4864	15.9631	15.2643	15.4406	15.2903	15.7555	9	9	9	53.9	53.9	53.9	26.491	0	147	Q53FT8;P20618;Q59GN1	Q53FT8;P20618	>tr|Q53FT8|Q53FT8_HUMAN Proteasome subunit beta type (Fragment) OS=Homo sapiens PE=2 SV=1;>sp|P20618|PSB1_HUMAN Proteasome subunit beta type-1 OS=Homo sapiens GN=PSMB1 PE=1 SV=2
40S ribosomal protein S19	RPS19	437010	15.309	15.4842	15.1958	15.5982	15.6638	14.9904	15.2033	15.3272	15.3248	15.7704	15.2766	15.2882	6	6	6	31	31	31	16.06	0	112	P39019;B0ZBD0;Q8WVX7;M0R2L9;M0QXK4;M0QYF7;M0R140;A0A075B6E2	P39019;B0ZBD0;Q8WVX7;M0R2L9;M0QXK4;M0QYF7;M0R140	>sp|P39019|RS19_HUMAN 40S ribosomal protein S19 OS=Homo sapiens GN=RPS19 PE=1 SV=2;>tr|B0ZBD0|B0ZBD0_HUMAN 40S ribosomal protein S19 OS=Homo sapiens GN=RPS19 PE=2 SV=1;>tr|Q8WVX7|Q8WVX7_HUMAN Ribosomal protein S19 (Fragment) OS=Homo sapiens PE=2 SV=1;>tr|M
40S ribosomal protein S18	RPS18	436440	15.3144	15.2584	15.087	15.4503	15.8591	15.1108	15	15.3114	15.2061	15.6957	15.7437	15.5577	6	6	6	32.2	32.2	32.2	17.718	0	120	P62269;A0A0G2JQH2;Q5GGW2;J3JS69	P62269	>sp|P62269|RS18_HUMAN 40S ribosomal protein S18 OS=Homo sapiens GN=RPS18 PE=1 SV=3
Plasminogen activator inhibitor 1 RNA-binding protein	SERBP1;DKFZp686P17171	435840	15.5796	15.3556	15.3998	15.3437	15.3331	15.5277	15.4716	15.6174	15.3089	15.6631	15.1844	15.6386	13	13	2	34.6	34.6	6.1	44.965	0	133	Q8NC51;Q63HR1;Q5VU21	Q8NC51;Q63HR1;Q5VU21	>sp|Q8NC51|PAIRB_HUMAN Plasminogen activator inhibitor 1 RNA-binding protein OS=Homo sapiens GN=SERBP1 PE=1 SV=2;>tr|Q63HR1|Q63HR1_HUMAN Putative uncharacterized protein DKFZp686P17171 OS=Homo sapiens GN=DKFZp686P17171 PE=2 SV=1;>tr|Q5VU21|Q5VU21_HUMAN PAI
Protein SET	SET	431690	15.1406	15.4982	15.4909	15.491	15.8156	15.2862	15.2674	15.1757	15.6623	15.054	15.5622	15.5687	7	7	7	30.7	30.7	30.7	32.134	0	109	B2RCX0;A0A024R895;A0A0C4DFV9;Q5VXV3;Q01105;A0A087X027;P0DME0	B2RCX0;A0A024R895;A0A0C4DFV9;Q5VXV3;Q01105;A0A087X027;P0DME0	>tr|B2RCX0|B2RCX0_HUMAN cDNA, FLJ96345, Homo sapiens SET translocation (myeloid leukemia-associated) (SET),mRNA OS=Homo sapiens PE=2 SV=1;>tr|A0A024R895|A0A024R895_HUMAN SET translocation (Myeloid leukemia-associated), isoform CRA_b OS=Homo sapiens GN=SET
Septin-9	SEPT9	430450	15.5258	15.4439	15.3346	15.5353	15.6299	15.3621	15.0061	14.1189	15.4274	15.8729	15.4726	15.4951	23	23	23	49.6	49.6	49.6	63.633	0	352	A0A024R8V0;Q9UHD8;A0A024R8Q0;Q1WWK5;K7EL40;K7EJ51;K7EK18;K7ER52;K7ENL0;K7EIE4;K7ER14;K7EQD7;B4DTL7;K7ELJ9;K7EJL9;A2VCQ5;K7EJV0;K7EJZ2;K7EPY1;K7ER34;K7EIR4;K7EKN4;K7EN52;K7ENQ5	A0A024R8V0;Q9UHD8;A0A024R8Q0	>tr|A0A024R8V0|A0A024R8V0_HUMAN Septin 9, isoform CRA_a OS=Homo sapiens GN=SEPT9 PE=3 SV=1;>sp|Q9UHD8|SEPT9_HUMAN Septin-9 OS=Homo sapiens GN=SEPT9 PE=1 SV=2;>tr|A0A024R8Q0|A0A024R8Q0_HUMAN Septin 9, isoform CRA_b OS=Homo sapiens GN=SEPT9 PE=3 SV=1
60S ribosomal protein L14	RPL14	429690	15.7469	15.2651	15.3798	14.9078	15.777	15.3092	15.3387	14.5982	15.6422	15.2688	15.9297	15.0649	4	4	1	23.2	23.2	8.2	23.787	0	140	Q6IPH7;E7EPB3;A0PJ62;B7Z6S8;P50914;A8K3Q9	Q6IPH7;E7EPB3;A0PJ62;B7Z6S8;P50914;A8K3Q9	>tr|Q6IPH7|Q6IPH7_HUMAN RPL14 protein OS=Homo sapiens GN=RPL14 PE=1 SV=1;>tr|E7EPB3|E7EPB3_HUMAN 60S ribosomal protein L14 OS=Homo sapiens GN=RPL14 PE=1 SV=1;>tr|A0PJ62|A0PJ62_HUMAN RPL14 protein (Fragment) OS=Homo sapiens GN=RPL14 PE=2 SV=1;>tr|B7Z6S8|B7Z
High mobility group protein B1;Putative high mobility group protein B1-like 1	HMGB1;HMGB1P1	426740	14.8519	15.3035	15.2248	15.4643	15.3369	16.0237	15.371	16.0508	15.1997	15.3852	15.0979	15.145	8	8	7	48.1	48.1	40.5	18.311	0	144	Q5T7C4;B7Z965;Q59GW1;P09429;A0A024RDR0;B3KQ05;B2RPK0;D3DQY9;Q9NYD7;Q75MM1	Q5T7C4;B7Z965;Q59GW1;P09429;A0A024RDR0;B3KQ05;B2RPK0	>tr|Q5T7C4|Q5T7C4_HUMAN High mobility group protein B1 OS=Homo sapiens GN=HMGB1 PE=1 SV=1;>tr|B7Z965|B7Z965_HUMAN cDNA FLJ56337, highly similar to High mobility group protein B1 OS=Homo sapiens PE=2 SV=1;>tr|Q59GW1|Q59GW1_HUMAN High-mobility group box 1 va
Annexin A4;Annexin	ANXA4	422480	15.3913	15.2414	15.3019	15.5139	15.0577	15.0502	15.1378	15.9129	15.4449	15.3409	15.9083	15.4453	17	17	17	59.6	59.6	59.6	35.882	0	159	P09525;Q6LES2;V9HW59;Q6P452;B4DE02;B4DDZ4;Q59FK3;B4E1S2;Q6MZI0	P09525;Q6LES2;V9HW59;Q6P452;B4DE02;B4DDZ4;Q59FK3	>sp|P09525|ANXA4_HUMAN Annexin A4 OS=Homo sapiens GN=ANXA4 PE=1 SV=4;>tr|Q6LES2|Q6LES2_HUMAN Annexin (Fragment) OS=Homo sapiens GN=ANXA4 PE=1 SV=1;>tr|V9HW59|V9HW59_HUMAN Annexin OS=Homo sapiens GN=HEL-S-274 PE=2 SV=1;>tr|Q6P452|Q6P452_HUMAN Annexin OS=Hom
		422430	14.7734	15.6245	15.4197	15.7741	15.0953	15.7655	14.8709	16.0369	15.5185	15.4252	15.8985	15.3526	45	1	0	62.6	4.5	0	65.116	0	82	W8QEH3	W8QEH3	>tr|W8QEH3|W8QEH3_HUMAN Lamin A/C OS=Homo sapiens GN=LMNA PE=3 SV=1
Nucleobindin-1	NUCB1	421620	15.4329	15.3312	15.4862	15.2482	15.5324	14.7459	15.455	15.5384	15.5831	15.39	15.4041	15.5435	21	21	21	54	54	54	53.907	0	240	Q53GX6;Q02818;A8K7Q1;B4DZX0;H7BZI1;C9JKZ2;Q96BA4;B3KUR6;C9JBD3;C9J3C1	Q53GX6;Q02818;A8K7Q1;B4DZX0;H7BZI1;C9JKZ2	>tr|Q53GX6|Q53GX6_HUMAN Nucleobindin 1 variant (Fragment) OS=Homo sapiens PE=2 SV=1;>sp|Q02818|NUCB1_HUMAN Nucleobindin-1 OS=Homo sapiens GN=NUCB1 PE=1 SV=4;>tr|A8K7Q1|A8K7Q1_HUMAN cDNA FLJ77770, highly similar to Homo sapiens nucleobindin 1 (NUCB1), mRNA
Coatomer subunit delta	ARCN1;DKFZp686M09245	421220	15.595	15.623	15.3748	15.6086	15.4686	14.3253	15.0305	15.1931	15.52	15.4549	15.5042	15.4895	23	23	23	48.5	48.5	48.5	57.21	0	234	P48444;B0YIW5;Q6MZV5;B0YIW6;Q6P1Q5;E9PK34	P48444;B0YIW5;Q6MZV5;B0YIW6	>sp|P48444|COPD_HUMAN Coatomer subunit delta OS=Homo sapiens GN=ARCN1 PE=1 SV=1;>tr|B0YIW5|B0YIW5_HUMAN Archain 1, isoform CRA_b OS=Homo sapiens GN=ARCN1 PE=2 SV=1;>tr|Q6MZV5|Q6MZV5_HUMAN Putative uncharacterized protein DKFZp686M09245 OS=Homo sapiens GN=D
40S ribosomal protein S28	RPS28	417730	15.2417	15.1172	15.0612	14.7656	14.8723	15.1727	15.679	16.4338	15.3911	15.3487	15.4747	15.4182	2	2	2	30.4	30.4	30.4	7.8409	0	99	P62857;B2R4R9	P62857;B2R4R9	>sp|P62857|RS28_HUMAN 40S ribosomal protein S28 OS=Homo sapiens GN=RPS28 PE=1 SV=1;>tr|B2R4R9|B2R4R9_HUMAN HCG26477 OS=Homo sapiens GN=RPS28 PE=2 SV=1
Spliceosome RNA helicase DDX39B	DDX39B	416580	15.1647	15.5238	15.3746	15.3313	15.6913	14.967	15.2892	14.9423	15.2862	15.4841	15.6972	15.1844	17	17	1	53.5	53.5	7.5	48.991	0	183	Q13838;A0A024RCM3;Q5STU3;A0A0G2JJZ9;F6WLT2;F6S4E6;A0A0A0MT12;F6TRA5;Q59G92;H0Y400;Q7KYK3;F6R6M7;A0A0G2JHN7;F6U6E2;F6S2B7;H0YCC6;B4DF34	Q13838;A0A024RCM3;Q5STU3;A0A0G2JJZ9;F6WLT2;F6S4E6;A0A0A0MT12;F6TRA5	>sp|Q13838|DX39B_HUMAN Spliceosome RNA helicase DDX39B OS=Homo sapiens GN=DDX39B PE=1 SV=1;>tr|A0A024RCM3|A0A024RCM3_HUMAN HCG2005638, isoform CRA_a OS=Homo sapiens GN=hCG_2005638 PE=4 SV=1;>tr|Q5STU3|Q5STU3_HUMAN Spliceosome RNA helicase DDX39B OS=Homo sa
Heterogeneous nuclear ribonucleoprotein H;Heterogeneous nuclear ribonucleoprotein H, N-terminally processed	HNRNPH1	415380	15.113	15.1024	15.2959	15.3225	15.2625	16.0152	15.3021	15.6217	15.2416	15.3467	15.132	15.4577	13	13	7	45	45	26.9	49.229	0	129	P31943;G8JLB6;E9PCY7;D6RIT2;D6RIU0;D6RBM0;H0YB39;D6RAM1;E5RGV0;D6R9T0;D6RFM3;D6RDU3;D6RJ04;D6RIH9;E7EQJ0;Q68DG4;H0YBD7;E5RGH4;E7EN40;H0YBG7;D6RDL0;H0YAQ2;B4DP51;D6R9D3;D6RF17;E5RJ94	P31943;G8JLB6;E9PCY7;D6RIT2;D6RIU0;D6RBM0;H0YB39	>sp|P31943|HNRH1_HUMAN Heterogeneous nuclear ribonucleoprotein H OS=Homo sapiens GN=HNRNPH1 PE=1 SV=4;>tr|G8JLB6|G8JLB6_HUMAN Heterogeneous nuclear ribonucleoprotein H OS=Homo sapiens GN=HNRNPH1 PE=1 SV=1;>tr|E9PCY7|E9PCY7_HUMAN Heterogeneous nuclear ribon
14-3-3 protein eta	YWHAH	414170	15.5062	15.4949	15.2774	15.7807	15.3706	15.4705	15.1253	15.5412	15.5866	14.766	15.5591	15.6186	13	11	11	51.6	48.4	48.4	28.218	0	168	Q04917;A0A024R1K7;B2R6N6;Q9H4N8;A2IDB2;F8WEB6;A2IDB1	Q04917;A0A024R1K7;B2R6N6;Q9H4N8;A2IDB2	>sp|Q04917|1433F_HUMAN 14-3-3 protein eta OS=Homo sapiens GN=YWHAH PE=1 SV=4;>tr|A0A024R1K7|A0A024R1K7_HUMAN Tyrosine 3-monooxygenase/tryptophan 5-monooxygenase activation protein, eta polypeptide, isoform CRA_b OS=Homo sapiens GN=YWHAH PE=3 SV=1;>tr|B2R6N
Vesicular integral-membrane protein VIP36	LMAN2	413560	15.7239	15.2898	15.595	14.8115	15.217	15.7356	15.6046	15.5474	15.4984	14.9676	15.5068	15.55	13	13	13	48.9	48.9	48.9	40.228	0	205	Q12907;A8K7T4;B4DWN1;D6RBV2;D6RDX1;D6RIU4;D6RBH1	Q12907;A8K7T4;B4DWN1;D6RBV2;D6RDX1;D6RIU4	>sp|Q12907|LMAN2_HUMAN Vesicular integral-membrane protein VIP36 OS=Homo sapiens GN=LMAN2 PE=1 SV=1;>tr|A8K7T4|A8K7T4_HUMAN cDNA FLJ75774, highly similar to Homo sapiens lectin, mannose-binding 2 (LMAN2), mRNA OS=Homo sapiens PE=2 SV=1;>tr|B4DWN1|B4DWN1_HU
Ras-related C3 botulinum toxin substrate 1;Ras-related C3 botulinum toxin substrate 2;Ras-related C3 botulinum toxin substrate 3	RAC1;RAC2;RAC3	412820	15.4762	15.473	15.3094	15.7973	15.603	13.6835	15.3446	14.9192	15.3933	15.7197	15.7248	15.3742	9	9	8	50	50	44.3	21.45	0	136	P63000;A4D2P1;A4D2P0;A4D2P2;A0A024R9T5;P15153;A0A024R1P2;P60763;B1AH77;B1AH78;B1AH80;J3KSC4;J3QLK0;Q59FQ0	P63000;A4D2P1;A4D2P0;A4D2P2;A0A024R9T5;P15153;A0A024R1P2;P60763	>sp|P63000|RAC1_HUMAN Ras-related C3 botulinum toxin substrate 1 OS=Homo sapiens GN=RAC1 PE=1 SV=1;>tr|A4D2P1|A4D2P1_HUMAN Ras-related C3 botulinum toxin substrate 1 (Rho family, small GTP binding protein Rac1) OS=Homo sapiens GN=RAC1 PE=2 SV=1;>tr|A4D2P0|
60S ribosomal protein L22	RPL22	412780	14.678	15.7094	15.1984	15.0744	15.8382	15.0134	13.953	15.243	15.2248	16.1914	15.5324	13.9162	4	4	4	50.8	50.8	50.8	14.818	0	83	Q7Z4W8;P35268;K7ERI7;K7EJT5;K7EP65;K7EKS7;K7ELC4;K7EMH1	Q7Z4W8;P35268;K7ERI7;K7EJT5;K7EP65;K7EKS7;K7ELC4;K7EMH1	>tr|Q7Z4W8|Q7Z4W8_HUMAN Heparin-binding protein HBp15 OS=Homo sapiens PE=2 SV=1;>sp|P35268|RL22_HUMAN 60S ribosomal protein L22 OS=Homo sapiens GN=RPL22 PE=1 SV=2;>tr|K7ERI7|K7ERI7_HUMAN 60S ribosomal protein L22 OS=Homo sapiens GN=RPL22 PE=1 SV=1;>tr|K7EJ
Vacuolar protein sorting-associated protein 35	VPS35;DKFZp686O2462	412400	15.3764	15.3852	15.3483	15.3257	15.4134	15.6821	15.4241	15.5776	15.3934	15.1057	15.3585	15.1871	21	21	21	34	34	34	91.706	0	213	Q96QK1;Q53FR4;Q5HYM2;I3L4S0;I3L4P4	Q96QK1;Q53FR4;Q5HYM2	>sp|Q96QK1|VPS35_HUMAN Vacuolar protein sorting-associated protein 35 OS=Homo sapiens GN=VPS35 PE=1 SV=2;>tr|Q53FR4|Q53FR4_HUMAN Vacuolar protein sorting 35 variant (Fragment) OS=Homo sapiens PE=2 SV=1;>tr|Q5HYM2|Q5HYM2_HUMAN Putative uncharacterized prote
40S ribosomal protein S7	RPS7	411460	15.3725	15.1953	15.3922	15.3737	15.6183	15.6927	14.9695	15.4311	15.2428	15.4648	15.8453	15.5386	6	6	6	32.5	32.5	32.5	22.127	0	59	P62081;B5MCP9;Q59FS3	P62081;B5MCP9	>sp|P62081|RS7_HUMAN 40S ribosomal protein S7 OS=Homo sapiens GN=RPS7 PE=1 SV=1;>tr|B5MCP9|B5MCP9_HUMAN 40S ribosomal protein S7 OS=Homo sapiens GN=RPS7 PE=1 SV=1
Annexin;Annexin A7	ANXA7	405430	15.2211	15.2354	15.5218	15.5572	15.2118	15.7033	15.2729	15.6402	15.3796	15.4239	15.3185	15.2567	15	15	15	45.8	45.8	45.8	37.805	0	186	B4DT77;B4DWU2;B4DHY4;Q53HM8;P20073;B2R657;B2R7L2	B4DT77;B4DWU2;B4DHY4;Q53HM8;P20073;B2R657;B2R7L2	>tr|B4DT77|B4DT77_HUMAN Annexin OS=Homo sapiens PE=2 SV=1;>tr|B4DWU2|B4DWU2_HUMAN Annexin OS=Homo sapiens PE=2 SV=1;>tr|B4DHY4|B4DHY4_HUMAN Annexin OS=Homo sapiens PE=2 SV=1;>tr|Q53HM8|Q53HM8_HUMAN Annexin (Fragment) OS=Homo sapiens PE=2 SV=1;>sp|P20073|AN
Microsomal glutathione S-transferase 1	MGST1	402260	15.5758	15.6624	15.6948	16.026	16.1989	13.1278	14.3467	13.3313	15.0036	15.4105	15.5242	14.2396	5	5	5	43.2	43.2	43.2	17.57	0	101	Q6LET6;P10620;A0A024RAX2;F5H7F6;F5H6X2;F5GX73;F5H613;F5H760	Q6LET6;P10620;A0A024RAX2;F5H7F6;F5H6X2	>tr|Q6LET6|Q6LET6_HUMAN MGST1 protein (Fragment) OS=Homo sapiens GN=MGST1 PE=2 SV=1;>sp|P10620|MGST1_HUMAN Microsomal glutathione S-transferase 1 OS=Homo sapiens GN=MGST1 PE=1 SV=1;>tr|A0A024RAX2|A0A024RAX2_HUMAN Microsomal glutathione S-transferase 1, iso
Translationally-controlled tumor protein	TPT1	400590	15.279	14.935	15.2545	14.8982	14.9302	16.1802	15.5081	16.0193	15.2174	15.1353	15.0354	15.2759	5	5	2	40.7	40.7	15.7	19.595	0	93	P13693;B4DKJ4;J3KPG2;Q5W0H4;A0A0B4J2C3;A0A024RDY2;E9PJF7;Q9UP43;B4DLD6;H0YCX0;Q56UQ5	P13693;B4DKJ4;J3KPG2;Q5W0H4;A0A0B4J2C3;A0A024RDY2;E9PJF7	>sp|P13693|TCTP_HUMAN Translationally-controlled tumor protein OS=Homo sapiens GN=TPT1 PE=1 SV=1;>tr|B4DKJ4|B4DKJ4_HUMAN cDNA FLJ57738, highly similar to Translationally-controlled tumor protein OS=Homo sapiens PE=2 SV=1;>tr|J3KPG2|J3KPG2_HUMAN Translation
AP-2 complex subunit alpha-1	AP2A1	400290	15.6354	15.3674	14.8904	15.3785	15.3755	14.4671	15.1186	14.9004	15.5294	15.7387	15.33	14.297	25	25	18	30.7	30.7	22.6	107.54	0	218	O95782;Q8N9K4;B4DXJ6;M0R2D9	O95782	>sp|O95782|AP2A1_HUMAN AP-2 complex subunit alpha-1 OS=Homo sapiens GN=AP2A1 PE=1 SV=3
UV excision repair protein RAD23 homolog B	RAD23B	400070	15.272	15.2221	15.2292	15.2573	15.3155	15.3206	15.4828	15.8845	15.6654	15.1515	15.2311	15.4995	12	12	10	47.2	47.2	45.2	43.171	0	162	P54727;B4DEA3;B7ZA74;B7Z4W4;Q53F10;Q5W0S5;Q5W0S4;H0Y579	P54727;B4DEA3;B7ZA74;B7Z4W4;Q53F10	>sp|P54727|RD23B_HUMAN UV excision repair protein RAD23 homolog B OS=Homo sapiens GN=RAD23B PE=1 SV=1;>tr|B4DEA3|B4DEA3_HUMAN cDNA FLJ56531, highly similar to UV excision repair protein RAD23 homolog B OS=Homo sapiens PE=2 SV=1;>tr|B7ZA74|B7ZA74_HUMAN cDNA
Signal transducer and activator of transcription 1-alpha/beta	STAT1	399760	14.959	15.044	14.466	15.1034	15.1704	15.6168	15.0775	15.8239	15.6669	15.2007	15.5708	15.8924	22	22	22	38.5	38.5	38.5	87.334	0	241	P42224;J3KPM9;E7EPD2;D2KFR9;E7ENM1;E9PH66;Q67C41;H7BZB5;A5D905;H7BZ88	P42224;J3KPM9	>sp|P42224|STAT1_HUMAN Signal transducer and activator of transcription 1-alpha/beta OS=Homo sapiens GN=STAT1 PE=1 SV=2;>tr|J3KPM9|J3KPM9_HUMAN Signal transducer and activator of transcription OS=Homo sapiens GN=STAT1 PE=1 SV=1
Histone H1.5	HIST1H1B	397710	14.2352	14.1644	15.7529	15.144	15.628	14.7099	13.4379	15.9684	14.2588	16.3453	15.45	13.8512	4	4	4	17.7	17.7	17.7	22.58	0	109	P16401;Q14463	P16401	>sp|P16401|H15_HUMAN Histone H1.5 OS=Homo sapiens GN=HIST1H1B PE=1 SV=3
40S ribosomal protein S15a	RPS15A;hCG_1994130	397040	15.0927	15.2696	15.1185	15.1526	15.2911	15.4498	15.3761	15.5132	15.168	14.9779	15.6181	15.3565	5	5	2	46.2	46.2	22.3	14.839	0	130	P62244;B2R4W8;I3L3P7;A8K7H3;I3L246;H3BV27;H3BT37;I3L303;H3BVC7	P62244;B2R4W8;I3L3P7;A8K7H3;I3L246	>sp|P62244|RS15A_HUMAN 40S ribosomal protein S15a OS=Homo sapiens GN=RPS15A PE=1 SV=2;>tr|B2R4W8|B2R4W8_HUMAN HCG1994130, isoform CRA_a OS=Homo sapiens GN=hCG_1994130 PE=2 SV=1;>tr|I3L3P7|I3L3P7_HUMAN 40S ribosomal protein S15a OS=Homo sapiens GN=RPS15A PE
Interleukin enhancer-binding factor 3	ILF3	392780	15.2861	15.3206	15.4186	15.3942	15.2531	15.7004	14.9036	15.4692	15.6913	15.524	14.9044	15.2514	22	22	19	32.3	32.3	29.5	95.337	0	237	Q12906;A0A024R7C7;F4ZW66;F4ZW64;A8K590;F4ZW65;B4DFG4;Q59GP7;B4DDF3;K7EKJ9;K7EJ09;K7ER69;K7EQR9;K7ERM6;K7ENK6;K7EM82;K7ELV3;K7EKY0;K7EQ75;K7EPG3	Q12906;A0A024R7C7;F4ZW66;F4ZW64;A8K590;F4ZW65;B4DFG4;Q59GP7	>sp|Q12906|ILF3_HUMAN Interleukin enhancer-binding factor 3 OS=Homo sapiens GN=ILF3 PE=1 SV=3;>tr|A0A024R7C7|A0A024R7C7_HUMAN Interleukin enhancer binding factor 3, 90kDa, isoform CRA_d OS=Homo sapiens GN=ILF3 PE=4 SV=1;>tr|F4ZW66|F4ZW66_HUMAN NF110b OS=Ho
Nucleosome assembly protein 1-like 1	NAP1L1	391780	15.428	15.0938	15.4865	14.6311	15.238	15.8465	15.0251	15.548	15.4766	15.0861	15.2878	15.7574	8	8	2	54.2	54.2	13.6	31.02	0	112	F8VY35;F8W0J6;F5H4R6;B7Z2V4;H0YIV4;P55209;A0A024RBB7;F8VUX1;F8VV59;B7Z9C2;A0A024RBE6;H0YHC3;F8W020;F8W118;H0YH88;F8VXI6;B7Z5H0;F8VRJ2;F8VVB5;B7Z4K9	F8VY35;F8W0J6;F5H4R6;B7Z2V4;H0YIV4;P55209;A0A024RBB7;F8VUX1;F8VV59;B7Z9C2;A0A024RBE6;H0YHC3;F8W020;F8W118;H0YH88;F8VXI6;B7Z5H0	>tr|F8VY35|F8VY35_HUMAN Nucleosome assembly protein 1-like 1 (Fragment) OS=Homo sapiens GN=NAP1L1 PE=1 SV=1;>tr|F8W0J6|F8W0J6_HUMAN Nucleosome assembly protein 1-like 1 OS=Homo sapiens GN=NAP1L1 PE=1 SV=1;>tr|F5H4R6|F5H4R6_HUMAN Nucleosome assembly protein
Plasma membrane calcium-transporting ATPase 4	ATP2B4;DKFZp686M088	390240	14.6031	14.6318	14.7898	15.2886	15.7239	15.8204	14.9716	16.0441	15.1472	15.3003	15.1202	16.1325	28	28	19	30.9	30.9	22.2	133.93	0	236	A0A024R968;P23634;Q68DH9;A7E2D8;A8K8U3;A1X4Q1;A1L3B5;Q16720;A1X4P8;A1X4Q2;H0YDG5;H7BZS8;H7BY13	A0A024R968;P23634;Q68DH9;A7E2D8;A8K8U3	>tr|A0A024R968|A0A024R968_HUMAN Calcium-transporting ATPase OS=Homo sapiens GN=ATP2B4 PE=3 SV=1;>sp|P23634|AT2B4_HUMAN Plasma membrane calcium-transporting ATPase 4 OS=Homo sapiens GN=ATP2B4 PE=1 SV=2;>tr|Q68DH9|Q68DH9_HUMAN Calcium-transporting ATPase OS=
Prohibitin	PHB	389620	15.4692	15.4222	15.5516	15.3821	15.5036	14.2996	14.9686	15.2924	15.1207	15.3916	15.351	15.3176	15	15	15	70.2	70.2	70.2	29.804	0	175	P35232;A8K401;Q6FHP5;Q6PUJ7;Q53FV0;C9JW96;C9JZ20;E7ESE2;E9PCW0;D6RBK0;A8K9G2;Q9BSE8	P35232;A8K401;Q6FHP5;Q6PUJ7;Q53FV0;C9JW96;C9JZ20;E7ESE2;E9PCW0	>sp|P35232|PHB_HUMAN Prohibitin OS=Homo sapiens GN=PHB PE=1 SV=1;>tr|A8K401|A8K401_HUMAN Prohibitin, isoform CRA_a OS=Homo sapiens GN=PHB PE=2 SV=1;>tr|Q6FHP5|Q6FHP5_HUMAN PHB protein (Fragment) OS=Homo sapiens GN=PHB PE=2 SV=1;>tr|Q6PUJ7|Q6PUJ7_HUMAN Epid
Alcohol dehydrogenase [NADP(+)]	AKR1A1	389530	15.3106	15.3656	15.4531	15.246	15.1327	15.4055	15.4266	15.5069	15.3243	14.987	14.9366	15.0172	14	14	14	56.9	56.9	56.9	36.573	0	216	V9HWI0;P14550;Q5T621;V9GYG2;V9GYP9	V9HWI0;P14550	>tr|V9HWI0|V9HWI0_HUMAN Epididymis secretory protein Li 6 OS=Homo sapiens GN=HEL-S-165mP PE=2 SV=1;>sp|P14550|AK1A1_HUMAN Alcohol dehydrogenase [NADP(+)] OS=Homo sapiens GN=AKR1A1 PE=1 SV=3
Thy-1 membrane glycoprotein	THY1	388950	15.2611	15.3614	15.4648	14.7421	15.9334	13.4526	13.0767	15.3585	15.3015	15.7718	15.0431	15.9105	4	4	4	27.6	27.6	27.6	15.904	0	125	Q59GA0;E9PIM6;P04216;B0YJA4;E9PNQ8;J3QRJ3	Q59GA0;E9PIM6;P04216;B0YJA4;E9PNQ8;J3QRJ3	>tr|Q59GA0|Q59GA0_HUMAN Thy-1 cell surface antigen variant (Fragment) OS=Homo sapiens PE=2 SV=1;>tr|E9PIM6|E9PIM6_HUMAN Thy-1 membrane glycoprotein (Fragment) OS=Homo sapiens GN=THY1 PE=1 SV=5;>sp|P04216|THY1_HUMAN Thy-1 membrane glycoprotein OS=Homo sapie
EH domain-containing protein 1	EHD1	388780	15.1246	15.4444	15.247	15.1006	15.6725	15.8198	15.2208	15.5525	15.2352	15.2121	15.0472	15.2525	23	23	17	52.4	52.4	36.3	60.626	0	234	Q9H4M9;B2R5U3;A0A024R571;B4DMV9;B4DR44;B4DTR4;B4DZH9;C9JC03;C9J2Z4;C9JDQ8;C9JIJ3;C9IZH1	Q9H4M9;B2R5U3;A0A024R571;B4DMV9;B4DR44;B4DTR4;B4DZH9;C9JC03;C9J2Z4	>sp|Q9H4M9|EHD1_HUMAN EH domain-containing protein 1 OS=Homo sapiens GN=EHD1 PE=1 SV=2;>tr|B2R5U3|B2R5U3_HUMAN EH-domain containing 1, isoform CRA_b OS=Homo sapiens GN=EHD1 PE=2 SV=1;>tr|A0A024R571|A0A024R571_HUMAN EH domain-containing protein 1 OS=Homo sa
40S ribosomal protein S25	RPS25	387920	14.8741	15.0186	15.0663	15.042	14.9679	15.0293	15.3325	15.3695	15.1984	15.6574	15.0834	14.9872	3	3	3	16.8	16.8	16.8	13.742	0	55	P62851	P62851	>sp|P62851|RS25_HUMAN 40S ribosomal protein S25 OS=Homo sapiens GN=RPS25 PE=1 SV=1
60S ribosomal protein L31	RPL31	387510	14.9243	14.8506	15.0053	14.8732	15.142	15.3585	14.6965	15.3081	15.0549	15.2992	14.3269	15.1697	5	5	5	39.2	39.2	39.2	14.463	0	101	P62899;B2R4C1;H7C2W9;C9JU56;B7Z4E3;B7Z4C8;B8ZZK4;Q76N53	P62899;B2R4C1;H7C2W9;C9JU56;B7Z4E3;B7Z4C8;B8ZZK4	>sp|P62899|RL31_HUMAN 60S ribosomal protein L31 OS=Homo sapiens GN=RPL31 PE=1 SV=1;>tr|B2R4C1|B2R4C1_HUMAN cDNA, FLJ92036, highly similar to Homo sapiens ribosomal protein L31 (RPL31), mRNA OS=Homo sapiens PE=2 SV=1;>tr|H7C2W9|H7C2W9_HUMAN 60S ribosomal pr
Poly(rC)-binding protein 2	PCBP2	384780	14.3891	15.2019	15.1789	15.7822	15.6241	14.704	14.1991	15.4515	14.7044	15.7838	15.3097	15.1138	14	14	2	53.2	53.2	7.4	38.58	0	172	Q15366;H3BRU6;F8VZX2;B4DRD7;H3BSS4	Q15366;H3BRU6;F8VZX2;B4DRD7	>sp|Q15366|PCBP2_HUMAN Poly(rC)-binding protein 2 OS=Homo sapiens GN=PCBP2 PE=1 SV=1;>tr|H3BRU6|H3BRU6_HUMAN Poly(rC)-binding protein 2 (Fragment) OS=Homo sapiens GN=PCBP2 PE=1 SV=1;>tr|F8VZX2|F8VZX2_HUMAN Poly(rC)-binding protein 2 OS=Homo sapiens GN=PCBP
Serine hydroxymethyltransferase;Serine hydroxymethyltransferase, mitochondrial	SHMT2;DKFZp686P09201	384640	15.0595	15.1261	15.739	14.8646	15.0327	15.3358	15.0068	15.1288	14.971	15.593	15.1596	14.8999	15	15	15	40.2	40.2	40.2	53.454	0	149	A0A024RB99;V9HW06;Q53ET4;P34897;Q5HYG8;B4DJQ3;Q5BJF5;B4DP88;B4E1G2;B4DW25;B4DJ63;B4DLV4;B4DWA7;H0YIZ0;G3V5L0;G3V2Y4;G3V4W5;G3V540;G3V2W0;G3V241;G3V3Y8;G3V4T0;G3V4X0;G3V2E4	A0A024RB99;V9HW06;Q53ET4;P34897;Q5HYG8;B4DJQ3;Q5BJF5;B4DP88;B4E1G2;B4DW25;B4DJ63;B4DLV4;B4DWA7;H0YIZ0	>tr|A0A024RB99|A0A024RB99_HUMAN Serine hydroxymethyltransferase OS=Homo sapiens GN=SHMT2 PE=3 SV=1;>tr|V9HW06|V9HW06_HUMAN Serine hydroxymethyltransferase OS=Homo sapiens GN=HEL-S-51e PE=2 SV=1;>tr|Q53ET4|Q53ET4_HUMAN Serine hydroxymethyltransferase (Fragm
60S ribosomal protein L23	RPL23	383360	15.3014	15.3509	15.3469	15.0736	15.3584	14.7157	15.4787	15.188	15.354	15.4161	15.5865	15.5335	5	5	5	47.8	47.8	47.8	14.149	0	120	Q9BTQ7;P62829;A0A024R1Q8;J3KTJ3;J3KT29;C9JD32;B9ZVP7;A4D142	Q9BTQ7;P62829;A0A024R1Q8;J3KTJ3;J3KT29	>tr|Q9BTQ7|Q9BTQ7_HUMAN Similar to ribosomal protein L23 (Fragment) OS=Homo sapiens PE=2 SV=1;>sp|P62829|RL23_HUMAN 60S ribosomal protein L23 OS=Homo sapiens GN=RPL23 PE=1 SV=1;>tr|A0A024R1Q8|A0A024R1Q8_HUMAN Ribosomal protein L23, isoform CRA_b OS=Homo sa
60S ribosomal protein L32	RPL32	382360	15.4804	15.2577	15.2383	15.1906	14.7254	14.8218	15.3465	14.4902	15.9544	15.5086	15.3438	14.8155	5	5	5	30.1	30.1	30.1	15.616	0	101	D3YTB1;P62910;A0A024R2G7;F8W727	D3YTB1;P62910;A0A024R2G7;F8W727	>tr|D3YTB1|D3YTB1_HUMAN 60S ribosomal protein L32 (Fragment) OS=Homo sapiens GN=RPL32 PE=1 SV=1;>sp|P62910|RL32_HUMAN 60S ribosomal protein L32 OS=Homo sapiens GN=RPL32 PE=1 SV=2;>tr|A0A024R2G7|A0A024R2G7_HUMAN Ribosomal protein L32, isoform CRA_a OS=Homo
40S ribosomal protein S17-like;40S ribosomal protein S17	RPS17L;RPS17	380150	15.3221	15.6111	15.2332	15.2297	15.0769	14.9962	15.7901	15.2131	15.4092	15.5073	15.201	14.8976	5	5	5	42.2	42.2	42.2	15.55	0	116	P0CW22;P08708;H0YN88;A0A075B716;H0YN73	P0CW22;P08708;H0YN88;A0A075B716	>sp|P0CW22|RS17L_HUMAN 40S ribosomal protein S17-like OS=Homo sapiens GN=RPS17L PE=1 SV=1;>sp|P08708|RS17_HUMAN 40S ribosomal protein S17 OS=Homo sapiens GN=RPS17 PE=1 SV=2;>tr|H0YN88|H0YN88_HUMAN 40S ribosomal protein S17 OS=Homo sapiens GN=RPS17 PE=1 SV=
Serpin B6	SERPINB6	379680	15.2444	15.1492	15.4896	15.2896	14.7433	15.912	14.9824	15.4722	15.1384	15.5841	15.3449	14.5082	16	16	15	59	59	56.9	42.621	0	200	P35237;A0A024QZX3;A0A024QZX5;A0A087X1N8;Q8IXH2;A0A024QZT8	P35237;A0A024QZX3;A0A024QZX5;A0A087X1N8;Q8IXH2;A0A024QZT8	>sp|P35237|SPB6_HUMAN Serpin B6 OS=Homo sapiens GN=SERPINB6 PE=1 SV=3;>tr|A0A024QZX3|A0A024QZX3_HUMAN Serpin peptidase inhibitor, clade B (Ovalbumin), member 6, isoform CRA_a OS=Homo sapiens GN=SERPINB6 PE=3 SV=1;>tr|A0A024QZX5|A0A024QZX5_HUMAN Serpin B6 O
Vesicle-associated membrane protein-associated protein A	VAPA	379500	15.0184	15.2909	15.3279	15.1916	15.036	15.601	14.9847	15.462	15.1476	15.0005	15.1425	15.2695	12	12	12	49.8	49.8	49.8	27.893	0	185	Q9P0L0;A8KA83;J3QKM9	Q9P0L0;A8KA83	>sp|Q9P0L0|VAPA_HUMAN Vesicle-associated membrane protein-associated protein A OS=Homo sapiens GN=VAPA PE=1 SV=3;>tr|A8KA83|A8KA83_HUMAN cDNA FLJ78586, highly similar to Homo sapiens VAMP (vesicle-associated membrane protein)-associated protein A, 33kDa (V
26S protease regulatory subunit 7	PSMC2	378730	15.2104	15.4642	15.2046	15.3119	15.4214	14.4748	15.3885	15.2886	15.3161	15.2848	15.2422	15.1794	25	25	25	62.8	62.8	62.8	48.633	0	205	P35998;Q75L23;C9JLS9;B7Z571	P35998;Q75L23	>sp|P35998|PRS7_HUMAN 26S protease regulatory subunit 7 OS=Homo sapiens GN=PSMC2 PE=1 SV=3;>tr|Q75L23|Q75L23_HUMAN Putative uncharacterized protein PSMC2 (Fragment) OS=Homo sapiens GN=PSMC2 PE=3 SV=1
F-actin-capping protein subunit alpha-2	CAPZA2	378610	15.2639	14.9951	14.9568	15.1006	14.6999	15.8661	15.3602	15.8341	15.0459	15.1839	14.9343	15.0584	14	14	13	68.9	68.9	65.4	32.967	0	201	Q53GE2;Q53GC7;P47755;A4D0V4;F8W9N7;A0A0D9SET8;C9JUG7;B4DE01;F8WED3	Q53GE2;Q53GC7;P47755;A4D0V4;F8W9N7;A0A0D9SET8;C9JUG7;B4DE01	>tr|Q53GE2|Q53GE2_HUMAN Capping protein (Actin filament) muscle Z-line, alpha 2 variant (Fragment) OS=Homo sapiens PE=2 SV=1;>tr|Q53GC7|Q53GC7_HUMAN Capping protein (Actin filament) muscle Z-line, alpha 2 variant (Fragment) OS=Homo sapiens PE=2 SV=1;>sp|P4
Enoyl-CoA hydratase, mitochondrial	ECHS1	378160	15.1309	15.0954	15.5711	15.2809	15.3826	15.029	15.0646	15.0691	15.0812	15.6108	15.0446	15.1664	12	12	12	43.4	43.4	43.4	31.387	0	116	P30084	P30084	>sp|P30084|ECHM_HUMAN Enoyl-CoA hydratase, mitochondrial OS=Homo sapiens GN=ECHS1 PE=1 SV=4
Protein transport protein Sec23A	SEC23A	377580	15.2802	15.2481	14.9636	15.1801	14.9968	15.2101	14.8233	15.1189	15.1146	15.9229	15.0251	13.0866	22	22	22	47.1	47.1	47.1	82.968	0	263	F5H365;Q15436;B4DSQ5;B4DF60;B4E0Q9;G3V2R6;G3V4V1;G3V1W4;G3V3G5;G3V5X8;G3V4Q2;Q5QPE2;B4DRA5;B4DJW8;Q15437;G3V5K1	F5H365;Q15436;B4DSQ5;B4DF60;B4E0Q9	>tr|F5H365|F5H365_HUMAN Protein transport protein Sec23A OS=Homo sapiens GN=SEC23A PE=1 SV=1;>sp|Q15436|SC23A_HUMAN Protein transport protein Sec23A OS=Homo sapiens GN=SEC23A PE=1 SV=2;>tr|B4DSQ5|B4DSQ5_HUMAN cDNA FLJ53608, highly similar to Protein transp
Zyxin	ZYX	377230	15.3835	14.6673	14.8176	15.4506	14.7366	15.4433	15.7962	15.5093	14.9651	15.1656	15.3059	15.4476	19	19	19	55.4	55.4	55.4	61.277	0	333	Q15942;H0Y2Y8;Q96AF9;Q28617;Q9BUS0;B4DQR8;B4DY85;C9IZ41;C9JJK5;H7C3D3;H7C3R3	Q15942;H0Y2Y8;Q96AF9;Q28617;Q9BUS0;B4DQR8;B4DY85	>sp|Q15942|ZYX_HUMAN Zyxin OS=Homo sapiens GN=ZYX PE=1 SV=1;>tr|H0Y2Y8|H0Y2Y8_HUMAN Zyxin (Fragment) OS=Homo sapiens GN=ZYX PE=1 SV=1;>tr|Q96AF9|Q96AF9_HUMAN ZYX protein (Fragment) OS=Homo sapiens GN=ZYX PE=2 SV=2;>tr|Q28617|Q28617_HUMAN ESP-2 (Fragment) O
Nuclease-sensitive element-binding protein 1	YBX1	376720	14.8692	14.7857	15.1951	15.1668	15.2063	15.6384	15.3529	15.6778	15.4871	15.2773	15.4203	15.7122	14	14	9	50.3	50.3	37.7	35.924	0	204	P67809;A0A087X1S2;H0Y449;Q6PKI6;Q05D43;Q7KZ24;A0JLU4;Q2VIK8;C9J5V9;Q9Y2T7;B2RCC2;Q59HE1	P67809;A0A087X1S2;H0Y449;Q6PKI6;Q05D43;Q7KZ24;A0JLU4;Q2VIK8	>sp|P67809|YBOX1_HUMAN Nuclease-sensitive element-binding protein 1 OS=Homo sapiens GN=YBX1 PE=1 SV=3;>tr|A0A087X1S2|A0A087X1S2_HUMAN Nuclease-sensitive element-binding protein 1 OS=Homo sapiens GN=YBX1 PE=1 SV=2;>tr|H0Y449|H0Y449_HUMAN Nuclease-sensitive
General vesicular transport factor p115	USO1	376240	15.2139	15.3911	14.7757	15.2985	15.3374	15.7417	15.4741	15.5168	15.0564	15.3115	14.7989	15.5107	29	29	29	45.5	45.5	45.5	107.89	0	222	O60763;A0A024RDG1	O60763;A0A024RDG1	>sp|O60763|USO1_HUMAN General vesicular transport factor p115 OS=Homo sapiens GN=USO1 PE=1 SV=2;>tr|A0A024RDG1|A0A024RDG1_HUMAN Vesicle docking protein p115, isoform CRA_a OS=Homo sapiens GN=VDP PE=4 SV=1
Atlastin-3	ATL3	375330	15.0064	15.0504	15.1359	14.9899	15.2179	15.3346	15.3863	15.7844	15.3702	15.2897	15.0161	15.2799	13	13	1	39	39	3.9	60.541	0	169	Q6DD88;F5GWF8	Q6DD88	>sp|Q6DD88|ATLA3_HUMAN Atlastin-3 OS=Homo sapiens GN=ATL3 PE=1 SV=1
Prohibitin-2	PHB2	375150	15.1262	15.3942	15.6138	15.2194	15.4111	14.9821	14.8933	14.7848	15.0494	15.5537	15.3749	15.202	13	13	13	54	54	54	33.239	0	175	J3KPX7;Q99623;F5GY37;B4DW05;F5GWA7;F5H3X6;F5H2D2;F5H0C5;Q9BXV3;U3KPZ5	J3KPX7;Q99623;F5GY37;B4DW05;F5GWA7;F5H3X6	>tr|J3KPX7|J3KPX7_HUMAN Prohibitin-2 OS=Homo sapiens GN=PHB2 PE=1 SV=2;>sp|Q99623|PHB2_HUMAN Prohibitin-2 OS=Homo sapiens GN=PHB2 PE=1 SV=2;>tr|F5GY37|F5GY37_HUMAN Prohibitin-2 OS=Homo sapiens GN=PHB2 PE=1 SV=1;>tr|B4DW05|B4DW05_HUMAN cDNA FLJ60175, highly
T-complex protein 1 subunit eta	CCT7	374070	15.5251	15.0026	15.4493	15.0435	15.5197	14.9425	15.0916	13.9112	15.2074	15.6282	15.2212	14.981	19	19	19	43.5	43.5	43.5	59.366	0	160	Q99832;Q6IBT3;Q53HV2;B7Z7I4;B7Z1C9;F8WAM2;F8WBP8	Q99832;Q6IBT3;Q53HV2;B7Z7I4;B7Z1C9	>sp|Q99832|TCPH_HUMAN T-complex protein 1 subunit eta OS=Homo sapiens GN=CCT7 PE=1 SV=2;>tr|Q6IBT3|Q6IBT3_HUMAN CCT7 protein OS=Homo sapiens GN=CCT7 PE=2 SV=1;>tr|Q53HV2|Q53HV2_HUMAN Chaperonin containing TCP1, subunit 7 (Eta) variant (Fragment) OS=Homo sa
45 kDa calcium-binding protein	SDF4	373150	14.689	14.9071	15.4043	14.997	14.8834	15.294	15.0658	15.6848	15.3728	15.3835	14.8639	15.2361	11	11	11	39.5	39.5	39.5	41.806	0	101	Q9BRK5;A0A024R084;A0A024R0A9;H0Y3T6;G3V1E2	Q9BRK5;A0A024R084;A0A024R0A9;H0Y3T6;G3V1E2	>sp|Q9BRK5|CAB45_HUMAN 45 kDa calcium-binding protein OS=Homo sapiens GN=SDF4 PE=1 SV=1;>tr|A0A024R084|A0A024R084_HUMAN Stromal cell derived factor 4, isoform CRA_c OS=Homo sapiens GN=SDF4 PE=4 SV=1;>tr|A0A024R0A9|A0A024R0A9_HUMAN Stromal cell derived fact
Leucine-rich PPR motif-containing protein, mitochondrial	LRPPRC	372810	14.9912	14.8617	15.6738	15.4435	15.1264	14.6059	13.9592	14.0641	14.2315	16.1358	15.2876	14.9746	43	43	43	41.1	41.1	41.1	157.9	0	274	P42704;E5KNY5;B4DSR0;A0A0C4DG06;B8ZZ38;C9JCA9;H7C3W8	P42704;E5KNY5;B4DSR0	>sp|P42704|LPPRC_HUMAN Leucine-rich PPR motif-containing protein, mitochondrial OS=Homo sapiens GN=LRPPRC PE=1 SV=3;>tr|E5KNY5|E5KNY5_HUMAN Leucine-rich PPR-motif containing OS=Homo sapiens GN=LRPPRC PE=4 SV=1;>tr|B4DSR0|B4DSR0_HUMAN cDNA FLJ60080, highly
Nascent polypeptide-associated complex subunit alpha	NACA	369250	15.0999	15.1378	15.2584	14.9313	14.557	15.6746	15.6313	15.6995	15.478	15.1713	15.3707	14.971	4	4	4	41.2	41.2	41.2	15.016	0	137	F8VZJ2;H0YHX9;Q13765;A0A024RB41;E9PAV3;B4DDI8;F8W0W4;F8W1N5;F8VNW4;F8VZ58;A8K6N6;Q9BZK3	F8VZJ2;H0YHX9;Q13765;A0A024RB41;E9PAV3;B4DDI8;F8W0W4;F8W1N5;F8VNW4	>tr|F8VZJ2|F8VZJ2_HUMAN Nascent polypeptide-associated complex subunit alpha OS=Homo sapiens GN=NACA PE=1 SV=1;>tr|H0YHX9|H0YHX9_HUMAN Nascent polypeptide-associated complex subunit alpha (Fragment) OS=Homo sapiens GN=NACA PE=1 SV=1;>sp|Q13765|NACA_HUMAN N
Protein transport protein Sec61 subunit alpha isoform 1	SEC61A1	368290	15.1122	15.0962	15.8359	15.2153	15.4295	14.2725	14.8958	15.3965	15.1335	14.9483	14.9908	15.2592	11	11	8	29.4	29.4	23.1	52.264	0	93	P61619;B3KNF6;B4DR61;B3KME8;B3KQ68;F8W776;Q8TC24;Q9H9S3;B3KNG2;H7C1Q9;C9JXC6;H7C069;A6NK38;F2Z2C7;A6NIF9;C9JJV4;Q9NVQ7;H7C1S8	P61619;B3KNF6;B4DR61	>sp|P61619|S61A1_HUMAN Protein transport protein Sec61 subunit alpha isoform 1 OS=Homo sapiens GN=SEC61A1 PE=1 SV=2;>tr|B3KNF6|B3KNF6_HUMAN Sec61 alpha 1 subunit (S. cerevisiae), isoform CRA_c OS=Homo sapiens GN=SEC61A1 PE=2 SV=1;>tr|B4DR61|B4DR61_HUMAN Pr
Annexin;Annexin A11	ANXA11	367540	15.1737	14.9272	15.0064	15.2593	15.2515	14.6715	15.2636	15.4336	15.2117	15.5316	15.173	15.6188	16	16	1	33.9	33.9	3.2	54.389	0	181	Q5T0G8;P50995;B4DPJ2;B7Z6L0	Q5T0G8;P50995;B4DPJ2;B7Z6L0	>tr|Q5T0G8|Q5T0G8_HUMAN Annexin OS=Homo sapiens GN=ANXA11 PE=1 SV=1;>sp|P50995|ANX11_HUMAN Annexin A11 OS=Homo sapiens GN=ANXA11 PE=1 SV=1;>tr|B4DPJ2|B4DPJ2_HUMAN Annexin OS=Homo sapiens PE=2 SV=1;>tr|B7Z6L0|B7Z6L0_HUMAN Annexin OS=Homo sapiens PE=2 SV=1
Aspartate--tRNA ligase, cytoplasmic	DARS	367270	14.9727	15.0587	15.0442	15.2077	15.007	15.3417	14.8183	15.3608	15.0463	15.6944	15.3291	14.2748	21	21	21	53.3	53.3	53.3	57.136	0	190	P14868;D3DP78;Q53T60;Q53R85;H7BZ35;C9J7S3;H7C278;C9JLC1;C9JQM9	P14868;D3DP78;Q53T60	>sp|P14868|SYDC_HUMAN Aspartate--tRNA ligase, cytoplasmic OS=Homo sapiens GN=DARS PE=1 SV=2;>tr|D3DP78|D3DP78_HUMAN Aspartyl-tRNA synthetase, isoform CRA_b OS=Homo sapiens GN=DARS PE=3 SV=1;>tr|Q53T60|Q53T60_HUMAN Putative uncharacterized protein DARS (Fra
Rho GTPase-activating protein 1	ARHGAP1	367170	15.1722	15.0391	15.2414	15.1414	15.1666	14.7256	14.8675	15.222	15.242	15.0894	15.294	15.2267	16	16	16	55.8	55.8	55.8	50.435	0	245	Q07960;B4DPZ4;H0YE29;E9PNR6;O15376	Q07960;B4DPZ4;H0YE29;E9PNR6	>sp|Q07960|RHG01_HUMAN Rho GTPase-activating protein 1 OS=Homo sapiens GN=ARHGAP1 PE=1 SV=1;>tr|B4DPZ4|B4DPZ4_HUMAN cDNA FLJ60782, highly similar to Rho-GTPase-activating protein 1 OS=Homo sapiens PE=2 SV=1;>tr|H0YE29|H0YE29_HUMAN Rho GTPase-activating pro
tRNA-splicing ligase RtcB homolog	C22orf28	366880	15.1613	14.9968	15.159	15.1897	15.0552	15.6247	15.267	15.5243	14.8633	15.1844	15.0428	15.0481	17	17	17	41.2	41.2	41.2	55.21	0	196	Q9Y3I0;B4DNA0;B4DNG5;B4DXF1	Q9Y3I0;B4DNA0	>sp|Q9Y3I0|RTCB_HUMAN tRNA-splicing ligase RtcB homolog OS=Homo sapiens GN=RTCB PE=1 SV=1;>tr|B4DNA0|B4DNA0_HUMAN cDNA FLJ58027 OS=Homo sapiens PE=2 SV=1
Proliferation-associated protein 2G4	PA2G4	364570	15.1872	15.1562	15.4581	15.4551	15.4321	14.81	14.9768	15.3015	15.0747	15.1601	15.1187	15.2268	17	17	17	49.5	49.5	49.5	43.786	0	239	Q9UQ80;A0A024RB85;A8K6Y1;Q6PIN5;Q05D08;F8VR77;F8W0A3;H0YIN7;F8VZ69	Q9UQ80;A0A024RB85;A8K6Y1;Q6PIN5;Q05D08;F8VR77	>sp|Q9UQ80|PA2G4_HUMAN Proliferation-associated protein 2G4 OS=Homo sapiens GN=PA2G4 PE=1 SV=3;>tr|A0A024RB85|A0A024RB85_HUMAN Proliferation-associated 2G4, 38kDa, isoform CRA_a OS=Homo sapiens GN=PA2G4 PE=4 SV=1;>tr|A8K6Y1|A8K6Y1_HUMAN cDNA FLJ75526, high
Actin-related protein 2/3 complex subunit 4	ARPC4;ARPC4-TTLL3	364200	15.0167	15.0809	14.8677	15.4647	14.9303	15.2113	15.0062	15.2083	15.2029	15.7079	15.2786	14.5671	5	5	5	29.8	29.8	29.8	19.667	0	89	P59998;F8WCF6;F8WDD7;A0A0A6YYG9;Q9H7Z5;H7C0A3;R4GN08;F8WDW3;F8WE39	P59998;F8WCF6;F8WDD7;A0A0A6YYG9;Q9H7Z5;H7C0A3	>sp|P59998|ARPC4_HUMAN Actin-related protein 2/3 complex subunit 4 OS=Homo sapiens GN=ARPC4 PE=1 SV=3;>tr|F8WCF6|F8WCF6_HUMAN Protein ARPC4-TTLL3 OS=Homo sapiens GN=ARPC4-TTLL3 PE=4 SV=1;>tr|F8WDD7|F8WDD7_HUMAN Actin-related protein 2/3 complex subunit 4 O
Adenylate kinase isoenzyme 1	AK1	363940	14.6039	15.3209	15.1101	15.1047	15.498	15.4391	14.4963	15.4187	15.3059	15.4251	14.9532	14.9852	11	11	11	60.3	60.3	60.3	21.635	0	141	Q6FGX9;Q53EY8;P00568;Q5T9B7;H0Y4J6;H0YID2;Q9Y6K8	Q6FGX9;Q53EY8;P00568;Q5T9B7;H0Y4J6	>tr|Q6FGX9|Q6FGX9_HUMAN Adenylate kinase isoenzyme 1 OS=Homo sapiens GN=AK1 PE=2 SV=1;>tr|Q53EY8|Q53EY8_HUMAN Adenylate kinase 1 variant (Fragment) OS=Homo sapiens PE=2 SV=1;>sp|P00568|KAD1_HUMAN Adenylate kinase isoenzyme 1 OS=Homo sapiens GN=AK1 PE=1 SV=
Histidine triad nucleotide-binding protein 1	HINT1	363870	15.297	14.7719	15.0707	15.1019	15.2579	15.6205	15.1679	14.7504	15.0059	15.3438	15.2992	15.1234	8	8	8	78.6	78.6	78.6	13.802	0	97	P49773;D6REP8;D6RE99;D6RD60;D6RC06;A4D2H4	P49773;D6REP8;D6RE99;D6RD60	>sp|P49773|HINT1_HUMAN Histidine triad nucleotide-binding protein 1 OS=Homo sapiens GN=HINT1 PE=1 SV=2;>tr|D6REP8|D6REP8_HUMAN Histidine triad nucleotide-binding protein 1 OS=Homo sapiens GN=HINT1 PE=1 SV=1;>tr|D6RE99|D6RE99_HUMAN Histidine triad nucleotid
Dolichyl-diphosphooligosaccharide--protein glycosyltransferase 48 kDa subunit	DDOST	360510	15.5835	15.3865	15.3454	15.1192	15.5113	13.5541	15.0071	14.3548	14.9025	15.5537	15.3819	14.7798	12	12	12	41.7	41.7	41.7	48.799	0	148	A0A0C4DGS1;P39656;A0A024RAD5;U3KQ84	A0A0C4DGS1;P39656;A0A024RAD5;U3KQ84	>tr|A0A0C4DGS1|A0A0C4DGS1_HUMAN Dolichyl-diphosphooligosaccharide--protein glycosyltransferase 48 kDa subunit OS=Homo sapiens GN=DDOST PE=1 SV=1;>sp|P39656|OST48_HUMAN Dolichyl-diphosphooligosaccharide--protein glycosyltransferase 48 kDa subunit OS=Homo sa
Heterogeneous nuclear ribonucleoprotein L	HNRNPL	360480	14.9187	14.5822	15.4639	15.6133	15.5292	14.511	15.4217	14.8483	15.5818	15.2372	14.7902	15.6649	11	11	6	38.1	38.1	26.4	61.926	0	158	Q6NTA2;P14866;M0QXS5;B2R959;M0R076;M0R1W6;B4DPK8;B4DVF8;M0QYL7	Q6NTA2;P14866;M0QXS5;B2R959	>tr|Q6NTA2|Q6NTA2_HUMAN HNRNPL protein (Fragment) OS=Homo sapiens GN=HNRNPL PE=2 SV=2;>sp|P14866|HNRPL_HUMAN Heterogeneous nuclear ribonucleoprotein L OS=Homo sapiens GN=HNRNPL PE=1 SV=2;>tr|M0QXS5|M0QXS5_HUMAN Heterogeneous nuclear ribonucleoprotein L (Fr
60S ribosomal protein L35	RPL35;LOC154880	360420	15.2777	15.4196	15.3618	14.9352	15.347	NaN	14.7088	14.1574	15.3458	15.6499	15.5327	15.0164	3	3	3	24	24	24	10.645	0	55	F2Z388;P42766;A0A024R866;A4D2M5	F2Z388;P42766;A0A024R866;A4D2M5	>tr|F2Z388|F2Z388_HUMAN 60S ribosomal protein L35 OS=Homo sapiens GN=RPL35 PE=1 SV=1;>sp|P42766|RL35_HUMAN 60S ribosomal protein L35 OS=Homo sapiens GN=RPL35 PE=1 SV=2;>tr|A0A024R866|A0A024R866_HUMAN Ribosomal protein L35, isoform CRA_a OS=Homo sapiens GN=
Serine--tRNA ligase, cytoplasmic	SARS	359820	15.024	15.1994	15.0609	14.6348	14.7041	14.9103	15.3589	15.7002	15.4912	15.3172	15.1717	15.0058	14	14	14	33.9	33.9	33.9	58.406	0	186	Q0VGA5;Q53HA4;P49591;Q5T5C7	Q0VGA5;Q53HA4;P49591;Q5T5C7	>tr|Q0VGA5|Q0VGA5_HUMAN SARS protein OS=Homo sapiens GN=SARS PE=2 SV=1;>tr|Q53HA4|Q53HA4_HUMAN Seryl-tRNA synthetase variant (Fragment) OS=Homo sapiens PE=2 SV=1;>sp|P49591|SYSC_HUMAN Serine--tRNA ligase, cytoplasmic OS=Homo sapiens GN=SARS PE=1 SV=3;>tr|Q
Eukaryotic translation initiation factor 4 gamma 1	EIF4G1;EIF4G1 variant protein	359690	15.0845	14.967	15.2582	15.1858	15.2267	15.4359	15.1362	15.1256	15.2855	14.9086	15.1581	15.327	30	30	27	25.2	25.2	22.9	166.75	0	267	E9PGM1;E7EX73;B4DSI9;E7EUU4;B4DGF1;Q04637;B2RU10;B2RU06;Q4LE58;A0A0A0MR52;C9JF13;Q96I65;C9J6B6;C9J2Z7;C9K073;H7C044;H7C0V6;F8WCF2;C9J987;C9JHW9;O95065	E9PGM1;E7EX73;B4DSI9;E7EUU4;B4DGF1;Q04637;B2RU10;B2RU06;Q4LE58;A0A0A0MR52;C9JF13	>tr|E9PGM1|E9PGM1_HUMAN Eukaryotic translation initiation factor 4 gamma 1 OS=Homo sapiens GN=EIF4G1 PE=1 SV=1;>tr|E7EX73|E7EX73_HUMAN Eukaryotic translation initiation factor 4 gamma 1 OS=Homo sapiens GN=EIF4G1 PE=1 SV=1;>tr|B4DSI9|B4DSI9_HUMAN cDNA FLJ56
	AKAP2	358100	15.5223	15.1111	15.0784	15.261	15.3678	15.2673	15.5322	15.4972	15.2137	14.2922	14.96	15.6313	27	27	3	27.7	27.7	2.8	147.23	0	212	A0A024R152;A0A024R167;C9JVY5;C9JA33;Q8IXS6;B1ALY0;C9JZH4	A0A024R152;A0A024R167;C9JVY5	>tr|A0A024R152|A0A024R152_HUMAN HCG28765, isoform CRA_b OS=Homo sapiens GN=hCG_28765 PE=4 SV=1;>tr|A0A024R167|A0A024R167_HUMAN HCG28765, isoform CRA_a OS=Homo sapiens GN=hCG_28765 PE=4 SV=1;>tr|C9JVY5|C9JVY5_HUMAN A-kinase anchor protein 2 (Fragment) OS=Ho
Alanine--tRNA ligase, cytoplasmic	AARS	356150	14.9204	15.4254	15.3349	14.9978	15.0427	15.0169	14.7592	14.9465	15.4927	15.7202	14.7658	14.7549	30	30	30	39.8	39.8	39.8	106.81	0	256	P49588;H3BPK7	P49588	>sp|P49588|SYAC_HUMAN Alanine--tRNA ligase, cytoplasmic OS=Homo sapiens GN=AARS PE=1 SV=2
		355570	15.2458	15.2939	14.8178	14.4011	14.497	15.7802	15.5228	15.3086	15.6752	14.9811	14.6384	14.5174	11	11	11	35	35	35	52.295	0	103	CON__Q3SZV7	CON__Q3SZV7	>Q3SZV7 TREMBL:Q3SZV7 (Bos taurus) Similar to hemopexin
Protein NDRG1	NDRG1;TRG14	354270	15.1895	15.2131	15.0566	15.0836	15.1316	15.8452	15.1601	15.9093	14.9647	14.9125	14.7751	15.154	10	10	10	48.9	48.9	48.9	38.573	0	152	B3KU62;Q92597;Q597H1;Q8N959;A0A024R9I3;Q53EU7;B7Z505;B3KWB2;E7ESM1;B7Z5Z7;B7Z4H0;E5RJY1;E5RIR1;E5RGM5;E5RIV1;E5RIM2;E5RI76;E5RH82;E5RK17;E5RJ98;E5RG99;C7SRP8;C7SRP7	B3KU62;Q92597;Q597H1;Q8N959;A0A024R9I3;Q53EU7;B7Z505;B3KWB2	>tr|B3KU62|B3KU62_HUMAN cDNA FLJ39243 fis, clone OCBBF2008283, highly similar to Protein NDRG1 OS=Homo sapiens PE=2 SV=1;>sp|Q92597|NDRG1_HUMAN Protein NDRG1 OS=Homo sapiens GN=NDRG1 PE=1 SV=1;>tr|Q597H1|Q597H1_HUMAN Transformation-related protein 14 OS=Ho
Elongation factor 1-beta	EEF1B2;LOC392793	354180	15.3984	14.9738	14.792	14.7547	14.2957	16.1573	15.3171	15.8884	15.4409	14.7895	14.7405	14.6329	6	5	5	43.6	38.7	38.7	24.763	0	96	P24534;A0A024R3W7;A4D1M6;C9JZW3;F2Z2G2	P24534;A0A024R3W7;A4D1M6	>sp|P24534|EF1B_HUMAN Elongation factor 1-beta OS=Homo sapiens GN=EEF1B2 PE=1 SV=3;>tr|A0A024R3W7|A0A024R3W7_HUMAN Eukaryotic translation elongation factor 1 beta 2, isoform CRA_a OS=Homo sapiens GN=EEF1B2 PE=3 SV=1;>tr|A4D1M6|A4D1M6_HUMAN HCG19809 OS=Homo
Proteasome subunit alpha type;Proteasome subunit alpha type-5	PSMA5	352750	15.1203	15.3225	15.2451	15.0347	15.1261	15.3568	14.6842	15.3197	15.0356	15.0232	15.165	15.0199	9	9	9	49.8	49.8	49.8	26.425	0	107	Q5U0A0;P28066	Q5U0A0;P28066	>tr|Q5U0A0|Q5U0A0_HUMAN Proteasome subunit alpha type OS=Homo sapiens PE=2 SV=1;>sp|P28066|PSA5_HUMAN Proteasome subunit alpha type-5 OS=Homo sapiens GN=PSMA5 PE=1 SV=3
60S ribosomal protein L8	RPL8	351950	15.0379	15.6052	15.2156	15.5064	15.6359	11.6341	14.2374	14.3357	14.6593	15.206	15.3607	15.5978	7	7	7	42.9	42.9	42.9	22.389	0	95	E9PKZ0;P62917;G3V1A1;B4DVG7;E9PKU4;E9PP36	E9PKZ0;P62917;G3V1A1;B4DVG7;E9PKU4	>tr|E9PKZ0|E9PKZ0_HUMAN 60S ribosomal protein L8 (Fragment) OS=Homo sapiens GN=RPL8 PE=1 SV=1;>sp|P62917|RL8_HUMAN 60S ribosomal protein L8 OS=Homo sapiens GN=RPL8 PE=1 SV=2;>tr|G3V1A1|G3V1A1_HUMAN 60S ribosomal protein L8 OS=Homo sapiens GN=RPL8 PE=1 SV=1
Hepatoma-derived growth factor	HDGF	351610	14.7613	15.4578	15.0652	15.176	15.0055	15.701	14.67	15.6021	15.0911	15.218	15.2988	15.2579	12	12	12	54.6	54.6	54.6	26.805	0	177	B2RDE8;P51858;A8K8G0;B7Z958;B7Z525	B2RDE8;P51858;A8K8G0;B7Z958;B7Z525	>tr|B2RDE8|B2RDE8_HUMAN cDNA, FLJ96580, highly similar to Homo sapiens hepatoma-derived growth factor (high-mobility group protein 1-like) (HDGF), mRNA OS=Homo sapiens PE=2 SV=1;>sp|P51858|HDGF_HUMAN Hepatoma-derived growth factor OS=Homo sapiens GN=HDGF P
Kinesin-1 heavy chain;Tyrosine-protein kinase receptor	KIF5B;KIF5B-RET(NM_020630)_K23;R12;KIF5B-RET(NM_020975)_K23;R12;KIF5B-RET(NM_020630)_K24;R11;KIF5B-ALK;KIF5B-RET(NM_020630)_K22;R12;KIF5B-RET(NM_020975)_K22;R12;KIF5B-ALK_K17;A20;KIF5B-RET(NM_020630)_K15;R12;KIF5B-RET(NM_020975)_K15;R12;KIF5B-RET(NM_020630)_K16;R12;KIF5B-RET(NM_020975)_K16;R12	350950	15.1933	14.9553	14.8049	14.9102	15.0834	15.5677	15.1254	15.5259	15.1425	15.1413	15.1007	14.3254	34	34	34	46.1	46.1	46.1	109.68	0	260	V9HW29;P33176;D3DRX6;A8K048;M1VRN1;M1VKJ2;M1VE91;C1PHA2;M1V490;M1VPF9;M1V481;M1VPF7;M1VRN0;M1VKI9;M1VE89;B4DS27;Q6P164;Q2TA90;Q66K46;A0A0G2JMZ6;A1L179;J3KNA1;B7Z2M7;O60282;Q12840;B2RCP3;Q57Z91;B0I1S7;Q6PJC4;Q6PKD1;Q57YV6;C9JWB9;Q59GB8;A5D6Y6;Q3LIE3	V9HW29;P33176;D3DRX6;A8K048;M1VRN1;M1VKJ2;M1VE91;C1PHA2;M1V490;M1VPF9;M1V481;M1VPF7;M1VRN0;M1VKI9;M1VE89	>tr|V9HW29|V9HW29_HUMAN Kinesin-like protein OS=Homo sapiens GN=HEL-S-61 PE=1 SV=1;>sp|P33176|KINH_HUMAN Kinesin-1 heavy chain OS=Homo sapiens GN=KIF5B PE=1 SV=1;>tr|D3DRX6|D3DRX6_HUMAN Kinesin-like protein OS=Homo sapiens GN=KIF5B PE=3 SV=1;>tr|A8K048|A8K
Collagen alpha-1(III) chain	COL3A1	350880	13.7915	14.3656	13.4381	13.2286	12.678	14.4603	14.9398	15.9942	15.8966	15.6778	16.1525	15.5784	25	25	25	24.8	24.8	24.8	138.56	0	198	P02461;CON__P04258;V9GZG2	P02461	>sp|P02461|CO3A1_HUMAN Collagen alpha-1(III) chain OS=Homo sapiens GN=COL3A1 PE=1 SV=4
Ras-related protein Rap-1b;Ras-related protein Rap-1b-like protein	RAP1B	350580	14.6542	15.2963	14.9955	15.2383	15.5179	13.5854	14.1943	14.0909	15.2809	16.0571	15.2313	15.0437	11	11	4	54.9	54.9	29.3	20.825	0	124	P61224;A0A024RB87;E7ESV4;F5H7Y6;F5GX62;Q9BXV4;A6NIZ1;F5H823;B7ZB78;F5GZG1;F5H004;F5H6R7;B7ZAY2;F5H077;F5GWU8;F5H491;F5H0B7;F5H500;F5GYB5	P61224;A0A024RB87;E7ESV4;F5H7Y6;F5GX62;Q9BXV4;A6NIZ1;F5H823;B7ZB78;F5GZG1;F5H004;F5H6R7;B7ZAY2	>sp|P61224|RAP1B_HUMAN Ras-related protein Rap-1b OS=Homo sapiens GN=RAP1B PE=1 SV=1;>tr|A0A024RB87|A0A024RB87_HUMAN RAP1B, member of RAS oncogene family, isoform CRA_a OS=Homo sapiens GN=RAP1B PE=4 SV=1;>tr|E7ESV4|E7ESV4_HUMAN Ras-related protein Rap-1b (
Fibronectin;Anastellin;Ugl-Y1;Ugl-Y2;Ugl-Y3	FN1;DKFZp686O12165;DKFZp686L11144	349920	15.0416	15.5388	14.9948	15.2623	15.3044	13.9179	15.4447	14.5675	15.5207	15.0807	15.3385	15.1598	41	41	39	27.4	27.4	25.9	259.21	0	237	A0A024R462;B7ZLE5;P02751;Q6MZM7;Q6N084;Q59G22;Q68CX6;B4DU16;B4DTK1;H0Y7Z1;Q5CZ99;Q6MZF4;A6YID5;A6YID3;A6YID2;A6YID6;Q9UQS6;O95617;A6YID4;Q6PJE5;B4DN21;B4DTH2;Q53S27;Q9H382;Q7L553;A6YID7	A0A024R462;B7ZLE5;P02751;Q6MZM7;Q6N084	>tr|A0A024R462|A0A024R462_HUMAN Fibronectin 1, isoform CRA_n OS=Homo sapiens GN=FN1 PE=4 SV=1;>tr|B7ZLE5|B7ZLE5_HUMAN FN1 protein OS=Homo sapiens GN=FN1 PE=2 SV=1;>sp|P02751|FINC_HUMAN Fibronectin OS=Homo sapiens GN=FN1 PE=1 SV=4;>tr|Q6MZM7|Q6MZM7_HUMAN Pu
Retinal dehydrogenase 1	ALDH1A1	349840	15.901	13.7977	13.8037	13.9652	13.7357	16.2564	15.8067	16.7479	13.5311	14.5916	15.0478	14.2543	18	17	16	47.1	45.5	44.1	54.861	0	126	V9HW83;P00352;V9HVX6;B4DXX3;B4DDF8;Q59EJ0;Q5SYQ7;Q5SYQ9;Q5SYQ8	V9HW83;P00352;V9HVX6;B4DXX3;B4DDF8;Q59EJ0	>tr|V9HW83|V9HW83_HUMAN Aldehyde dehydrogenase 1 family, member A1, isoform CRA_a OS=Homo sapiens GN=HEL-S-53e PE=2 SV=1;>sp|P00352|AL1A1_HUMAN Retinal dehydrogenase 1 OS=Homo sapiens GN=ALDH1A1 PE=1 SV=2;>tr|V9HVX6|V9HVX6_HUMAN Epididymis luminal protein
Probable ATP-dependent RNA helicase DDX17	DDX17	349760	15.0046	15.2591	15.4279	15.1455	15.1399	15.2468	14.3875	14.8867	15.1515	15.0997	15.314	14.9923	26	26	20	42.8	42.8	34	80.272	0	209	Q92841;H3BLZ8;Q59F66;B4DZQ7;Q9UQL5	Q92841;H3BLZ8;Q59F66;B4DZQ7	>sp|Q92841|DDX17_HUMAN Probable ATP-dependent RNA helicase DDX17 OS=Homo sapiens GN=DDX17 PE=1 SV=2;>tr|H3BLZ8|H3BLZ8_HUMAN Probable ATP-dependent RNA helicase DDX17 OS=Homo sapiens GN=DDX17 PE=1 SV=1;>tr|Q59F66|Q59F66_HUMAN DEAD box polypeptide 17 isoform
RNA-binding motif protein, X chromosome;RNA-binding motif protein, X chromosome, N-terminally processed	RBMX	349580	15.0967	15.0513	15.1686	15.4329	15.3021	15.2365	14.1762	14.6774	15.1296	15.6554	15.2463	14.7916	12	12	3	30.9	30.9	7.4	42.331	0	163	P38159;H3BT71;H0Y6E7;B4E352;H3BR27;H3BNC1;O75526;A8K8A6	P38159;H3BT71;H0Y6E7;B4E352	>sp|P38159|RBMX_HUMAN RNA-binding motif protein, X chromosome OS=Homo sapiens GN=RBMX PE=1 SV=3;>tr|H3BT71|H3BT71_HUMAN RNA-binding motif protein, X chromosome OS=Homo sapiens GN=RBMX PE=1 SV=1;>tr|H0Y6E7|H0Y6E7_HUMAN RNA-binding motif protein, X chromosom
Myosin-10	MYH10	348430	16.0031	10.1568	13.585	15.2887	16.2845	13.9535	15.3589	15.6204	11.0053	11.8758	15.7589	16.619	75	59	55	43.4	36.6	34.6	229	0	282	P35580;E7ERA5;G1UI33;Q9UE82;Q9UMG3;A5XEH4	P35580	>sp|P35580|MYH10_HUMAN Myosin-10 OS=Homo sapiens GN=MYH10 PE=1 SV=3
Guanine nucleotide-binding protein G(I)/G(S)/G(T) subunit beta-1	GNB1	348160	15.0716	14.9876	14.9396	15.6473	15.1232	14.7063	14.7919	14.7111	14.9876	15.5623	15.3736	14.9903	12	12	8	50	50	33.8	37.377	0	160	P62873;B2R6K4;A0A024R056;F6UT28;B1AKQ8;F6X3N5;Q71UM6;B3KVK2;Q71UM7	P62873;B2R6K4;A0A024R056;F6UT28;B1AKQ8;F6X3N5	>sp|P62873|GBB1_HUMAN Guanine nucleotide-binding protein G(I)/G(S)/G(T) subunit beta-1 OS=Homo sapiens GN=GNB1 PE=1 SV=3;>tr|B2R6K4|B2R6K4_HUMAN cDNA, FLJ92996, highly similar to Homo sapiens guanine nucleotide binding protein (G protein), beta polypeptide
Serine/threonine-protein phosphatase PP1-beta catalytic subunit;Serine/threonine-protein phosphatase	PPP1CB	347000	15.1825	15.0293	14.7753	15.4844	15.4587	NaN	13.2309	14.7152	15.4623	15.9732	15.035	14.8791	14	14	6	52.6	52.6	22.9	37.186	0	103	V9HW04;P62140;B4DJ75;B7ZB67;E7ETD8;C9J9S3;C9JP48;B4E163	V9HW04;P62140;B4DJ75;B7ZB67;E7ETD8	>tr|V9HW04|V9HW04_HUMAN Serine/threonine-protein phosphatase OS=Homo sapiens GN=HEL-S-80p PE=2 SV=1;>sp|P62140|PP1B_HUMAN Serine/threonine-protein phosphatase PP1-beta catalytic subunit OS=Homo sapiens GN=PPP1CB PE=1 SV=3;>tr|B4DJ75|B4DJ75_HUMAN Serine/thr
60S ribosomal protein L24	RPL24	346150	14.7063	15.3141	14.638	15.2453	15.2096	12.3187	13.3977	14.7217	14.7892	16.2013	15.4229	13.4892	6	6	6	40.5	40.5	40.5	14.369	0	77	C9JXB8;C9JNW5;V9HW01;P83731	C9JXB8;C9JNW5;V9HW01;P83731	>tr|C9JXB8|C9JXB8_HUMAN 60S ribosomal protein L24 OS=Homo sapiens GN=RPL24 PE=1 SV=1;>tr|C9JNW5|C9JNW5_HUMAN 60S ribosomal protein L24 OS=Homo sapiens GN=RPL24 PE=1 SV=1;>tr|V9HW01|V9HW01_HUMAN Epididymis secretory protein Li 310 OS=Homo sapiens GN=HEL-S-3
Peroxisomal multifunctional enzyme type 2;(3R)-hydroxyacyl-CoA dehydrogenase;Enoyl-CoA hydratase 2	HSD17B4	344810	15.3432	15.3309	15.4617	15.4421	15.3316	14.7527	14.7601	14.2226	14.7398	14.633	15.2907	14.8822	22	22	5	39.7	39.7	8	79.685	0	260	P51659;B2R659;E7EWE5;B4DSD0;B4DDM5;G5E9S2;B3KSP2;E7ET17;E7ER27;Q59H27;E7EPL9	P51659;B2R659;E7EWE5;B4DSD0;B4DDM5;G5E9S2;B3KSP2;E7ET17;E7ER27;Q59H27;E7EPL9	>sp|P51659|DHB4_HUMAN Peroxisomal multifunctional enzyme type 2 OS=Homo sapiens GN=HSD17B4 PE=1 SV=3;>tr|B2R659|B2R659_HUMAN cDNA, FLJ92803, highly similar to Homo sapiens hydroxysteroid (17-beta) dehydrogenase 4 (HSD17B4), mRNA OS=Homo sapiens PE=2 SV=1;>
Beta-galactosidase	GLB1	344720	15.0676	15.2697	14.9456	15.0769	15.5651	13.2374	15.1889	14.5578	14.8993	15.4464	14.8888	15.1468	11	11	1	22	22	3.4	76.068	0	193	Q53G40;P16278;B7Z6Q5;E7EQ29;B7Z5H9	Q53G40;P16278;B7Z6Q5;E7EQ29;B7Z5H9	>tr|Q53G40|Q53G40_HUMAN Beta-galactosidase (Fragment) OS=Homo sapiens PE=2 SV=1;>sp|P16278|BGAL_HUMAN Beta-galactosidase OS=Homo sapiens GN=GLB1 PE=1 SV=2;>tr|B7Z6Q5|B7Z6Q5_HUMAN Beta-galactosidase OS=Homo sapiens PE=2 SV=1;>tr|E7EQ29|E7EQ29_HUMAN Beta-gal
Insulin-like growth factor-binding protein 7	IGFBP7	342490	15.2366	15.2951	15.0358	14.7214	14.8672	15.1006	14.9883	15.4024	15.087	15.2835	14.5976	15.5269	13	13	13	51.1	51.1	51.1	29.13	0	217	Q16270;A0A024RDA6	Q16270;A0A024RDA6	>sp|Q16270|IBP7_HUMAN Insulin-like growth factor-binding protein 7 OS=Homo sapiens GN=IGFBP7 PE=1 SV=1;>tr|A0A024RDA6|A0A024RDA6_HUMAN Insulin-like growth factor binding protein 7, isoform CRA_a (Fragment) OS=Homo sapiens GN=IGFBP7 PE=4 SV=1
		341980	15.1686	15.2024	15.107	15.2016	14.8512	15.4242	15.2536	15.4397	15.2055	14.7353	15.2123	15.0318	19	19	2	60.4	60.4	6.4	42.918	0	166	A0A024R201;Q5HYL3	A0A024R201	>tr|A0A024R201|A0A024R201_HUMAN Proteasome (Prosome, macropain) 26S subunit, non-ATPase, 13, isoform CRA_a OS=Homo sapiens GN=PSMD13 PE=4 SV=1
60S ribosomal protein L36	RPL36	339450	15.012	15.2998	14.9487	14.8759	15.1676	15.2986	15.2946	15.3716	15.0354	14.7	14.9295	15.1654	4	4	4	21.9	21.9	21.9	12.254	0	90	Q9Y3U8;J3QSB5	Q9Y3U8	>sp|Q9Y3U8|RL36_HUMAN 60S ribosomal protein L36 OS=Homo sapiens GN=RPL36 PE=1 SV=3
Eukaryotic translation initiation factor 2 subunit 3;Putative eukaryotic translation initiation factor 2 subunit 3-like protein	EIF2S3;EIF2S3L	339440	14.9813	15.391	15.2751	15.2669	15.536	14.3536	14.8793	14.5518	15.0426	15.3388	15.0004	14.7105	18	18	1	45.1	45.1	3.4	51.109	0	166	P41091;A0A024RBY4;Q53HK3;B2R5N2;Q2VIR3;F8W810;H7BZU1	P41091;A0A024RBY4;Q53HK3;B2R5N2;Q2VIR3;F8W810	>sp|P41091|IF2G_HUMAN Eukaryotic translation initiation factor 2 subunit 3 OS=Homo sapiens GN=EIF2S3 PE=1 SV=3;>tr|A0A024RBY4|A0A024RBY4_HUMAN Eukaryotic translation initiation factor 2, subunit 3 gamma, 52kDa, isoform CRA_a OS=Homo sapiens GN=EIF2S3 PE=4
Microtubule-associated protein 1A;MAP1A heavy chain;MAP1 light chain LC2	MAP1A	337550	15.1415	15.0315	15.1222	14.8866	15.07	15.2857	15.1921	14.7062	15.1001	15.2639	14.8354	15.2162	51	50	50	28.2	27.9	27.9	305.48	0	361	P78559;E9PGC8;A8K4T7;Q504X9;Q7Z5F9;Q9UL09	P78559;E9PGC8;A8K4T7	>sp|P78559|MAP1A_HUMAN Microtubule-associated protein 1A OS=Homo sapiens GN=MAP1A PE=1 SV=6;>tr|E9PGC8|E9PGC8_HUMAN Microtubule-associated protein 1A OS=Homo sapiens GN=MAP1A PE=1 SV=1;>tr|A8K4T7|A8K4T7_HUMAN cDNA FLJ77111, highly similar to Homo sapiens m
UTP--glucose-1-phosphate uridylyltransferase	UGP2	337430	15.2336	15.3326	15.1657	15.254	15.1077	13.941	14.7469	14.2611	15.4143	15.4457	15.07	14.9802	20	20	9	44.9	44.9	21.5	56.94	0	181	Q16851;A0A087WYS1;E7EUC7;B4DUP2;B2RAN1;Q53QE9;D6W5E6;C9JQU9;C9J6Q0	Q16851;A0A087WYS1;E7EUC7;B4DUP2;B2RAN1;Q53QE9;D6W5E6	>sp|Q16851|UGPA_HUMAN UTP--glucose-1-phosphate uridylyltransferase OS=Homo sapiens GN=UGP2 PE=1 SV=5;>tr|A0A087WYS1|A0A087WYS1_HUMAN UTP--glucose-1-phosphate uridylyltransferase OS=Homo sapiens GN=UGP2 PE=1 SV=1;>tr|E7EUC7|E7EUC7_HUMAN UTP--glucose-1-phosp
V-type proton ATPase catalytic subunit A	ATP6V1A	336610	15.1093	15.2827	15.1044	14.9382	15.164	14.2961	15.0163	14.7804	14.9215	15.5736	14.5384	15.1287	20	20	20	48.6	48.6	48.6	68.303	0	180	P38606;B7Z2V6;C9JVW8;C9JA17	P38606;B7Z2V6	>sp|P38606|VATA_HUMAN V-type proton ATPase catalytic subunit A OS=Homo sapiens GN=ATP6V1A PE=1 SV=2;>tr|B7Z2V6|B7Z2V6_HUMAN cDNA FLJ53889, highly similar to Vacuolar ATP synthase catalytic subunit A, ubiquitous isoform (EC 3.6.3.14) OS=Homo sapiens PE=2 SV
Proteasome activator complex subunit 1	PSME1	335990	15.3237	15.1374	15.5687	14.9703	15.0784	14.4359	15.7688	14.5699	15.2028	14.6141	14.9994	15.259	14	14	14	62.7	62.7	62.7	28.723	0	136	Q06323;Q6FHU3;Q86SZ9;H0YLU2;H0YKK6	Q06323;Q6FHU3;Q86SZ9	>sp|Q06323|PSME1_HUMAN Proteasome activator complex subunit 1 OS=Homo sapiens GN=PSME1 PE=1 SV=1;>tr|Q6FHU3|Q6FHU3_HUMAN PSME1 protein (Fragment) OS=Homo sapiens GN=PSME1 PE=2 SV=1;>tr|Q86SZ9|Q86SZ9_HUMAN Full-length cDNA clone CS0DJ006YA22 of T cells (Jur
Endoplasmic reticulum resident protein 44	ERP44	334130	15.383	15.0993	15.0892	15.1512	14.6242	13.9857	15.1577	15.1336	14.8407	15.3241	14.9984	14.9142	10	10	10	30	30	30	46.971	0	148	Q9BS26	Q9BS26	>sp|Q9BS26|ERP44_HUMAN Endoplasmic reticulum resident protein 44 OS=Homo sapiens GN=ERP44 PE=1 SV=1
Golgi apparatus protein 1	GLG1	333680	14.9496	15.0955	15.5138	14.9019	14.5742	14.7963	14.8747	15.1405	15.1035	15.5287	15.017	14.4071	29	29	29	34.6	34.6	34.6	134.55	0	234	Q92896;H3BM42;Q6ZMF1;H3BQU9;H3BRD8;H3BQT1	Q92896;H3BM42	>sp|Q92896|GSLG1_HUMAN Golgi apparatus protein 1 OS=Homo sapiens GN=GLG1 PE=1 SV=2;>tr|H3BM42|H3BM42_HUMAN Golgi apparatus protein 1 OS=Homo sapiens GN=GLG1 PE=1 SV=1
Steroidogenic acute regulatory protein, mitochondrial	STAR	332880	14.2819	16.0366	15.6591	15.9416	15.9209	14.6775	12.7132	14.7838	14.5747	14.2746	15.2711	14.564	9	9	9	50.5	50.5	50.5	31.914	0	126	Q6IBK0;P49675;H0YB94;E5RH12	Q6IBK0;P49675;H0YB94	>tr|Q6IBK0|Q6IBK0_HUMAN STAR protein OS=Homo sapiens GN=STAR PE=2 SV=1;>sp|P49675|STAR_HUMAN Steroidogenic acute regulatory protein, mitochondrial OS=Homo sapiens GN=STAR PE=1 SV=2;>tr|H0YB94|H0YB94_HUMAN Steroidogenic acute regulatory protein, mitochondri
Collagen alpha-2(I) chain	COL1A2	332230	14.8713	14.1818	13.7246	13.338	11.0112	15.4797	15.8827	15.7406	16.0411	15.1831	15.3287	15.4143	28	28	28	33.6	33.6	33.6	129.15	0	212	A0A087WTA8;P08123;B4DTF5;Q75N18;B4DN66;Q2V4X9	A0A087WTA8;P08123	>tr|A0A087WTA8|A0A087WTA8_HUMAN Collagen alpha-2(I) chain OS=Homo sapiens GN=COL1A2 PE=1 SV=1;>sp|P08123|CO1A2_HUMAN Collagen alpha-2(I) chain OS=Homo sapiens GN=COL1A2 PE=1 SV=7
Adipocyte plasma membrane-associated protein	APMAP	331320	15.5447	15.2444	14.3935	15.049	15.0736	14.7783	14.692	12.8916	15.07	15.7208	15.3319	11.7575	13	13	13	43	43	43	46.48	0	138	Q9HDC9;H0Y512	Q9HDC9;H0Y512	>sp|Q9HDC9|APMAP_HUMAN Adipocyte plasma membrane-associated protein OS=Homo sapiens GN=APMAP PE=1 SV=2;>tr|H0Y512|H0Y512_HUMAN Adipocyte plasma membrane-associated protein (Fragment) OS=Homo sapiens GN=APMAP PE=1 SV=1
Tumor protein D54	TPD52L2	330670	15.303	15.1834	14.934	14.9179	14.9649	15.2611	15.192	15.0454	15.16	15.2971	15.0196	14.1455	11	11	2	67	67	10.2	22.237	0	159	Q6FGS1;Q53GA0;O43399;A0A087WYR3;A0A087WZ51;Q5J908;B4DDV4	Q6FGS1;Q53GA0;O43399;A0A087WYR3;A0A087WZ51;Q5J908	>tr|Q6FGS1|Q6FGS1_HUMAN TPD52L2 protein OS=Homo sapiens GN=TPD52L2 PE=1 SV=1;>tr|Q53GA0|Q53GA0_HUMAN Tumor protein D52-like 2 isoform e variant (Fragment) OS=Homo sapiens PE=2 SV=1;>sp|O43399|TPD54_HUMAN Tumor protein D54 OS=Homo sapiens GN=TPD52L2 PE=1 SV
Ras-related protein Rab-6A	RAB6A	329870	14.9643	15.0082	14.7296	15.3243	14.7912	14.204	14.8944	14.1645	14.7242	15.7724	15.2103	14.4429	9	9	8	42.8	42.8	38.5	23.549	0	128	Q6FGX3;P20340;A0A024R5J5;A0A024R5H8;Q53ET8;B7Z5Z9;F5H3K7;F5GX61;Q9NRW1;J3KR73;Q6AZ91;C9JB90;C9JU14;Q9UL30;Q9UL29;C9J0I2;Q14964	Q6FGX3;P20340;A0A024R5J5;A0A024R5H8;Q53ET8;B7Z5Z9	>tr|Q6FGX3|Q6FGX3_HUMAN RAB6A protein OS=Homo sapiens GN=RAB6A PE=2 SV=1;>sp|P20340|RAB6A_HUMAN Ras-related protein Rab-6A OS=Homo sapiens GN=RAB6A PE=1 SV=3;>tr|A0A024R5J5|A0A024R5J5_HUMAN H.sapiens ras-related Hrab6 protein OS=Homo sapiens GN=RAB6A PE=2
Adenine phosphoribosyltransferase	APRT	329150	14.7924	14.7793	14.7891	14.858	14.7156	14.6841	15.92	15.8085	15.1851	14.9074	14.9841	15.9085	7	7	7	53.9	53.9	53.9	19.608	0	81	P07741;H3BQF1;H3BQZ9;H3BQB1;H3BSW3;Q12898	P07741;H3BQF1;H3BQZ9;H3BQB1	>sp|P07741|APT_HUMAN Adenine phosphoribosyltransferase OS=Homo sapiens GN=APRT PE=1 SV=2;>tr|H3BQF1|H3BQF1_HUMAN Adenine phosphoribosyltransferase (Fragment) OS=Homo sapiens GN=APRT PE=1 SV=5;>tr|H3BQZ9|H3BQZ9_HUMAN Adenine phosphoribosyltransferase OS=Hom
Eukaryotic initiation factor 4A-II	EIF4A2	328850	15.1889	14.5295	15.2631	14.4242	15.3981	15.3157	15.3691	15.4854	14.9693	14.8501	14.8954	15.4072	20	11	11	61.9	36.9	36.9	46.402	0	141	Q14240;E7EQG2;Q9NZE6;Q96B07;B4DJX6;J3KSN7;E7EMV8;Q59GT8;Q5JWW0;E9PBH4;F8WE11;C9JUF0	Q14240;E7EQG2;Q9NZE6;Q96B07;B4DJX6	>sp|Q14240|IF4A2_HUMAN Eukaryotic initiation factor 4A-II OS=Homo sapiens GN=EIF4A2 PE=1 SV=2;>tr|E7EQG2|E7EQG2_HUMAN Eukaryotic initiation factor 4A-II OS=Homo sapiens GN=EIF4A2 PE=1 SV=1;>tr|Q9NZE6|Q9NZE6_HUMAN BM-010 OS=Homo sapiens GN=EIF4A2 PE=2 SV=1;
Mitochondrial inner membrane protein	IMMT	327880	15.1403	15.1567	14.9546	15.3293	15.0407	15.0385	14.552	14.9101	14.9861	14.9115	14.9667	15.2903	21	21	0	34	34	0	83.677	0	184	Q16891;B9A067;B4DKR1;B4DQY2;B4DT20;Q05DN3;D6RAW4	Q16891;B9A067;B4DKR1;B4DQY2;B4DT20	>sp|Q16891|MIC60_HUMAN MICOS complex subunit MIC60 OS=Homo sapiens GN=IMMT PE=1 SV=1;>tr|B9A067|B9A067_HUMAN MICOS complex subunit MIC60 OS=Homo sapiens GN=IMMT PE=1 SV=2;>tr|B4DKR1|B4DKR1_HUMAN cDNA FLJ51884, highly similar to Mitochondrial inner membrane
Asparagine--tRNA ligase, cytoplasmic	NARS	327270	14.4766	15.2736	15.0248	15.1548	14.8885	15.3769	14.8113	14.5507	15.1104	15.3219	15.0899	15.2519	19	19	19	41.6	41.6	41.6	62.942	0	170	O43776;B4DN60;K7EPK2;B4DF91;B4DGT6;K7EMQ6;K7EIU7;K7EQ35;K7EJ19	O43776;B4DN60	>sp|O43776|SYNC_HUMAN Asparagine--tRNA ligase, cytoplasmic OS=Homo sapiens GN=NARS PE=1 SV=1;>tr|B4DN60|B4DN60_HUMAN cDNA FLJ52703, highly similar to Asparaginyl-tRNA synthetase, cytoplasmic (EC6.1.1.22) OS=Homo sapiens PE=2 SV=1
Peptidyl-prolyl cis-trans isomerase FKBP9	FKBP9	326910	14.5769	15.2358	14.6239	15.4536	14.9152	14.6119	14.1349	14.7622	15.2143	15.3949	15.3704	14.9604	16	15	15	31.8	31.8	31.8	63.083	0	178	O95302;B3KQQ0;A0A090N8P3;B7Z1U8;B7Z230;C9J4P8;B7ZAH5;B7Z994;Q75LS8;A0A090N7W0;A7YQ73;A8K073	O95302;B3KQQ0;A0A090N8P3;B7Z1U8;B7Z230	>sp|O95302|FKBP9_HUMAN Peptidyl-prolyl cis-trans isomerase FKBP9 OS=Homo sapiens GN=FKBP9 PE=1 SV=2;>tr|B3KQQ0|B3KQQ0_HUMAN cDNA PSEC0007 fis, clone NT2RM1000634, highly similar to FK506-binding protein 9 (EC 5.2.1.8) OS=Homo sapiens PE=2 SV=1;>tr|A0A090N8
26S proteasome non-ATPase regulatory subunit 3	PSMD3	326590	14.7465	15.1283	15.2208	14.8718	14.8042	15.1234	15.2235	15.2492	14.9434	15.2364	15.0264	13.9841	18	18	18	41.8	41.8	41.8	57.232	0	178	B3KNN7;B4DEB0;Q96N86;Q8N9M2;Q6IBN0;O43242;B4DV84;B4DPM7;O95325;H0YGV8	B3KNN7;B4DEB0;Q96N86;Q8N9M2;Q6IBN0;O43242;B4DV84;B4DPM7	>tr|B3KNN7|B3KNN7_HUMAN cDNA FLJ30049 fis, clone ADRGL1000033, highly similar to 26S proteasome non-ATPase regulatory subunit 3 OS=Homo sapiens PE=2 SV=1;>tr|B4DEB0|B4DEB0_HUMAN cDNA FLJ56054, highly similar to 26S proteasome non-ATPase regulatory subunit
Translational activator GCN1	PRIC295;GCN1L1	326590	15.0464	14.9542	15.6132	14.2396	16.095	14.9292	15.0307	14.3446	15.2246	14.6629	14.7256	15.3632	62	62	62	29.4	29.4	29.4	292.74	0	201	E1NZA1;Q92616;A0A024RBS1;B4DM32	E1NZA1;Q92616;A0A024RBS1	>tr|E1NZA1|E1NZA1_HUMAN Peroxisome proliferator activated receptor interacting complex protein OS=Homo sapiens GN=PRIC295 PE=2 SV=1;>sp|Q92616|GCN1L_HUMAN Translational activator GCN1 OS=Homo sapiens GN=GCN1L1 PE=1 SV=6;>tr|A0A024RBS1|A0A024RBS1_HUMAN GCN1
Ras-related protein Rab-11B;Ras-related protein Rab-11A	RAB11B;RAB11A	326510	14.863	14.9929	14.9855	14.7739	14.7112	15.5365	15.0892	15.3174	15.0543	14.9634	14.656	14.7779	11	11	11	54.1	54.1	54.1	24.488	0	144	Q15907;H3BMH2;H3BSC1;P62491;A0A024R5Z8;B4DMN1;B4DQU5;M0R2D0	Q15907;H3BMH2;H3BSC1;P62491;A0A024R5Z8;B4DMN1	>sp|Q15907|RB11B_HUMAN Ras-related protein Rab-11B OS=Homo sapiens GN=RAB11B PE=1 SV=4;>tr|H3BMH2|H3BMH2_HUMAN Ras-related protein Rab-11A (Fragment) OS=Homo sapiens GN=RAB11A PE=3 SV=1;>tr|H3BSC1|H3BSC1_HUMAN Ras-related protein Rab-11A OS=Homo sapiens GN
Cysteine and glycine-rich protein 1	CSRP1;DKFZp686M148	324130	15.7071	14.6262	15.019	14.7811	15.0091	15.7019	15.7627	14.6919	13.6566	14.808	14.2033	15.2292	9	9	9	62	62	62	20.042	0	102	B4DY28;P21291;Q9BTA4;Q6ZMS3;B4E2T4;E9PND2;E9PS42;Q59EQ5;E9PP21;B3KVC9;Q6AI18;Q6AWD1	B4DY28;P21291;Q9BTA4;Q6ZMS3;B4E2T4;E9PND2;E9PS42;Q59EQ5;E9PP21;B3KVC9;Q6AI18	>tr|B4DY28|B4DY28_HUMAN cDNA FLJ61189, highly similar to Cysteine and glycine-rich protein 1 OS=Homo sapiens PE=2 SV=1;>sp|P21291|CSRP1_HUMAN Cysteine and glycine-rich protein 1 OS=Homo sapiens GN=CSRP1 PE=1 SV=3;>tr|Q9BTA4|Q9BTA4_HUMAN Similar to cysteine
26S proteasome non-ATPase regulatory subunit 1	PSMD1	322580	15.2623	14.9693	15.4419	14.5307	14.7583	14.6897	14.9239	15.2154	15.0044	15.1896	14.819	14.8215	26	26	26	38	38	38	105.84	0	189	Q99460;A0A087WW66;B2R6D0;Q05CW6;Q05BX4;H7C378;H7BZR6;C9J9M4;F8WCE3	Q99460;A0A087WW66;B2R6D0;Q05CW6;Q05BX4	>sp|Q99460|PSMD1_HUMAN 26S proteasome non-ATPase regulatory subunit 1 OS=Homo sapiens GN=PSMD1 PE=1 SV=2;>tr|A0A087WW66|A0A087WW66_HUMAN 26S proteasome non-ATPase regulatory subunit 1 OS=Homo sapiens GN=PSMD1 PE=1 SV=1;>tr|B2R6D0|B2R6D0_HUMAN cDNA, FLJ9289
Procollagen-lysine,2-oxoglutarate 5-dioxygenase 1	PLOD1	322480	15.3468	14.7474	14.9499	14.6575	14.7908	14.9199	15.0847	15.168	14.9368	15.3257	14.8021	14.8619	21	21	21	39.2	39.2	39.2	83.549	0	197	Q02809;A0A024R4H0;B2R5M9;B4DGN8;B4DHT1;Q5JXB7;Q5JXB8	Q02809;A0A024R4H0;B2R5M9;B4DGN8	>sp|Q02809|PLOD1_HUMAN Procollagen-lysine,2-oxoglutarate 5-dioxygenase 1 OS=Homo sapiens GN=PLOD1 PE=1 SV=2;>tr|A0A024R4H0|A0A024R4H0_HUMAN Procollagen-lysine 1, 2-oxoglutarate 5-dioxygenase 1, isoform CRA_a OS=Homo sapiens GN=PLOD1 PE=4 SV=1;>tr|B2R5M9|B2
60S acidic ribosomal protein P1	RPLP1	321130	15.3848	NaN	NaN	14.2289	15.4146	13.5143	15.9291	15.69	15.5449	15.4652	14.9454	NaN	4	4	3	80.5	80.5	66.4	11.399	0	29	Q7Z612;P05386;A0A024R608;Q6ICQ4	Q7Z612;P05386;A0A024R608;Q6ICQ4	>tr|Q7Z612|Q7Z612_HUMAN Acidic ribosomal phosphoprotein P1 OS=Homo sapiens PE=2 SV=1;>sp|P05386|RLA1_HUMAN 60S acidic ribosomal protein P1 OS=Homo sapiens GN=RPLP1 PE=1 SV=1;>tr|A0A024R608|A0A024R608_HUMAN Ribosomal protein, large, P1, isoform CRA_a OS=Hom
Proteasome subunit alpha type-6;Proteasome subunit alpha type	PSMA6	320500	14.8367	15.3334	14.4168	14.9721	15.1039	14.4364	14.4312	14.6648	14.7931	15.5299	15.2224	14.609	11	11	11	50	50	50	27.399	0	175	P60900;G3V5Z7;G3V295;G3V3I1;G3V3U4;Q9BZ93;Q59F72;G3V4S5;G3V2S7;H0YJC4	P60900;G3V5Z7;G3V295;G3V3I1;G3V3U4	>sp|P60900|PSA6_HUMAN Proteasome subunit alpha type-6 OS=Homo sapiens GN=PSMA6 PE=1 SV=1;>tr|G3V5Z7|G3V5Z7_HUMAN Proteasome subunit alpha type OS=Homo sapiens GN=PSMA6 PE=1 SV=1;>tr|G3V295|G3V295_HUMAN Proteasome subunit alpha type OS=Homo sapiens GN=PSMA6
Transferrin receptor protein 1;Transferrin receptor protein 1, serum form	TFRC	312970	14.9314	15.0032	15.6868	14.9032	14.7655	14.5349	14.4059	14.4407	14.8228	15.5076	14.7935	14.7264	22	22	22	38.9	38.9	38.9	84.872	0	211	A8K6Q8;P02786;G3V0E5;B7Z2I6;F8WBE5;H7C3V5	A8K6Q8;P02786;G3V0E5;B7Z2I6	>tr|A8K6Q8|A8K6Q8_HUMAN cDNA FLJ75881, highly similar to Homo sapiens transferrin receptor (p90, CD71) (TFRC), mRNA OS=Homo sapiens PE=2 SV=1;>sp|P02786|TFR1_HUMAN Transferrin receptor protein 1 OS=Homo sapiens GN=TFRC PE=1 SV=2;>tr|G3V0E5|G3V0E5_HUMAN Tra
Phosphate carrier protein, mitochondrial	SLC25A3	312680	13.4055	15.1447	14.8273	15.5872	16.0873	12.424	12.9725	11.8991	13.3704	16.4239	14.6952	12.476	11	11	11	40.4	40.4	40.4	39.932	0	80	Q8NCF7;B2RE88;A0A024RBE8;F8VVM2;Q53HC3;Q00325;A0A024RBH9;F8VWQ0;F8VZL5;F8VWR4	Q8NCF7;B2RE88;A0A024RBE8;F8VVM2;Q53HC3;Q00325;A0A024RBH9	>tr|Q8NCF7|Q8NCF7_HUMAN cDNA FLJ90278 fis, clone NT2RP1000325, highly similar to Phosphate carrier protein, mitochondrialprecursor OS=Homo sapiens PE=2 SV=1;>tr|B2RE88|B2RE88_HUMAN cDNA, FLJ96465, highly similar to Homo sapiens solute carrier family 25 (mi
Proteasome subunit alpha type-1	PSMA1	312640	14.8766	14.8282	14.8418	15.0557	15.0283	15.2056	15.008	15.2335	14.625	15.0199	14.1872	14.9838	12	12	12	56.3	56.3	56.3	29.555	0	170	P25786;V9HW55;F5GX11;B4E0X6;B4DEV8	P25786;V9HW55;F5GX11	>sp|P25786|PSA1_HUMAN Proteasome subunit alpha type-1 OS=Homo sapiens GN=PSMA1 PE=1 SV=1;>tr|V9HW55|V9HW55_HUMAN Epididymis secretory protein Li 275 OS=Homo sapiens GN=HEL-S-275 PE=2 SV=1;>tr|F5GX11|F5GX11_HUMAN Proteasome subunit alpha type-1 OS=Homo sapi
Integrin alpha-V;Integrin alpha-V heavy chain;Integrin alpha-V light chain	ITGAV	311840	15.3188	15.4602	15.0711	15.7348	15.6551	12.9812	14.2063	13.87	13.9368	15.128	14.5697	15.1329	26	26	26	32.5	32.5	32.5	116.1	0	183	A5YM53;P06756;L7RXH0;B4DYQ7;H7BZG1	A5YM53;P06756;L7RXH0	>tr|A5YM53|A5YM53_HUMAN ITGAV protein OS=Homo sapiens GN=ITGAV PE=2 SV=1;>sp|P06756|ITAV_HUMAN Integrin alpha-V OS=Homo sapiens GN=ITGAV PE=1 SV=2;>tr|L7RXH0|L7RXH0_HUMAN Integrin, alpha V OS=Homo sapiens GN=ITGAV PE=3 SV=1
Heme oxygenase 1	HMOX1	311090	14.572	16.2075	14.2527	14.4113	14.5441	15.621	14.1702	15.1662	15.8777	14.4041	14.3224	14.4549	10	10	10	45.8	45.8	45.8	32.818	0	133	Q6FH11;P09601;B2R7U4;Q96DI8;F2YMD9;B1AHA8;D2K7W4	Q6FH11;P09601;B2R7U4;Q96DI8;F2YMD9;B1AHA8	>tr|Q6FH11|Q6FH11_HUMAN HMOX1 protein OS=Homo sapiens GN=HMOX1 PE=2 SV=1;>sp|P09601|HMOX1_HUMAN Heme oxygenase 1 OS=Homo sapiens GN=HMOX1 PE=1 SV=1;>tr|B2R7U4|B2R7U4_HUMAN cDNA, FLJ93605, highly similar to Homo sapiens heme oxygenase (decycling) 1 (HMOX1),
Dipeptidyl peptidase 1;Dipeptidyl peptidase 1 exclusion domain chain;Dipeptidyl peptidase 1 heavy chain;Dipeptidyl peptidase 1 light chain	CTSC	310330	15.2817	14.9921	13.5211	14.9026	14.7488	15.2584	15.2425	15.5423	15.4764	14.051	14.6761	15.1486	9	9	9	29.8	29.8	29.8	50.151	0	149	B4DJQ8;P53634;H0YCY8;I3V9V6;I3V9V3	B4DJQ8;P53634	>tr|B4DJQ8|B4DJQ8_HUMAN cDNA FLJ55694, highly similar to Dipeptidyl-peptidase 1 (EC 3.4.14.1) OS=Homo sapiens PE=2 SV=1;>sp|P53634|CATC_HUMAN Dipeptidyl peptidase 1 OS=Homo sapiens GN=CTSC PE=1 SV=2
UDP-glucose:glycoprotein glucosyltransferase 1	UGGT1	308660	14.9691	15.0706	15.1174	15.0017	15.0003	14.6954	14.6411	14.0393	14.5599	15.237	15.3414	14.9728	36	36	35	33	33	32.5	175	0	225	A8KAK1;Q9NYU2;H7BZG0	A8KAK1;Q9NYU2	>tr|A8KAK1|A8KAK1_HUMAN cDNA FLJ77398, highly similar to Homo sapiens UDP-glucose ceramide glucosyltransferase-like 1, transcript variant 2, mRNA OS=Homo sapiens PE=2 SV=1;>sp|Q9NYU2|UGGG1_HUMAN UDP-glucose:glycoprotein glucosyltransferase 1 OS=Homo sapien
Four and a half LIM domains protein 1	FHL1	308660	13.7064	15.3857	13.628	15.6794	15.3203	14.9459	12.8163	15.0276	15.6713	14.3129	15.6181	15.5683	10	10	10	55.4	55.4	55.4	29.5	0	172	B7Z6U8;Q53FI7;B7Z4B7;Q5JXI8;B7Z5V0;B7Z5T3;B7Z9A1;Q13642;Q5JXH8;Q5JXH7;Q5JXI3;A0A0D9SFZ9;Q5JXI2;A0A0D9SFI6;A0A0D9SFB0;Q5JXH9;A0A0D9SGB2;Q5JXI0;B3KRI9;A0A0D9SG53;A0A0D9SEY7;A0A0D9SGD1	B7Z6U8;Q53FI7;B7Z4B7;Q5JXI8;B7Z5V0;B7Z5T3;B7Z9A1;Q13642;Q5JXH8;Q5JXH7;Q5JXI3;A0A0D9SFZ9;Q5JXI2;A0A0D9SFI6;A0A0D9SFB0;Q5JXH9	>tr|B7Z6U8|B7Z6U8_HUMAN cDNA FLJ53665, highly similar to Four and a half LIM domains protein 1 OS=Homo sapiens PE=2 SV=1;>tr|Q53FI7|Q53FI7_HUMAN Four and a half LIM domains 1 variant (Fragment) OS=Homo sapiens PE=2 SV=1;>tr|B7Z4B7|B7Z4B7_HUMAN cDNA FLJ5256
		308530	14.3404	14.5133	15.4134	14.9123	15.0441	15.0025	14.5531	14.8035	14.32	15.3374	14.7084	14.4003	17	17	0	54.5	54.5	0	40.86	0	161	X5D2K4	X5D2K4	>tr|X5D2K4|X5D2K4_HUMAN MHC class I antigen (Fragment) OS=Homo sapiens GN=HLA-A PE=2 SV=1
Translocon-associated protein subunit delta	SSR4	308290	15.109	15.1826	15.1755	15.4007	14.8875	15.634	14.9066	12.1865	14.9766	14.1938	15.0283	14.9168	4	4	4	30.6	30.6	30.6	18.998	0	86	P51571;A6NLM8	P51571;A6NLM8	>sp|P51571|SSRD_HUMAN Translocon-associated protein subunit delta OS=Homo sapiens GN=SSR4 PE=1 SV=1;>tr|A6NLM8|A6NLM8_HUMAN Translocon-associated protein subunit delta OS=Homo sapiens GN=SSR4 PE=1 SV=1
		305920	14.3732	15.7519	14.6137	15.0382	15.1214	14.9189	15.2593	12.8899	14.9898	14.8022	15.0908	14.4358	10	10	10	26.4	26.4	26.4	46.103	0	129	CON__P34955	CON__P34955	>P34955 SWISS-PROT:P34955 (Bos taurus) Alpha-1-antiproteinase precursor
Protein NOXP20	FAM114A1	305420	15.1289	15.0659	14.8959	14.3496	14.9775	15.0289	15.3375	15.2212	14.7346	15.0284	14.6531	14.9663	18	18	3	31.8	31.8	8.2	60.741	0	152	Q8IWE2;A0A024R9V7;D6R9C9	Q8IWE2;A0A024R9V7	>sp|Q8IWE2|NXP20_HUMAN Protein NOXP20 OS=Homo sapiens GN=FAM114A1 PE=1 SV=2;>tr|A0A024R9V7|A0A024R9V7_HUMAN Uncharacterized protein OS=Homo sapiens GN=LOC92689 PE=4 SV=1
LIM domain only protein 7	LMO7	302770	15.2521	14.3912	14.0959	14.6422	14.7754	14.8866	15.7321	14.8707	14.6192	14.502	15.2821	15.7416	43	43	43	42.1	42.1	42.1	145.42	0	296	E9PMS6;B7Z8W3;F8WD26;F8J2B5;J3KP06;Q8WWI1;E9PMT2;E9PMP7;A0A0A0MTE2;H0Y424;H0YDG6;H0YDQ3;H0YE95;E9PLU6;E9PK58;E9PJ10;E9PMJ6;U3KQE6;E9PRE3;E9PRJ0	E9PMS6;B7Z8W3;F8WD26;F8J2B5;J3KP06;Q8WWI1;E9PMT2;E9PMP7;A0A0A0MTE2;H0Y424	>tr|E9PMS6|E9PMS6_HUMAN LIM domain only protein 7 OS=Homo sapiens GN=LMO7 PE=1 SV=1;>tr|B7Z8W3|B7Z8W3_HUMAN cDNA FLJ53272, highly similar to Homo sapiens LIM domain 7 (LMO7), mRNA OS=Homo sapiens PE=2 SV=1;>tr|F8WD26|F8WD26_HUMAN LIM domain only protein 7
Exportin-2	CSE1L	302710	14.7739	14.7668	14.8124	15.3344	14.2895	14.5888	14.0753	14.225	14.9985	14.5101	16.0566	15.212	21	21	21	29.5	29.5	29.5	110.42	0	113	P55060;B4DM31;B4DUC5;B4DM67;B4DPS6;B4DS32	P55060;B4DM31;B4DUC5;B4DM67;B4DPS6	>sp|P55060|XPO2_HUMAN Exportin-2 OS=Homo sapiens GN=CSE1L PE=1 SV=3;>tr|B4DM31|B4DM31_HUMAN cDNA FLJ54022, highly similar to Exportin-2 OS=Homo sapiens PE=2 SV=1;>tr|B4DUC5|B4DUC5_HUMAN cDNA FLJ53202, highly similar to Exportin-2 OS=Homo sapiens PE=2 SV=1;
Acetyl-CoA acetyltransferase, mitochondrial	ACAT1	302490	14.7338	14.984	15.0114	14.7024	14.997	14.9399	14.8704	14.6836	15.0935	14.9005	14.8785	14.7338	17	17	16	59	59	54.6	45.199	0	154	P24752;H0YEL7;E9PRQ6	P24752	>sp|P24752|THIL_HUMAN Acetyl-CoA acetyltransferase, mitochondrial OS=Homo sapiens GN=ACAT1 PE=1 SV=1
Calpain-1 catalytic subunit	CAPN1	301940	15.0042	15.0157	14.6279	15.8051	13.6811	13.5046	14.7925	14.2527	15.3789	14.9744	15.5253	14.1957	32	32	32	54.1	54.1	54.1	81.889	0	207	P07384;A0A024R5A3;A0A024R580;B2RDI5;B4DWH5;B4DS85;E9PRM1;E9PJJ3;E9PLC9;E9PMC6;E9PJA6;E9PSA6;E9PQB3;E9PLX0;E9PIA9;E9PL37	P07384;A0A024R5A3;A0A024R580;B2RDI5;B4DWH5	>sp|P07384|CAN1_HUMAN Calpain-1 catalytic subunit OS=Homo sapiens GN=CAPN1 PE=1 SV=1;>tr|A0A024R5A3|A0A024R5A3_HUMAN Calpain 1, (Mu/I) large subunit, isoform CRA_b OS=Homo sapiens GN=CAPN1 PE=4 SV=1;>tr|A0A024R580|A0A024R580_HUMAN Calpain 1, (Mu/I) large s
CD81 antigen	CD81	300060	15.006	14.5328	15.2239	13.7486	14.2527	16.2872	15.1191	15.6278	15.0473	14.4206	14.7984	14.9178	3	3	3	35.8	35.8	35.8	17.963	0	94	E9PJK1;E9PRJ8;H0YDL9;H0YDJ9;P60033;A0A024RCB7;E9PIF1;A6NMH8;E9PM31;H0YEE2	E9PJK1;E9PRJ8;H0YDL9;H0YDJ9;P60033;A0A024RCB7;E9PIF1;A6NMH8	>tr|E9PJK1|E9PJK1_HUMAN Tetraspanin OS=Homo sapiens GN=CD81 PE=1 SV=1;>tr|E9PRJ8|E9PRJ8_HUMAN Tetraspanin (Fragment) OS=Homo sapiens GN=CD81 PE=1 SV=1;>tr|H0YDL9|H0YDL9_HUMAN Tetraspanin (Fragment) OS=Homo sapiens GN=CD81 PE=1 SV=1;>tr|H0YDJ9|H0YDJ9_HUMAN
Ribosomal protein L19;60S ribosomal protein L19	RPL19	300030	14.9929	14.7919	14.8867	15.3186	14.8942	NaN	14.9426	14.9115	14.9556	15.1325	15.0025	15.0264	3	3	3	15.6	15.6	15.6	20.819	0	65	Q8IWR8;J3QR09;J3KTE4;Q53G49;P84098;J3QL15	Q8IWR8;J3QR09;J3KTE4;Q53G49;P84098;J3QL15	>tr|Q8IWR8|Q8IWR8_HUMAN Ribosomal protein L19 (Fragment) OS=Homo sapiens PE=2 SV=1;>tr|J3QR09|J3QR09_HUMAN Ribosomal protein L19 OS=Homo sapiens GN=RPL19 PE=1 SV=1;>tr|J3KTE4|J3KTE4_HUMAN Ribosomal protein L19 OS=Homo sapiens GN=RPL19 PE=1 SV=1;>tr|Q53G49|
ATP-dependent RNA helicase DDX1	DDX1	298700	14.9202	14.9927	14.581	14.7017	14.9916	15.1337	15.1989	15.0224	14.9265	15.0563	14.719	14.9459	29	29	29	46.2	46.2	46.2	82.431	0	226	Q92499;A3RJH1;F1T0B3;A0A087X2G1;B4DP70	Q92499;A3RJH1;F1T0B3;A0A087X2G1;B4DP70	>sp|Q92499|DDX1_HUMAN ATP-dependent RNA helicase DDX1 OS=Homo sapiens GN=DDX1 PE=1 SV=2;>tr|A3RJH1|A3RJH1_HUMAN ATP-dependent RNA helicase DDX1 OS=Homo sapiens GN=DDX1 PE=2 SV=1;>tr|F1T0B3|F1T0B3_HUMAN ATP-dependent RNA helicase DDX1 OS=Homo sapiens GN=DDX
Prostaglandin E synthase 3	PTGES3	297800	14.6971	14.9678	14.7733	14.233	14.1245	15.4061	15.1309	15.3173	14.6106	15.3228	14.6036	14.5584	4	4	4	29.4	29.4	29.4	18.697	0	105	Q15185;A0A024RB32;A0A087WYT3;B3KUY2;B4DDC6	Q15185;A0A024RB32;A0A087WYT3;B3KUY2;B4DDC6	>sp|Q15185|TEBP_HUMAN Prostaglandin E synthase 3 OS=Homo sapiens GN=PTGES3 PE=1 SV=1;>tr|A0A024RB32|A0A024RB32_HUMAN Prostaglandin E synthase 3 (Cytosolic), isoform CRA_a OS=Homo sapiens GN=PTGES3 PE=4 SV=1;>tr|A0A087WYT3|A0A087WYT3_HUMAN Prostaglandin E s
N-acetyl-D-glucosamine kinase	NAGK	296160	15.2765	14.9177	14.8824	14.3276	14.681	15.5657	15.3476	14.9315	15.0128	14.7377	14.6973	14.3936	14	14	14	59.9	59.9	59.9	37.375	0	171	Q9UJ70;H7C3G9;C9JEV6;H7C1L7;H0YEB7;H7C286;H0YE82;H0YF44;E9PPU6;H0YC94	Q9UJ70;H7C3G9;C9JEV6;H7C1L7;H0YEB7	>sp|Q9UJ70|NAGK_HUMAN N-acetyl-D-glucosamine kinase OS=Homo sapiens GN=NAGK PE=1 SV=4;>tr|H7C3G9|H7C3G9_HUMAN N-acetyl-D-glucosamine kinase OS=Homo sapiens GN=NAGK PE=1 SV=2;>tr|C9JEV6|C9JEV6_HUMAN N-acetyl-D-glucosamine kinase OS=Homo sapiens GN=NAGK PE=1
Complement component 1 Q subcomponent-binding protein, mitochondrial	C1QBP	295140	14.9444	14.6597	15.2142	14.6151	14.8079	15.3507	14.7869	14.9981	14.7789	14.8766	14.4324	15.0415	8	8	2	55.3	55.3	5	31.362	0	134	Q07021;A8K651	Q07021;A8K651	>sp|Q07021|C1QBP_HUMAN Complement component 1 Q subcomponent-binding protein, mitochondrial OS=Homo sapiens GN=C1QBP PE=1 SV=1;>tr|A8K651|A8K651_HUMAN cDNA FLJ75700, highly similar to Homo sapiens complement component 1, q subcomponent binding protein (C1Q
Arginine--tRNA ligase, cytoplasmic	RARS	294790	14.6133	14.8326	14.9976	14.5033	15.0533	14.889	14.6437	14.6334	15.0121	15.226	14.9755	14.5954	27	27	27	46.7	46.7	46.7	75.378	0	214	P54136;B4DXW6;E5RJM9;E5RH09;E5RI24	P54136;B4DXW6	>sp|P54136|SYRC_HUMAN Arginine--tRNA ligase, cytoplasmic OS=Homo sapiens GN=RARS PE=1 SV=2;>tr|B4DXW6|B4DXW6_HUMAN cDNA FLJ50285, highly similar to Arginyl-tRNA synthetase (EC 6.1.1.19) OS=Homo sapiens PE=2 SV=1
Beta-hexosaminidase;Beta-hexosaminidase subunit alpha	HEXA	293770	14.4761	15.2692	14.7372	15.1777	15.3077	13.1872	14.8332	14.743	15.0692	14.9194	14.9221	15.0829	16	16	16	45.5	45.5	45.5	47.094	0	139	Q9BVJ8;B4DVA7;P06865;H3BP20;H3BS10;B4DVL8;Q6PJ76;H3BU85;H3BTD4;B4DMX7;G3XL83;Q16017;G3XL81;G3XL78;G3XL79;A0A087WUJ7	Q9BVJ8;B4DVA7;P06865;H3BP20;H3BS10;B4DVL8;Q6PJ76;H3BU85;H3BTD4	>tr|Q9BVJ8|Q9BVJ8_HUMAN HEXA protein (Fragment) OS=Homo sapiens GN=HEXA PE=2 SV=2;>tr|B4DVA7|B4DVA7_HUMAN Beta-hexosaminidase OS=Homo sapiens PE=2 SV=1;>sp|P06865|HEXA_HUMAN Beta-hexosaminidase subunit alpha OS=Homo sapiens GN=HEXA PE=1 SV=2;>tr|H3BP20|H3B
Ezrin;Tyrosine-protein kinase receptor	EZR;EZR-ROS1	292450	14.9964	14.5571	14.8773	15.1465	14.6372	15.3173	14.6376	14.1387	14.6725	14.993	14.5703	15.0759	20	14	14	34	23.4	23.4	69.241	0	111	Q6NUR7;P15311;E7EQR4;V9HW42;B2R6J2;B7Z5V2;B7Z437;J7M2B1;B7Z9R6;Q9UJZ7;Q9UJZ6;Q9UK20;Q9UJU1;Q9UJZ2;Q9UJZ8	Q6NUR7;P15311;E7EQR4;V9HW42;B2R6J2;B7Z5V2;B7Z437;J7M2B1	>tr|Q6NUR7|Q6NUR7_HUMAN Ezrin OS=Homo sapiens GN=EZR PE=2 SV=1;>sp|P15311|EZRI_HUMAN Ezrin OS=Homo sapiens GN=EZR PE=1 SV=4;>tr|E7EQR4|E7EQR4_HUMAN Ezrin OS=Homo sapiens GN=EZR PE=1 SV=3;>tr|V9HW42|V9HW42_HUMAN Epididymis secretory protein Li 105 OS=Homo s
Ornithine aminotransferase, mitochondrial;Ornithine aminotransferase, hepatic form;Ornithine aminotransferase, renal form	OAT	291790	14.786	14.7913	15.2328	14.7321	14.9525	15.1598	14.0333	15.0276	14.2344	15.6381	14.2762	14.3455	15	15	15	43.5	43.5	43.5	48.534	0	124	P04181;Q59HE2	P04181	>sp|P04181|OAT_HUMAN Ornithine aminotransferase, mitochondrial OS=Homo sapiens GN=OAT PE=1 SV=1
Myristoylated alanine-rich C-kinase substrate	MARCKS	291630	14.769	14.3575	14.4961	15.0942	14.5901	15.8498	14.8307	15.4707	14.9262	14.5909	14.736	15.1628	9	9	9	50.6	50.6	50.6	31.595	0	233	A0A087WZH7;P29966;Q6NVI1;Q05C82	A0A087WZH7;P29966;Q6NVI1	>tr|A0A087WZH7|A0A087WZH7_HUMAN Myristoylated alanine-rich C-kinase substrate OS=Homo sapiens GN=MARCKS PE=1 SV=1;>sp|P29966|MARCS_HUMAN Myristoylated alanine-rich C-kinase substrate OS=Homo sapiens GN=MARCKS PE=1 SV=4;>tr|Q6NVI1|Q6NVI1_HUMAN MARCKS protei
Glucosylceramidase	GBA	291450	15.3897	15.3417	14.6215	14.4819	15.2099	13.7817	14.5877	14.2479	14.9669	15.0393	14.7521	14.7563	11	11	11	33	33	33	50.263	0	176	A0A0G2JNZ5;B7Z7G9;P04062;B2R6A7;A0A0G2JLB3;A0A068F658;B7Z6S9;B7Z6E6;D3DV87;B7Z731;A0A0G2JNZ0;A0A068FB60;A0A068F753;A0A068F579;A0A068F4C8;B4DHT6;B4DMV8;A0A068F661;B3KQW3	A0A0G2JNZ5;B7Z7G9;P04062;B2R6A7;A0A0G2JLB3;A0A068F658;B7Z6S9;B7Z6E6;D3DV87;B7Z731;A0A0G2JNZ0;A0A068FB60;A0A068F753;A0A068F579	>tr|A0A0G2JNZ5|A0A0G2JNZ5_HUMAN Glucosylceramidase OS=Homo sapiens GN=GBA PE=1 SV=1;>tr|B7Z7G9|B7Z7G9_HUMAN Glucosylceramidase OS=Homo sapiens PE=2 SV=1;>sp|P04062|GLCM_HUMAN Glucosylceramidase OS=Homo sapiens GN=GBA PE=1 SV=3;>tr|B2R6A7|B2R6A7_HUMAN Gluco
Endoplasmic reticulum resident protein 29	ERP29	290900	14.7252	15.1746	14.8229	15.018	15.0506	14.5101	14.7396	14.6169	15.3848	14.8291	14.618	14.5156	11	11	11	46.4	46.4	46.4	28.993	0	213	V9HW71;P30040;F8VY02;F8W1G0	V9HW71;P30040;F8VY02	>tr|V9HW71|V9HW71_HUMAN Endoplasmic reticulum resident protein 29 OS=Homo sapiens GN=HEL-S-107 PE=2 SV=1;>sp|P30040|ERP29_HUMAN Endoplasmic reticulum resident protein 29 OS=Homo sapiens GN=ERP29 PE=1 SV=4;>tr|F8VY02|F8VY02_HUMAN Endoplasmic reticulum resid
Membrane-associated progesterone receptor component 2	PGRMC2	289980	14.747	14.6662	14.4761	14.6227	14.6529	14.8843	14.4603	15.6141	15.033	15.0247	15.0754	15.1429	8	8	7	29.6	29.6	29.6	23.818	0	70	O15173;U3KQM0;D3DNX8	O15173;U3KQM0	>sp|O15173|PGRC2_HUMAN Membrane-associated progesterone receptor component 2 OS=Homo sapiens GN=PGRMC2 PE=1 SV=1;>tr|U3KQM0|U3KQM0_HUMAN Membrane-associated progesterone receptor component 2 OS=Homo sapiens GN=PGRMC2 PE=1 SV=1
40S ribosomal protein S20	RPS20	288930	14.5361	15.1383	14.8299	14.8109	14.7444	13.9563	14.201	14.5794	14.5366	15.7888	14.7064	14.4049	4	4	4	28.6	28.6	28.6	13.373	0	90	P60866;E5RJX2;E5RIP1;G3XAN0	P60866;E5RJX2;E5RIP1	>sp|P60866|RS20_HUMAN 40S ribosomal protein S20 OS=Homo sapiens GN=RPS20 PE=1 SV=1;>tr|E5RJX2|E5RJX2_HUMAN 40S ribosomal protein S20 OS=Homo sapiens GN=RPS20 PE=1 SV=1;>tr|E5RIP1|E5RIP1_HUMAN 40S ribosomal protein S20 OS=Homo sapiens GN=RPS20 PE=1 SV=1
	VAC14	288820	15.8835	15.5942	14.5187	15.5412	15.2907	13.835	15.8654	13.7769	15.235	NaN	NaN	15.0675	5	1	1	33.3	6.5	6.5	22.425	0.0099066	14	H3BUU8	H3BUU8	>tr|H3BUU8|H3BUU8_HUMAN Protein VAC14 homolog OS=Homo sapiens GN=VAC14 PE=1 SV=1
Band 4.1-like protein 2	EPB41L2	288300	14.4321	14.7751	15.1571	15.0955	15.1954	15.0328	14.9449	14.9666	14.9161	14.316	14.8553	15.5466	25	25	0	31.3	31.3	0	112.59	0	200	O43491;E9PII3;Q6R5J7;Q6ZSX4;O60642;Q9UG62;E9PMV8;E9PQD2;E9PPC9;E9PQN0;E9PRG1;E9PIG0;E9PN54;E9PJP4;B2RB02	O43491;E9PII3	>sp|O43491|E41L2_HUMAN Band 4.1-like protein 2 OS=Homo sapiens GN=EPB41L2 PE=1 SV=1;>tr|E9PII3|E9PII3_HUMAN Band 4.1-like protein 2 OS=Homo sapiens GN=EPB41L2 PE=1 SV=1
Nucleobindin-2;Nesfatin-1	NUCB2;Nucb2	288240	14.8582	14.9013	14.902	14.5879	14.9978	14.287	14.7561	14.5492	14.7288	15.2555	14.6549	14.9803	20	20	20	49.8	49.8	49.8	50.222	0	175	V9HW75;A0A087WSV8;E9PKG6;P80303;Q2L696;E9PLR0;E9PLE9;H0YEG8;H0YD18;E9PM22;E9PJP3;A7LNF5;A0A097EV82;A7LNF4;A7LNF3	V9HW75;A0A087WSV8;E9PKG6;P80303;Q2L696	>tr|V9HW75|V9HW75_HUMAN Epididymis secretory protein Li 109 OS=Homo sapiens GN=HEL-S-109 PE=1 SV=1;>tr|A0A087WSV8|A0A087WSV8_HUMAN Nucleobindin 2, isoform CRA_b OS=Homo sapiens GN=NUCB2 PE=1 SV=1;>tr|E9PKG6|E9PKG6_HUMAN Nucleobindin-2 OS=Homo sapiens GN=NU
Nodal modulator 1	NOMO1	287550	14.9133	14.9844	14.74	14.8052	14.6387	13.7136	14.7631	13.9579	13.6232	15.4134	14.4855	14.4663	27	27	1	32.4	32.4	1.4	134.32	0	159	Q15155;A0A0G2JN29;A0A087X117;A0A0G2JP90;A0A087WW46;Q9H049;H3BUC9;H3BPS9;I3L0Q6;H3BTW1	Q15155;A0A0G2JN29;A0A087X117;A0A0G2JP90;A0A087WW46	>sp|Q15155|NOMO1_HUMAN Nodal modulator 1 OS=Homo sapiens GN=NOMO1 PE=1 SV=5;>tr|A0A0G2JN29|A0A0G2JN29_HUMAN Nodal modulator 1 OS=Homo sapiens GN=NOMO1 PE=1 SV=1;>tr|A0A087X117|A0A087X117_HUMAN Nodal modulator 1 OS=Homo sapiens GN=NOMO1 PE=1 SV=1;>tr|A0A0G2
ATP synthase subunit gamma	ATP5C1	286650	14.8709	14.7401	15.1005	14.7826	14.9522	14.5988	14.2906	14.0416	14.7095	14.9391	14.6015	14.5138	8	8	1	34	34	4.8	27.512	0	96	B4DL14	B4DL14	>tr|B4DL14|B4DL14_HUMAN ATP synthase subunit gamma OS=Homo sapiens PE=2 SV=1
Inorganic pyrophosphatase	PPA1	286000	14.6489	14.5494	14.9689	14.7222	15.2977	15.3938	14.7672	14.253	14.8344	15.5099	14.5465	14.3471	17	17	17	76.5	76.5	76.5	32.66	0	119	V9HWB5;Q15181;Q5SQT6	V9HWB5;Q15181;Q5SQT6	>tr|V9HWB5|V9HWB5_HUMAN Epididymis secretory sperm binding protein Li 66p OS=Homo sapiens GN=HEL-S-66p PE=2 SV=1;>sp|Q15181|IPYR_HUMAN Inorganic pyrophosphatase OS=Homo sapiens GN=PPA1 PE=1 SV=2;>tr|Q5SQT6|Q5SQT6_HUMAN Inorganic pyrophosphatase OS=Homo sap
Hsc70-interacting protein;Putative protein FAM10A5;Putative protein FAM10A4	ST13;ST13P5;ST13P4	285370	14.7344	14.5712	14.5542	14.9475	14.7206	14.7901	14.7961	14.9371	14.9754	15.1229	15.008	14.7744	7	7	7	28.1	28.1	28.1	35.015	0	129	Q0IJ56;B4E0U6;P50502;H7C3I1;Q3KNR6;A0A087X1H6;Q1XBU6;B7ZA40;Q8NFI4;Q8IZP2;D6W507;F6VDH7;Q1XBU7;F8WAQ7	Q0IJ56;B4E0U6;P50502;H7C3I1;Q3KNR6;A0A087X1H6;Q1XBU6;B7ZA40;Q8NFI4;Q8IZP2	>tr|Q0IJ56|Q0IJ56_HUMAN ST13 protein (Fragment) OS=Homo sapiens GN=ST13 PE=2 SV=1;>tr|B4E0U6|B4E0U6_HUMAN cDNA FLJ53687, highly similar to Hsc70-interacting protein OS=Homo sapiens PE=2 SV=1;>sp|P50502|F10A1_HUMAN Hsc70-interacting protein OS=Homo sapiens
Nicotinamide phosphoribosyltransferase	NAMPT	285180	14.1488	15.1123	15.1421	14.8335	14.4332	15.1955	13.8006	15.1785	14.1122	15.1599	15.073	14.512	15	15	15	43	43	43	55.52	0	105	P43490;A0A024R718;A0A0C4DFS8;B7Z8W6;C9JF35;C9JG65;Q658Z1	P43490;A0A024R718;A0A0C4DFS8;B7Z8W6	>sp|P43490|NAMPT_HUMAN Nicotinamide phosphoribosyltransferase OS=Homo sapiens GN=NAMPT PE=1 SV=1;>tr|A0A024R718|A0A024R718_HUMAN Pre-B-cell colony enhancing factor 1, isoform CRA_a OS=Homo sapiens GN=PBEF1 PE=4 SV=1;>tr|A0A0C4DFS8|A0A0C4DFS8_HUMAN Nicotina
Valine--tRNA ligase	VARS	285150	14.8741	14.7771	15.0962	14.5218	14.7906	14.7928	15.4041	14.0144	14.9345	14.6858	14.9586	14.948	32	32	32	35.8	35.8	35.8	140.47	0	227	P26640;A0A024RCN6;B4DT32;A2ABF4;A0A0G2JJT9;H0Y426	P26640;A0A024RCN6;B4DT32	>sp|P26640|SYVC_HUMAN Valine--tRNA ligase OS=Homo sapiens GN=VARS PE=1 SV=4;>tr|A0A024RCN6|A0A024RCN6_HUMAN Valyl-tRNA synthetase, isoform CRA_a OS=Homo sapiens GN=VARS PE=3 SV=1;>tr|B4DT32|B4DT32_HUMAN cDNA FLJ54383, highly similar to Valyl-tRNA synthetas
Dolichyl-diphosphooligosaccharide--protein glycosyltransferase subunit STT3A	STT3A	284400	14.9001	14.7674	14.6467	15.1338	14.9442	13.9908	14.1147	14.4627	14.6021	15.6661	14.9121	13.3703	11	11	10	18.1	18.1	17.1	80.428	0	94	A0A024R3J7;P46977;A0A0C4DH80;E9PN73;E9PI32	A0A024R3J7;P46977	>tr|A0A024R3J7|A0A024R3J7_HUMAN HCG2032701, isoform CRA_a OS=Homo sapiens GN=hCG_2032701 PE=4 SV=1;>sp|P46977|STT3A_HUMAN Dolichyl-diphosphooligosaccharide--protein glycosyltransferase subunit STT3A OS=Homo sapiens GN=STT3A PE=1 SV=2
Eukaryotic translation initiation factor 3 subunit A	EIF3A;eIF3a	284330	14.9156	14.876	14.9163	14.4877	14.6282	15.1755	14.0632	14.464	14.8737	15.0153	15.0652	14.8032	28	28	28	24.1	24.1	24.1	166.47	0	217	Q24JU4;Q14152;J9R021;Q7Z5T5;Q6P1R0;Q05BS0;Q3B770	Q24JU4;Q14152;J9R021;Q7Z5T5;Q6P1R0;Q05BS0;Q3B770	>tr|Q24JU4|Q24JU4_HUMAN Eukaryotic translation initiation factor 3 subunit A OS=Homo sapiens GN=EIF3A PE=1 SV=1;>sp|Q14152|EIF3A_HUMAN Eukaryotic translation initiation factor 3 subunit A OS=Homo sapiens GN=EIF3A PE=1 SV=1;>tr|J9R021|J9R021_HUMAN Eukaryoti
40S ribosomal protein S15	RPS15	283480	15.3825	14.7325	14.9407	15.3483	NaN	16.0592	14.856	15.8184	14.9698	NaN	14.9016	14.898	6	6	6	59.9	59.9	59.9	17.723	0	38	K7ELC2;P62841;K7EM56;A0A0B4J2B4;K7EJ78;S4R417;K7EQJ5;S4R456	K7ELC2;P62841;K7EM56;A0A0B4J2B4;K7EJ78;S4R417;K7EQJ5;S4R456	>tr|K7ELC2|K7ELC2_HUMAN 40S ribosomal protein S15 OS=Homo sapiens GN=RPS15 PE=1 SV=1;>sp|P62841|RS15_HUMAN 40S ribosomal protein S15 OS=Homo sapiens GN=RPS15 PE=1 SV=2;>tr|K7EM56|K7EM56_HUMAN 40S ribosomal protein S15 OS=Homo sapiens GN=RPS15 PE=1 SV=2;>tr
Histone H2B type 3-B;Histone H2B type 2-E;Histone H2B type 1-B;Histone H2B type 1-O;Histone H2B type 1-J	HIST3H2BB;HIST2H2BE;HIST1H2BB;HIST1H2BO;HIST1H2BJ	283050	14.9259	15.2956	15.1864	15.3593	14.9924	13.9337	14.6669	14.2376	14.8077	15.1903	15.3387	NaN	5	2	2	35.7	7.9	7.9	13.908	0.00099174	11	Q8N257;Q16778;P33778;P23527;P06899;A0A024RCJ2;Q6DRA6;Q6DN03	Q8N257;Q16778;P33778;P23527;P06899;A0A024RCJ2	>sp|Q8N257|H2B3B_HUMAN Histone H2B type 3-B OS=Homo sapiens GN=HIST3H2BB PE=1 SV=3;>sp|Q16778|H2B2E_HUMAN Histone H2B type 2-E OS=Homo sapiens GN=HIST2H2BE PE=1 SV=3;>sp|P33778|H2B1B_HUMAN Histone H2B type 1-B OS=Homo sapiens GN=HIST1H2BB PE=1 SV=2;>sp|P23
Transmembrane emp24 domain-containing protein 9	TMED9	282520	14.7816	14.7806	15.0289	14.6567	14.5241	14.4721	14.9788	15.065	14.8589	15.2167	14.5151	14.4835	8	8	7	32.7	32.7	32.7	25.077	0	108	B2R8A2;Q9BVK6;A0A024R7M0;B4DPP4	B2R8A2;Q9BVK6;A0A024R7M0;B4DPP4	>tr|B2R8A2|B2R8A2_HUMAN cDNA, FLJ93804, highly similar to Homo sapiens gp25L2 protein (HSGP25L2G), mRNA OS=Homo sapiens PE=2 SV=1;>sp|Q9BVK6|TMED9_HUMAN Transmembrane emp24 domain-containing protein 9 OS=Homo sapiens GN=TMED9 PE=1 SV=2;>tr|A0A024R7M0|A0A02
Vesicle-fusing ATPase	NSF	282070	14.9904	15.1193	14.8022	14.7948	15.0035	14.6718	14.9544	15.0993	14.8829	14.4902	14.8304	14.7387	21	21	20	33.2	33.2	32.2	82.091	0	170	I3L0N3;B7Z5J7;P46459;B4DGR3;B7Z9U2;B4DH19;B4DSK5;Q96D47;I3L0L3;D3DXJ4;I3L338;I3L4Q9;Q9H3V6;I3L2G1;K7EQD6	I3L0N3;B7Z5J7;P46459;B4DGR3;B7Z9U2;B4DH19;B4DSK5	>tr|I3L0N3|I3L0N3_HUMAN Vesicle-fusing ATPase OS=Homo sapiens GN=NSF PE=1 SV=1;>tr|B7Z5J7|B7Z5J7_HUMAN cDNA FLJ58682, highly similar to Vesicle-fusing ATPase (EC 3.6.4.6) OS=Homo sapiens PE=2 SV=1;>sp|P46459|NSF_HUMAN Vesicle-fusing ATPase OS=Homo sapiens
Non-POU domain-containing octamer-binding protein	NONO	281910	14.9503	15.1318	14.9868	15.1937	14.7808	15.2036	14.7507	13.3215	15.0782	14.3752	14.9854	14.7515	14	13	13	41	39.3	39.3	54.231	0	169	Q15233;A8K525;H7C367;C9IZL7;C9JYS8;C9J4X2	Q15233;A8K525;H7C367	>sp|Q15233|NONO_HUMAN Non-POU domain-containing octamer-binding protein OS=Homo sapiens GN=NONO PE=1 SV=4;>tr|A8K525|A8K525_HUMAN cDNA FLJ76817, highly similar to Homo sapiens non-POU domain containing, octamer-binding (NONO), mRNA OS=Homo sapiens PE=2 SV=
Alpha-adducin	ADD1;LA04NC01-25A3.2-001	281810	14.7509	14.5263	15.0228	14.8528	14.8157	14.5492	14.4302	14.3716	14.7139	15.032	15.0971	15.2413	22	22	22	52.4	52.4	52.4	70.055	0	181	E7EV99;E7ENY0;P35611;Q4TT76;Q96D30;A0A0A0MSR2;H0Y9H2;D6RF25;D6RAH3;D6RJE2;B4DPW4;H0YFD8;Q16155;H0YG19	E7EV99;E7ENY0;P35611;Q4TT76;Q96D30;A0A0A0MSR2;H0Y9H2	>tr|E7EV99|E7EV99_HUMAN Alpha-adducin OS=Homo sapiens GN=ADD1 PE=1 SV=1;>tr|E7ENY0|E7ENY0_HUMAN Alpha-adducin OS=Homo sapiens GN=ADD1 PE=1 SV=1;>sp|P35611|ADDA_HUMAN Alpha-adducin OS=Homo sapiens GN=ADD1 PE=1 SV=2;>tr|Q4TT76|Q4TT76_HUMAN OTTHUMP00000041238
Heat shock protein 105 kDa	HSPH1	281570	15.3789	14.6389	14.5308	14.8566	14.9697	15.6008	15.5062	14.6433	13.5695	14.4431	14.7595	14.5547	31	30	29	44.5	42.8	41	92.115	0	192	A0A024RDQ0;Q92598;A0A024RDS1;A0A0A0MSM0;B4DF68;B4DY72;B4DZB4;R4GN69;Q5TBM3;B4DZP3	A0A024RDQ0;Q92598;A0A024RDS1;A0A0A0MSM0;B4DF68;B4DY72;B4DZB4	>tr|A0A024RDQ0|A0A024RDQ0_HUMAN Heat shock 105kDa/110kDa protein 1, isoform CRA_a OS=Homo sapiens GN=HSPH1 PE=3 SV=1;>sp|Q92598|HS105_HUMAN Heat shock protein 105 kDa OS=Homo sapiens GN=HSPH1 PE=1 SV=1;>tr|A0A024RDS1|A0A024RDS1_HUMAN Heat shock 105kDa/110k
Glutamine--fructose-6-phosphate aminotransferase [isomerizing] 1	GFPT1	279710	14.4479	14.3268	14.5049	14.3042	14.3519	15.6904	15.1663	15.3539	14.8033	15.0217	14.3022	15.4302	25	25	20	48.4	48.4	37.6	78.806	0	216	Q06210	Q06210	>sp|Q06210|GFPT1_HUMAN Glutamine--fructose-6-phosphate aminotransferase [isomerizing] 1 OS=Homo sapiens GN=GFPT1 PE=1 SV=3
	CAST	279170	15.167	14.7109	14.5528	14.9301	14.7733	15.3763	15.5121	14.4713	14.3553	14.8463	14.2245	15.0592	21	21	1	50.4	50.4	4.3	75.287	0	188	B7Z4U9;Q59HE3;E9PCH5;B2RCJ7;Q86YM9;H0Y7F0;E7EQ12;E7EQA0;A8K8C4;Q15786;B7Z7L4;F8W7E0;A0A0C4DGD1;H0Y944;E9PSG1;D6RAA8;D6RBZ8;D6RC54;D6RGF7;D6RBR1;E7EQK6;E7EN75;B7Z8U1	B7Z4U9;Q59HE3;E9PCH5;B2RCJ7;Q86YM9;H0Y7F0;E7EQ12;E7EQA0;A8K8C4;Q15786;B7Z7L4	>tr|B7Z4U9|B7Z4U9_HUMAN cDNA FLJ59277, highly similar to Calpastatin OS=Homo sapiens PE=2 SV=1;>tr|Q59HE3|Q59HE3_HUMAN Calpastatin isoform a variant (Fragment) OS=Homo sapiens PE=2 SV=1;>tr|E9PCH5|E9PCH5_HUMAN Calpastatin OS=Homo sapiens GN=CAST PE=1 SV=1;
Guanine nucleotide-binding protein G(I)/G(S)/G(O) subunit gamma-12;Guanine nucleotide-binding protein subunit gamma	GNG12	277640	15.1646	15.2157	15.1014	15.3443	15.431	15.1258	14.411	NaN	14.9706	13.789	15.2081	15.2436	5	5	5	69.4	69.4	69.4	8.0061	0	63	Q9UBI6;Q53GD1	Q9UBI6;Q53GD1	>sp|Q9UBI6|GBG12_HUMAN Guanine nucleotide-binding protein G(I)/G(S)/G(O) subunit gamma-12 OS=Homo sapiens GN=GNG12 PE=1 SV=3;>tr|Q53GD1|Q53GD1_HUMAN Guanine nucleotide-binding protein subunit gamma (Fragment) OS=Homo sapiens PE=2 SV=1
40S ribosomal protein S24	RPS24	277120	15.3814	14.7651	14.6806	15.0163	15.2589	14.2487	NaN	14.3029	14.4255	14.8093	15.4787	14.287	5	5	5	35.9	35.9	35.9	15.197	0	106	E7ETK0;A0A087WUS0;P62847	E7ETK0;A0A087WUS0;P62847	>tr|E7ETK0|E7ETK0_HUMAN 40S ribosomal protein S24 OS=Homo sapiens GN=RPS24 PE=1 SV=1;>tr|A0A087WUS0|A0A087WUS0_HUMAN 40S ribosomal protein S24 OS=Homo sapiens GN=RPS24 PE=1 SV=1;>sp|P62847|RS24_HUMAN 40S ribosomal protein S24 OS=Homo sapiens GN=RPS24 PE=1
Syntenin-1	SDCBP	277060	14.8093	14.8454	14.5996	15.0686	14.9732	14.4875	14.5852	15.6198	14.9775	13.9817	15.3179	14.5774	11	11	2	72.1	72.1	9.4	32.444	0	110	O00560;A0A024R7Z5;B4DHN5;E9PBU7;B4DQ93	O00560;A0A024R7Z5;B4DHN5;E9PBU7;B4DQ93	>sp|O00560|SDCB1_HUMAN Syntenin-1 OS=Homo sapiens GN=SDCBP PE=1 SV=1;>tr|A0A024R7Z5|A0A024R7Z5_HUMAN Syndecan binding protein (Syntenin), isoform CRA_c OS=Homo sapiens GN=SDCBP PE=4 SV=1;>tr|B4DHN5|B4DHN5_HUMAN Syntenin-1 OS=Homo sapiens GN=SDCBP PE=1 SV=1
Heterogeneous nuclear ribonucleoprotein R	HNRNPR;HNRPR;DKFZp686A13234	276870	14.5517	14.6489	14.875	14.4826	14.653	15.7377	14.6744	15.0316	14.8318	14.3835	14.5095	14.9202	20	15	15	36.2	28.6	28.6	70.942	0	144	O43390;Q0VGD6;Q6MZS5;B2R7W4;B4DMB1;B4DT28;B4DMD1;Q7Z334	O43390;Q0VGD6;Q6MZS5;B2R7W4;B4DMB1;B4DT28;B4DMD1	>sp|O43390|HNRPR_HUMAN Heterogeneous nuclear ribonucleoprotein R OS=Homo sapiens GN=HNRNPR PE=1 SV=1;>tr|Q0VGD6|Q0VGD6_HUMAN HNRPR protein (Fragment) OS=Homo sapiens GN=HNRPR PE=2 SV=1;>tr|Q6MZS5|Q6MZS5_HUMAN Putative uncharacterized protein DKFZp686A13234
Dynactin subunit 1	DCTN1;DKFZp686I0746;DKFZp686E0752;DKFZp686E191	276720	14.8088	14.6934	14.333	14.8215	14.8924	14.6035	14.9362	14.9019	14.3496	14.76	15.3616	14.6471	35	35	35	34.8	34.8	34.8	139.09	0	179	E7EX90;Q6MZZ3;Q14203;Q6AWB1;Q6AWB3;Q59F36;O95654;E7EWF7;C9JZA4;C9JTE5;C9JJN7;C9JJD0;C9JKG6;H8Y0Y3;E9PCY0;C9J1B7	E7EX90;Q6MZZ3;Q14203;Q6AWB1;Q6AWB3	>tr|E7EX90|E7EX90_HUMAN Dynactin subunit 1 OS=Homo sapiens GN=DCTN1 PE=1 SV=1;>tr|Q6MZZ3|Q6MZZ3_HUMAN Putative uncharacterized protein DKFZp686I0746 OS=Homo sapiens GN=DKFZp686I0746 PE=2 SV=1;>sp|Q14203|DCTN1_HUMAN Dynactin subunit 1 OS=Homo sapiens GN=DCT
Electron transfer flavoprotein subunit beta	ETFB	273740	14.6367	14.7281	15.0509	14.2949	14.9392	14.7455	14.5176	14.6927	14.6341	15.0906	14.5732	14.698	9	9	9	43.1	43.1	43.1	27.843	0	126	P38117;M0QY67	P38117	>sp|P38117|ETFB_HUMAN Electron transfer flavoprotein subunit beta OS=Homo sapiens GN=ETFB PE=1 SV=3
	TPM1	271890	15.9976	11.8804	14.2034	13.5576	13.788	13.4976	16.5939	14.0684	14.0261	13.9066	14.9732	14.6883	20	13	0	55.6	39.1	0	32.876	0	105	D9YZV5;Q15657;H0YKX5;Q8TCG4;H0YKP3;H0YL42;H0YL80;H0YK20;A0A087WTJ7;O15513;D6RGJ6;H0YKZ6	D9YZV5;Q15657;H0YKX5;Q8TCG4;H0YKP3	>tr|D9YZV5|D9YZV5_HUMAN Tropomyosin 1 (Alpha) isoform 4 OS=Homo sapiens GN=TPM1 PE=3 SV=1;>tr|Q15657|Q15657_HUMAN Tropomyosin isoform OS=Homo sapiens PE=2 SV=1;>tr|H0YKX5|H0YKX5_HUMAN Tropomyosin alpha-1 chain (Fragment) OS=Homo sapiens GN=TPM1 PE=1 SV=1;>
Oligoribonuclease, mitochondrial	REXO2	270820	15.1333	14.7202	14.5128	14.2255	15.1468	14.2045	14.5054	14.3685	14.764	15.0865	14.7727	14.9368	8	8	8	50.5	50.5	50.5	22.006	0	97	H0YGR4;Q9Y3B8;H0YG54;F5GYG5;F5H784;F5H7P1;H0YF66;Q9BTR4;F5H6P8;H0YG37	H0YGR4;Q9Y3B8;H0YG54;F5GYG5	>tr|H0YGR4|H0YGR4_HUMAN Oligoribonuclease, mitochondrial (Fragment) OS=Homo sapiens GN=REXO2 PE=1 SV=1;>sp|Q9Y3B8|ORN_HUMAN Oligoribonuclease, mitochondrial OS=Homo sapiens GN=REXO2 PE=1 SV=3;>tr|H0YG54|H0YG54_HUMAN Oligoribonuclease, mitochondrial OS=Homo
		270610	14.5341	14.6237	14.7974	14.4262	15.1645	14.6537	14.537	14.8289	14.5259	14.9559	15.025	14.986	22	22	2	33	33	2.1	75.375	0	156	A0A087WX08	A0A087WX08	>tr|A0A087WX08|A0A087WX08_HUMAN Gamma-adducin OS=Homo sapiens GN=ADD3 PE=1 SV=1
Inhibitor of nuclear factor kappa-B kinase-interacting protein	IKBIP	270340	14.7405	15.2005	15.0496	15.2103	15.3998	13.3123	14.2663	14.163	14.7003	14.7398	14.5175	14.6539	12	12	4	36	36	11.4	39.309	0	137	Q70UQ0	Q70UQ0	>sp|Q70UQ0|IKIP_HUMAN Inhibitor of nuclear factor kappa-B kinase-interacting protein OS=Homo sapiens GN=IKBIP PE=1 SV=1
Stress-induced-phosphoprotein 1	STIP1	268230	13.9561	14.6393	15.1358	15.0428	14.8001	14.8318	13.5352	15.0517	14.998	15.1008	14.6256	15.0582	18	18	18	32.6	32.6	32.6	62.639	0	153	V9HW72;P31948;A8K690;F5H783;F5GXD8;H0YGI8	V9HW72;P31948;A8K690;F5H783	>tr|V9HW72|V9HW72_HUMAN Epididymis secretory sperm binding protein Li 94n OS=Homo sapiens GN=HEL-S-94n PE=2 SV=1;>sp|P31948|STIP1_HUMAN Stress-induced-phosphoprotein 1 OS=Homo sapiens GN=STIP1 PE=1 SV=1;>tr|A8K690|A8K690_HUMAN cDNA FLJ76863, highly similar
60S ribosomal protein L10	RPL10	268190	14.5143	14.8942	14.642	14.8549	14.6674	15.4393	14.8545	15.2854	14.7042	14.2122	15.087	15.0962	9	9	2	45.8	45.8	14.4	23.072	0	94	X1WI28;X5D2T3;P27635;A0A087WV22;H7C123;X5D7P1;H7C2C5;B8A6G2;X5D2W5;A6QRI9;Q96L21	X1WI28;X5D2T3;P27635;A0A087WV22	>tr|X1WI28|X1WI28_HUMAN 60S ribosomal protein L10 (Fragment) OS=Homo sapiens GN=RPL10 PE=1 SV=4;>tr|X5D2T3|X5D2T3_HUMAN Ribosomal protein L10 isoform A (Fragment) OS=Homo sapiens GN=RPL10 PE=2 SV=1;>sp|P27635|RL10_HUMAN 60S ribosomal protein L10 OS=Homo sa
26S proteasome non-ATPase regulatory subunit 11	PSMD11	267700	14.8659	15.3845	15.2577	14.4706	14.5208	13.7879	13.2028	14.5211	14.1829	15.1456	14.8541	15.2225	18	18	18	52.8	52.8	52.8	47.463	0	146	O00231;B4DTS5;J3QRY4;J3QS13	O00231;B4DTS5	>sp|O00231|PSD11_HUMAN 26S proteasome non-ATPase regulatory subunit 11 OS=Homo sapiens GN=PSMD11 PE=1 SV=3;>tr|B4DTS5|B4DTS5_HUMAN cDNA FLJ58882, highly similar to 26S proteasome non-ATPase regulatory subunit 11 OS=Homo sapiens PE=2 SV=1
Thioredoxin-like protein 1	TXNL1	266580	14.5361	15.0568	13.4418	15.018	14.9696	15.2112	14.5836	15.1167	15.1917	14.5555	14.8576	14.0083	12	12	7	58.1	58.1	34.9	32.251	0	128	V9HW51;O43396;B2R960;Q59G46;K7ER96;K7EML9;K7EPB7;K7EKG2;K7EME7	V9HW51;O43396;B2R960;Q59G46;K7ER96;K7EML9	>tr|V9HW51|V9HW51_HUMAN Epididymis secretory protein Li 114 OS=Homo sapiens GN=HEL-S-114 PE=2 SV=1;>sp|O43396|TXNL1_HUMAN Thioredoxin-like protein 1 OS=Homo sapiens GN=TXNL1 PE=1 SV=3;>tr|B2R960|B2R960_HUMAN cDNA, FLJ94230, highly similar to Homo sapiens t
Sorting nexin-3	SNX3	266410	15.2	14.8712	14.4868	15.1019	15.0849	13.2779	15.2985	NaN	15.1372	14.6954	15.3145	14.4626	11	11	9	67.9	67.9	63.6	18.762	0	124	O60493	O60493	>sp|O60493|SNX3_HUMAN Sorting nexin-3 OS=Homo sapiens GN=SNX3 PE=1 SV=3
A-kinase anchor protein 12	AKAP12	266400	14.1012	11.0591	12.984	15.4131	15.0617	15.4486	14.4741	16.3357	13.6757	14.3009	15.2629	15.2595	39	39	20	36.9	36.9	18.7	191.48	0	235	Q02952;Q86TJ9;Q6NSG9	Q02952	>sp|Q02952|AKA12_HUMAN A-kinase anchor protein 12 OS=Homo sapiens GN=AKAP12 PE=1 SV=4
Alpha-2-macroglobulin receptor-associated protein	LRPAP1	266280	14.7491	14.7321	14.9508	14.8681	15.0465	14.6414	14.295	14.963	14.7106	14.9986	14.4496	14.5079	16	16	16	36.7	36.7	36.7	41.465	0	151	P30533;B2R6S9;A8K8F6;D6REW6	P30533;B2R6S9;A8K8F6	>sp|P30533|AMRP_HUMAN Alpha-2-macroglobulin receptor-associated protein OS=Homo sapiens GN=LRPAP1 PE=1 SV=1;>tr|B2R6S9|B2R6S9_HUMAN cDNA, FLJ93097, highly similar to Homo sapiens low density lipoprotein receptor-related protein associated protein 1 (LRPAP1
Myotrophin	DKFZp761E1322;MTPN	265580	14.8852	14.4538	14.557	14.5188	14.5183	15.2521	14.9225	15.0936	14.7323	14.6787	14.389	14.5333	4	4	4	43.2	43.2	43.2	12.895	0	72	Q69YG1;P58546;C9JL85	Q69YG1;P58546;C9JL85	>tr|Q69YG1|Q69YG1_HUMAN Myotrophin OS=Homo sapiens GN=DKFZp761E1322 PE=2 SV=1;>sp|P58546|MTPN_HUMAN Myotrophin OS=Homo sapiens GN=MTPN PE=1 SV=2;>tr|C9JL85|C9JL85_HUMAN Myotrophin OS=Homo sapiens GN=MTPN PE=1 SV=1
Metalloproteinase inhibitor 1	TIMP1	265450	14.2961	15.3455	14.654	14.6841	14.9926	14.987	13.8981	14.9457	14.9519	14.5701	14.5596	14.5881	7	7	7	75.5	75.5	75.5	16.057	0	93	Q5H9A7;Q6FGX5;P01033;B3KQF4;Q58P21;H0Y789;Q5H9B5;Q5H9B4;B4DJK3	Q5H9A7;Q6FGX5;P01033;B3KQF4;Q58P21;H0Y789	>tr|Q5H9A7|Q5H9A7_HUMAN Metalloproteinase inhibitor 1 OS=Homo sapiens GN=TIMP1 PE=1 SV=1;>tr|Q6FGX5|Q6FGX5_HUMAN TIMP metallopeptidase inhibitor 1, isoform CRA_a OS=Homo sapiens GN=TIMP1 PE=2 SV=1;>sp|P01033|TIMP1_HUMAN Metalloproteinase inhibitor 1 OS=Hom
Alpha-soluble NSF attachment protein	NAPA	264650	14.5348	14.7178	14.2832	14.7944	15.0164	14.8512	14.8242	15.2152	14.9884	14.2842	14.6533	15.1114	16	16	16	70.8	70.8	70.8	33.232	0	179	P54920;A0A024R0R9;M0R0Y2;M0R2M1;M0R058;M0R213;M0R027;A0A024R0V6;M0R0I4;B4DGP9;Q9H115;B4DIV0;A0A087WZQ7;M0QZM9;M0QZN5;M0R031	P54920;A0A024R0R9;M0R0Y2;M0R2M1	>sp|P54920|SNAA_HUMAN Alpha-soluble NSF attachment protein OS=Homo sapiens GN=NAPA PE=1 SV=3;>tr|A0A024R0R9|A0A024R0R9_HUMAN N-ethylmaleimide-sensitive factor attachment protein, alpha, isoform CRA_c OS=Homo sapiens GN=NAPA PE=4 SV=1;>tr|M0R0Y2|M0R0Y2_HUMA
SPARC	SPARC	264560	15.3663	13.8182	14.8031	14.1801	13.2024	14.0309	15.7086	14.2444	14.9399	15.0422	14.5749	14.9364	10	10	10	41.3	41.3	41.3	34.632	0	122	P09486;D3DQH8;B4DRV4;B2RDL6;F5GY03;E5RK62;Q6QE20;F5H4E2	P09486;D3DQH8;B4DRV4;B2RDL6;F5GY03;E5RK62	>sp|P09486|SPRC_HUMAN SPARC OS=Homo sapiens GN=SPARC PE=1 SV=1;>tr|D3DQH8|D3DQH8_HUMAN Secreted protein, acidic, cysteine-rich (Osteonectin), isoform CRA_a OS=Homo sapiens GN=SPARC PE=4 SV=1;>tr|B4DRV4|B4DRV4_HUMAN cDNA FLJ55667, highly similar to Secreted
Coactosin-like protein	COTL1	264300	15.4947	14.4834	14.188	14.3787	13.9187	15.4742	15.8849	11.6287	14.7474	14.4327	14.4834	14.8321	7	7	7	57.7	57.7	57.7	15.945	0	106	Q14019;H3BT58	Q14019;H3BT58	>sp|Q14019|COTL1_HUMAN Coactosin-like protein OS=Homo sapiens GN=COTL1 PE=1 SV=3;>tr|H3BT58|H3BT58_HUMAN Coactosin-like protein OS=Homo sapiens GN=COTL1 PE=1 SV=1
Eukaryotic translation initiation factor 3 subunit C;Eukaryotic translation initiation factor 3 subunit C-like protein	EIF3C;EIF3CL	264030	14.6944	14.5897	14.2829	14.3449	14.5744	15.5252	14.8806	15.2452	14.8967	14.6797	14.6867	14.8799	20	20	20	29.8	29.8	29.8	103.64	0	195	B4DVQ5;Q99613;A1KYQ7;A0A024QYU9;B4DVU3;B4DDN4;B5ME19;B4DRU0;B4E2Z6;B3KNZ4;A0A024QYX7;Q3B7B9;H3BPE3;H3BPE4;H3BTY8	B4DVQ5;Q99613;A1KYQ7;A0A024QYU9;B4DVU3;B4DDN4;B5ME19;B4DRU0;B4E2Z6;B3KNZ4;A0A024QYX7	>tr|B4DVQ5|B4DVQ5_HUMAN Eukaryotic translation initiation factor 3 subunit C OS=Homo sapiens GN=EIF3C PE=2 SV=1;>sp|Q99613|EIF3C_HUMAN Eukaryotic translation initiation factor 3 subunit C OS=Homo sapiens GN=EIF3C PE=1 SV=1;>tr|A1KYQ7|A1KYQ7_HUMAN Eukaryoti
Calcium/calmodulin-dependent protein kinase type II subunit delta	CAMK2D	263500	12.3577	14.702	15.0076	14.5771	13.8907	15.3705	13.8762	15.0888	14.9398	14.9003	15.4175	15.5303	13	13	1	38.4	38.4	6	56.298	0	127	D6R938;Q13557;A0A024RDK3;H0Y9J2;H0Y9C2;Q92991;B7Z1Z6;D3DVK8;B3KTH7;Q8WU40;D6RHX9;E9PBE8;H7BZC6;H0Y6G2	D6R938;Q13557;A0A024RDK3;H0Y9J2	>tr|D6R938|D6R938_HUMAN Calcium/calmodulin-dependent protein kinase (CaM kinase) II delta, isoform CRA_e OS=Homo sapiens GN=CAMK2D PE=1 SV=1;>sp|Q13557|KCC2D_HUMAN Calcium/calmodulin-dependent protein kinase type II subunit delta OS=Homo sapiens GN=CAMK2D
Prothymosin alpha;Prothymosin alpha, N-terminally processed;Thymosin alpha-1	PTMA;PTMAP7	262450	14.3155	14.9574	15.5381	15.1445	14.6371	15.5297	14.137	14.9433	14.6458	13.6491	14.6556	14.802	5	5	5	36.4	36.4	36.4	11.758	0	144	B8ZZQ6;V9HVW6;Q15202;Q8TBK9;Q86YS2;Q53S24;Q15204;P06454;Q15200;B8ZZA1;B8ZZW7;H7C2N1;Q15203;Q7KZ52;Q9UMZ1;Q9NYD3;Q15254;V9HVW7;A0A087WUT1;Q7Z4R6	B8ZZQ6;V9HVW6;Q15202;Q8TBK9;Q86YS2;Q53S24;Q15204;P06454;Q15200;B8ZZA1;B8ZZW7;H7C2N1;Q15203;Q7KZ52	>tr|B8ZZQ6|B8ZZQ6_HUMAN Prothymosin alpha OS=Homo sapiens GN=PTMA PE=1 SV=1;>tr|V9HVW6|V9HVW6_HUMAN Uncharacterized protein OS=Homo sapiens PE=4 SV=1;>tr|Q15202|Q15202_HUMAN Prothymosin alpha OS=Homo sapiens PE=4 SV=2;>tr|Q8TBK9|Q8TBK9_HUMAN Prothymosin, a
		261180	14.5223	15.1499	14.2179	13.6674	14.5236	14.9214	14.2449	15.0024	15.8832	14.7812	14.7603	13.2674	13	13	13	31	31	31	65.19	0	118	CON__ENSEMBL:ENSBTAP00000037665	CON__ENSEMBL:ENSBTAP00000037665	>ENSEMBL:ENSBTAP00000037665 (Bos taurus) similar to Pregnancy zone protein, partial
40S ribosomal protein S26;Putative 40S ribosomal protein S26-like 1	RPS26;RPS26P11	260650	14.9669	NaN	14.9991	15.1619	14.4077	14.0939	14.998	15.09	15.245	15.226	15.4204	NaN	3	3	3	31.3	31.3	31.3	13.015	0	39	P62854;A0A024RB14;Q5JNZ5;Q75MH1;Q76N57;Q76N56	P62854;A0A024RB14;Q5JNZ5;Q75MH1	>sp|P62854|RS26_HUMAN 40S ribosomal protein S26 OS=Homo sapiens GN=RPS26 PE=1 SV=3;>tr|A0A024RB14|A0A024RB14_HUMAN HCG20716 OS=Homo sapiens GN=RPS26 PE=4 SV=1;>sp|Q5JNZ5|RS26L_HUMAN Putative 40S ribosomal protein S26-like 1 OS=Homo sapiens GN=RPS26P11 PE=5
Phosphoserine aminotransferase	PSAT1	257590	14.4652	14.9718	14.7841	14.4305	14.1627	14.7469	13.8433	14.5352	15.1598	14.9359	14.869	14.3388	14	14	14	39.7	39.7	39.7	40.422	0	122	Q9Y617;A0A024R222;B4DHQ3;A0A024R280;B4DHX7;A9LS35	Q9Y617;A0A024R222;B4DHQ3;A0A024R280	>sp|Q9Y617|SERC_HUMAN Phosphoserine aminotransferase OS=Homo sapiens GN=PSAT1 PE=1 SV=2;>tr|A0A024R222|A0A024R222_HUMAN Phosphoserine aminotransferase OS=Homo sapiens GN=PSAT1 PE=3 SV=1;>tr|B4DHQ3|B4DHQ3_HUMAN Phosphoserine aminotransferase OS=Homo sapiens
Serine/arginine-rich splicing factor 1	SRSF1	254810	14.1192	14.7745	14.4981	14.8392	14.6609	15.5373	14.8952	14.9892	14.6369	14.8744	14.4732	13.4682	12	12	12	44	44	44	27.744	0	121	Q07955;J3KTL2;Q59FA2;A8K1L8;J3KSR8;J3QQV5;J3KSW7;B7Z570	Q07955;J3KTL2;Q59FA2;A8K1L8	>sp|Q07955|SRSF1_HUMAN Serine/arginine-rich splicing factor 1 OS=Homo sapiens GN=SRSF1 PE=1 SV=2;>tr|J3KTL2|J3KTL2_HUMAN Serine/arginine-rich-splicing factor 1 OS=Homo sapiens GN=SRSF1 PE=1 SV=1;>tr|Q59FA2|Q59FA2_HUMAN Splicing factor, arginine/serine-rich
60S ribosomal protein L21	RPL21	254480	14.6383	14.675	14.6717	15.0244	14.92	NaN	14.3912	NaN	14.5339	15.4236	14.8114	14.5421	2	2	2	29.9	29.9	29.9	9.8864	0	48	G3V1B3;M0R181;Q6IAX2;P46778;Q59GK9	G3V1B3;M0R181;Q6IAX2;P46778;Q59GK9	>tr|G3V1B3|G3V1B3_HUMAN 60S ribosomal protein L21 OS=Homo sapiens GN=RPL21 PE=1 SV=1;>tr|M0R181|M0R181_HUMAN 60S ribosomal protein L21 (Fragment) OS=Homo sapiens GN=RPL21 PE=1 SV=1;>tr|Q6IAX2|Q6IAX2_HUMAN RPL21 protein OS=Homo sapiens GN=RPL21 PE=2 SV=1;>s
Cytoplasmic dynein 1 intermediate chain 2	DYNC1I2	254160	14.4907	14.5294	14.4846	14.5015	14.6641	15.0449	14.6925	15.1831	14.6345	14.7934	14.4815	14.9439	15	15	4	31.7	31.7	12.1	71.456	0	172	Q13409;B4DPZ3;Q59GU5;B4DX93;Q9H5W7	Q13409;B4DPZ3;Q59GU5	>sp|Q13409|DC1I2_HUMAN Cytoplasmic dynein 1 intermediate chain 2 OS=Homo sapiens GN=DYNC1I2 PE=1 SV=3;>tr|B4DPZ3|B4DPZ3_HUMAN cDNA FLJ53290, highly similar to Cytoplasmic dynein 1 intermediate chain 2 OS=Homo sapiens PE=2 SV=1;>tr|Q59GU5|Q59GU5_HUMAN Dynei
Ras-related protein Rab-5C	RAB5C	254110	14.9218	14.2926	14.5007	14.8074	14.513	15.1025	14.7761	14.277	14.5718	13.8587	14.6764	14.6287	6	6	3	36.6	36.6	17.6	23.482	0	165	P51148;A0A024R1U4;F8VVK3;K7ERQ8;K7ENY4;K7EIP6	P51148;A0A024R1U4;F8VVK3;K7ERQ8	>sp|P51148|RAB5C_HUMAN Ras-related protein Rab-5C OS=Homo sapiens GN=RAB5C PE=1 SV=2;>tr|A0A024R1U4|A0A024R1U4_HUMAN RAB5C, member RAS oncogene family, isoform CRA_a OS=Homo sapiens GN=RAB5C PE=3 SV=1;>tr|F8VVK3|F8VVK3_HUMAN Ras-related protein Rab-5C (Fra
40S ribosomal protein S27	RPS27	253850	14.4455	15.0444	14.5156	14.9023	14.4988	14.2874	13.7317	14.4724	14.2075	15.2927	14.9458	14.0981	5	5	3	40.5	40.5	15.5	9.461	0	75	P42677;Q5T4L4;A4D1G5;C9J1C5	P42677;Q5T4L4	>sp|P42677|RS27_HUMAN 40S ribosomal protein S27 OS=Homo sapiens GN=RPS27 PE=1 SV=3;>tr|Q5T4L4|Q5T4L4_HUMAN 40S ribosomal protein S27 OS=Homo sapiens GN=RPS27 PE=1 SV=1
Activated RNA polymerase II transcriptional coactivator p15	PC4;SUB1	253710	14.2461	14.5284	15.0711	15.039	14.469	13.1271	14.7964	14.7645	14.4322	14.8845	14.8398	14.8047	5	5	5	37.8	37.8	37.8	14.395	0	104	Q6IBA2;P53999;Q59G24;B7Z1Z0;Q6E433	Q6IBA2;P53999;Q59G24;B7Z1Z0	>tr|Q6IBA2|Q6IBA2_HUMAN PC4 protein OS=Homo sapiens GN=PC4 PE=2 SV=1;>sp|P53999|TCP4_HUMAN Activated RNA polymerase II transcriptional coactivator p15 OS=Homo sapiens GN=SUB1 PE=1 SV=3;>tr|Q59G24|Q59G24_HUMAN Activated RNA polymerase II transcription cofac
Non-specific lipid-transfer protein	SCP2	253560	14.7185	14.8112	14.4534	14.7338	14.6276	14.7807	14.8285	14.9134	14.6358	14.7638	14.6713	14.6016	13	13	13	26.1	26.1	26.1	58.993	0	124	P22307;B2R761;B4E0J3;H0YF61;E9PLD1;Q59HG9;H0YD06;H0YCB0	P22307;B2R761;B4E0J3;H0YF61	>sp|P22307|NLTP_HUMAN Non-specific lipid-transfer protein OS=Homo sapiens GN=SCP2 PE=1 SV=2;>tr|B2R761|B2R761_HUMAN cDNA, FLJ93299, highly similar to Homo sapiens sterol carrier protein 2 (SCP2), mRNA OS=Homo sapiens PE=2 SV=1;>tr|B4E0J3|B4E0J3_HUMAN cDNA
26S protease regulatory subunit 8	PSMC5	252570	15.0429	14.6242	14.6744	13.7801	14.3933	15.2675	15.145	14.9047	14.6496	14.2464	14.3348	14.467	23	23	23	63.3	63.3	63.3	45.626	0	185	P62195;Q59GS3;J3QSA9;J3QQM1;J3KRP2;J3QLH6;J3QRW1;J3QSE0;J3QRR3;J3KTQ9;Q8NB90	P62195;Q59GS3;J3QSA9;J3QQM1;J3KRP2;J3QLH6	>sp|P62195|PRS8_HUMAN 26S protease regulatory subunit 8 OS=Homo sapiens GN=PSMC5 PE=1 SV=1;>tr|Q59GS3|Q59GS3_HUMAN Proteasome 26S ATPase subunit 5 variant (Fragment) OS=Homo sapiens PE=2 SV=1;>tr|J3QSA9|J3QSA9_HUMAN 26S protease regulatory subunit 8 (Fragm
Aspartate aminotransferase;Aspartate aminotransferase, mitochondrial	GOT2	251760	14.867	13.8638	15.2935	14.6972	14.9533	13.7927	14.7554	NaN	14.0129	15.5541	14.2971	14.2323	17	17	17	52.8	52.8	52.8	41.326	0	111	B3KUZ8;P00505;A0A024R6W0;A8K482;B4DY39	B3KUZ8;P00505;A0A024R6W0;A8K482	>tr|B3KUZ8|B3KUZ8_HUMAN Aspartate aminotransferase OS=Homo sapiens PE=2 SV=1;>sp|P00505|AATM_HUMAN Aspartate aminotransferase, mitochondrial OS=Homo sapiens GN=GOT2 PE=1 SV=3;>tr|A0A024R6W0|A0A024R6W0_HUMAN Aspartate aminotransferase OS=Homo sapiens GN=GOT
6-phosphofructokinase, liver type	PFKL	251070	14.4355	14.4589	14.7936	14.4943	14.7725	14.5693	14.4118	14.5999	14.341	15.2985	14.4841	14.3142	19	17	17	31.7	28.1	28.1	85.018	0	118	P17858;Q9BSP4;Q7L2M7;B3KNQ7;Q59GI2;Q6MZK4;Q7Z3R9;F8WEU2;B4E108	P17858;Q9BSP4;Q7L2M7;B3KNQ7	>sp|P17858|PFKAL_HUMAN ATP-dependent 6-phosphofructokinase, liver type OS=Homo sapiens GN=PFKL PE=1 SV=6;>tr|Q9BSP4|Q9BSP4_HUMAN PFKL protein (Fragment) OS=Homo sapiens GN=PFKL PE=2 SV=2;>tr|Q7L2M7|Q7L2M7_HUMAN PFKL protein (Fragment) OS=Homo sapiens GN=PF
Bifunctional purine biosynthesis protein PURH;Phosphoribosylaminoimidazolecarboxamide formyltransferase;IMP cyclohydrolase	ATIC	248260	14.6503	14.6906	14.8293	14.7591	14.9941	13.9778	13.6773	14.5473	14.2821	14.8806	14.5142	14.8751	23	23	3	55.9	55.9	6.8	64.615	0	167	V9HWH7;P31939;B2R7P8;H7C1S2;C9JLK0;F8WEF0	V9HWH7;P31939;B2R7P8	>tr|V9HWH7|V9HWH7_HUMAN Epididymis secretory sperm binding protein Li 70p OS=Homo sapiens GN=HEL-S-70p PE=2 SV=1;>sp|P31939|PUR9_HUMAN Bifunctional purine biosynthesis protein PURH OS=Homo sapiens GN=ATIC PE=1 SV=3;>tr|B2R7P8|B2R7P8_HUMAN cDNA, FLJ93545, h
26S proteasome non-ATPase regulatory subunit 6	PSMD6	247910	14.73	14.5845	14.6065	14.6887	14.6542	14.9307	14.9645	14.6796	14.8194	14.4382	14.5573	14.8643	19	19	19	46.5	46.5	46.5	45.531	0	166	Q15008;B3KT66;C9J7B7;C9J0E9;H7C531	Q15008;B3KT66	>sp|Q15008|PSMD6_HUMAN 26S proteasome non-ATPase regulatory subunit 6 OS=Homo sapiens GN=PSMD6 PE=1 SV=1;>tr|B3KT66|B3KT66_HUMAN Proteasome (Prosome, macropain) 26S subunit, non-ATPase, 6, isoform CRA_c OS=Homo sapiens GN=PSMD6 PE=2 SV=1
Mitochondrial carrier homolog 2	MTCH2	247560	14.2669	14.2561	14.618	14.6026	14.7847	14.0276	14.1976	14.7467	14.1364	15.0998	14.3856	14.8343	9	9	9	45.2	45.2	45.2	33.331	0	100	Q9Y6C9;E9PIE4;Q53G34;B4DHQ0	Q9Y6C9;E9PIE4;Q53G34	>sp|Q9Y6C9|MTCH2_HUMAN Mitochondrial carrier homolog 2 OS=Homo sapiens GN=MTCH2 PE=1 SV=1;>tr|E9PIE4|E9PIE4_HUMAN Mitochondrial carrier homolog 2 (Fragment) OS=Homo sapiens GN=MTCH2 PE=1 SV=5;>tr|Q53G34|Q53G34_HUMAN Mitochondrial carrier homolog 2 variant
Transmembrane glycoprotein NMB	GPNMB	247090	14.3788	15.3071	14.4524	15.2261	15.4585	NaN	12.4477	NaN	14.1326	15.6222	15.0469	13.2936	4	4	4	10.8	10.8	10.8	50.579	0	34	B4DLL8;B4DN79;B4DLJ7;B2R5R1;A0A024RA55;Q14956;B4E3D4;B4DLL5;A8K7R3;B4DZS5	B4DLL8;B4DN79;B4DLJ7;B2R5R1;A0A024RA55;Q14956;B4E3D4;B4DLL5;A8K7R3;B4DZS5	>tr|B4DLL8|B4DLL8_HUMAN cDNA FLJ59335, highly similar to Transmembrane glycoprotein NMB OS=Homo sapiens PE=2 SV=1;>tr|B4DN79|B4DN79_HUMAN cDNA FLJ53367, highly similar to Transmembrane glycoprotein NMB OS=Homo sapiens PE=2 SV=1;>tr|B4DLJ7|B4DLJ7_HUMAN cDNA
Inosine-5-monophosphate dehydrogenase 2	IMPDH2	246240	13.7524	14.761	14.875	14.2547	14.4391	14.0013	14.1936	14.9237	14.6397	15.0571	14.2783	14.5917	17	17	17	43	43	43	55.804	0	160	P12268;H0Y4R1;B7Z1G4;Q6QE17;E7ETK5;Q6RUP8;Q6RUP9;C9K0R9;A0A024R725;C9J381;P20839;B4DNJ7;B3KRZ3;Q6ZNB1;Q5H9Q6	P12268;H0Y4R1;B7Z1G4;Q6QE17	>sp|P12268|IMDH2_HUMAN Inosine-5-monophosphate dehydrogenase 2 OS=Homo sapiens GN=IMPDH2 PE=1 SV=2;>tr|H0Y4R1|H0Y4R1_HUMAN Inosine-5-monophosphate dehydrogenase 2 (Fragment) OS=Homo sapiens GN=IMPDH2 PE=1 SV=1;>tr|B7Z1G4|B7Z1G4_HUMAN cDNA FLJ61601, highl
Ubiquitin-conjugating enzyme E2 N	UBE2N	244940	14.7039	14.4955	14.5558	15.0254	14.6911	14.5965	14.0495	14.8599	14.3576	15.1495	14.6535	14.2396	5	5	5	41.4	41.4	41.4	17.138	0	68	V9HW41;P61088;F8VSD4;F8VV71;F8VZ29;F8VQQ8;Q5JXB2	V9HW41;P61088;F8VSD4;F8VV71;F8VZ29	>tr|V9HW41|V9HW41_HUMAN Epididymis secretory protein Li 71 OS=Homo sapiens GN=HEL-S-71 PE=2 SV=1;>sp|P61088|UBE2N_HUMAN Ubiquitin-conjugating enzyme E2 N OS=Homo sapiens GN=UBE2N PE=1 SV=1;>tr|F8VSD4|F8VSD4_HUMAN Ubiquitin-conjugating enzyme E2 N OS=Homo s
Erlin-2	ERLIN2	243770	14.7559	14.5581	14.5378	14.5729	14.5028	13.933	14.7043	14.7193	14.6112	14.9984	14.4717	14.4337	12	12	10	36.6	36.6	33	37.839	0	129	O94905;E5RHW4;E5RJ09	O94905;E5RHW4	>sp|O94905|ERLN2_HUMAN Erlin-2 OS=Homo sapiens GN=ERLIN2 PE=1 SV=1;>tr|E5RHW4|E5RHW4_HUMAN Erlin-2 (Fragment) OS=Homo sapiens GN=ERLIN2 PE=1 SV=1
Zinc finger RNA-binding protein	ZFR	243290	15.1435	15.8303	15.0624	15.5511	14.8922	NaN	14.3916	NaN	14.7563	NaN	15.061	14.1285	5	5	5	6.3	6.3	6.3	117.01	0	13	Q96KR1;B2RNR6;B3KP82;A8K849;B3KVS4;H0Y8W1;Q05D65	Q96KR1;B2RNR6	>sp|Q96KR1|ZFR_HUMAN Zinc finger RNA-binding protein OS=Homo sapiens GN=ZFR PE=1 SV=2;>tr|B2RNR6|B2RNR6_HUMAN Zinc finger RNA binding protein OS=Homo sapiens GN=ZFR PE=2 SV=1
Transmembrane protein 43	TMEM43	241050	12.3565	14.6301	14.3406	14.352	14.6934	15.0511	14.0369	14.6436	14.4217	15.3512	14.725	14.2928	14	14	4	45.2	45.2	17.2	44.875	0	168	Q9BTV4;A0A024R2F9;V9GY05	Q9BTV4;A0A024R2F9	>sp|Q9BTV4|TMM43_HUMAN Transmembrane protein 43 OS=Homo sapiens GN=TMEM43 PE=1 SV=1;>tr|A0A024R2F9|A0A024R2F9_HUMAN Transmembrane protein 43, isoform CRA_a OS=Homo sapiens GN=TMEM43 PE=4 SV=1
Nucleoside diphosphate kinase A	NME1	240240	14.6901	14.5668	14.8322	15.0237	14.5212	14.8313	14.7106	15.3283	14.7282	14.4095	NaN	15.0643	11	1	1	63.8	9.2	9.2	17.149	0	30	P15531;E7ERL0;E5RHP0;C9K028	P15531;E7ERL0;E5RHP0	>sp|P15531|NDKA_HUMAN Nucleoside diphosphate kinase A OS=Homo sapiens GN=NME1 PE=1 SV=1;>tr|E7ERL0|E7ERL0_HUMAN Nucleoside diphosphate kinase A OS=Homo sapiens GN=NME1 PE=1 SV=1;>tr|E5RHP0|E5RHP0_HUMAN Nucleoside diphosphate kinase A OS=Homo sapiens GN=NME
Calponin-3	CNN3	240170	14.6928	14.046	14.4286	14.7926	14.6333	14.6508	14.6266	14.9328	14.4868	14.4502	14.7203	14.8578	8	8	8	32.5	32.5	32.5	36.413	0	130	Q15417;E9PDU6;Q9BWY6	Q15417;E9PDU6	>sp|Q15417|CNN3_HUMAN Calponin-3 OS=Homo sapiens GN=CNN3 PE=1 SV=1;>tr|E9PDU6|E9PDU6_HUMAN Calponin (Fragment) OS=Homo sapiens GN=CNN3 PE=1 SV=1
Delta-1-pyrroline-5-carboxylate synthase;Glutamate 5-kinase;Gamma-glutamyl phosphate reductase	ALDH18A1	239920	14.4126	14.8419	15.4932	14.1562	14.7682	12.8529	13.8704	13.7945	14.3083	14.9468	14.5887	14.4688	24	24	24	34.6	34.6	34.6	87.301	0	179	P54886	P54886	>sp|P54886|P5CS_HUMAN Delta-1-pyrroline-5-carboxylate synthase OS=Homo sapiens GN=ALDH18A1 PE=1 SV=2
cAMP-dependent protein kinase type I-alpha regulatory subunit;cAMP-dependent protein kinase type I-alpha regulatory subunit, N-terminally processed	PRKAR1A;DKFZp779L0468	239880	14.732	14.2414	14.477	13.898	14.2767	14.7405	14.8692	15.0149	14.7098	14.5226	14.3621	15.0323	16	16	16	44.6	44.6	44.6	42.981	0	141	P10644;B2R5T5;Q68DQ4;K7EPB2;K7EM13;K7EIE5;K7EID3;K7EJ40;K7EK41;Q15300;K7EMU2;K7EMZ6;A6YCE1;Q96P62;K7EQK3;A6YCE2;X6RAV4;K7EPR5;K7EKR1;H7BYW5;C9JSK5;A0A024R802;P31321;B4DM81;A8K099;Q6NS41	P10644;B2R5T5;Q68DQ4;K7EPB2	>sp|P10644|KAP0_HUMAN cAMP-dependent protein kinase type I-alpha regulatory subunit OS=Homo sapiens GN=PRKAR1A PE=1 SV=1;>tr|B2R5T5|B2R5T5_HUMAN Protein kinase, cAMP-dependent, regulatory, type I, alpha (Tissue specific extinguisher 1), isoform CRA_a OS=Ho
Eukaryotic translation initiation factor 4H	EIF4H;WBSCR1;LOC392647	239470	14.6511	14.4863	14.4181	14.7864	14.0959	15.3553	14.7908	15.2264	14.7755	14.2869	14.514	14.8407	7	7	7	41.1	41.1	41.1	27.385	0	117	Q15056;Q75MU1;B4DMV6;Q75MU2;A4D198;Q75MT8	Q15056;Q75MU1;B4DMV6;Q75MU2;A4D198	>sp|Q15056|IF4H_HUMAN Eukaryotic translation initiation factor 4H OS=Homo sapiens GN=EIF4H PE=1 SV=5;>tr|Q75MU1|Q75MU1_HUMAN Putative uncharacterized protein WBSCR1 (Fragment) OS=Homo sapiens GN=WBSCR1 PE=4 SV=1;>tr|B4DMV6|B4DMV6_HUMAN cDNA FLJ60708, highl
Apolipoprotein B-100;Apolipoprotein B-48	APOB	238460	14.428	14.0199	12.9474	10.9455	13.0062	NaN	14.6816	17.5155	14.5215	10.1787	13.3214	13.6272	5	5	5	1.1	1.1	1.1	489.81	0	42	E1A689;A0A087WTM7;P04114;C0JYY2;A8K479	E1A689;A0A087WTM7;P04114;C0JYY2	>tr|E1A689|E1A689_HUMAN Mutant Apo B 100 OS=Homo sapiens PE=2 SV=1;>tr|A0A087WTM7|A0A087WTM7_HUMAN Apolipoprotein B-100 OS=Homo sapiens GN=APOB PE=1 SV=1;>sp|P04114|APOB_HUMAN Apolipoprotein B-100 OS=Homo sapiens GN=APOB PE=1 SV=2;>tr|C0JYY2|C0JYY2_HUMAN A
Histidine--tRNA ligase, cytoplasmic	HARS;HRS	238430	13.8474	14.7586	14.5205	14.9944	14.8296	14.7773	14.8951	15.0961	14.3388	14.1141	14.987	14.3549	16	16	12	38.7	38.7	31	57.41	0	126	P12081;B3KWE1;Q52NV4;B4DDD8;B4E1C5;E7ETE2;B4DEA2;D6RJE6;D6RF05	P12081;B3KWE1;Q52NV4;B4DDD8;B4E1C5;E7ETE2;B4DEA2	>sp|P12081|SYHC_HUMAN Histidine--tRNA ligase, cytoplasmic OS=Homo sapiens GN=HARS PE=1 SV=2;>tr|B3KWE1|B3KWE1_HUMAN Histidine--tRNA ligase, cytoplasmic OS=Homo sapiens GN=HARS PE=1 SV=1;>tr|Q52NV4|Q52NV4_HUMAN Histidyl-tRNA synthetase OS=Homo sapiens GN=HR
60S ribosomal protein L13a;Putative 60S ribosomal protein L13a-like MGC87657	RPL13A;RPL13a	238210	14.3941	14.0437	14.4042	14.0174	14.1713	14.7627	14.8684	15.039	14.6505	13.8264	14.1141	14.8186	6	6	6	26.6	26.6	26.6	23.662	0	199	Q5QTS3;Q53H34;P40429;Q9BSQ6;M0QYS1;Q6NVV1;Q8J015;Q0VGL3;B4DNC8;M0QZU1;A0A096LPE0	Q5QTS3;Q53H34;P40429;Q9BSQ6;M0QYS1;Q6NVV1;Q8J015;Q0VGL3	>tr|Q5QTS3|Q5QTS3_HUMAN FWP004 OS=Homo sapiens PE=2 SV=1;>tr|Q53H34|Q53H34_HUMAN Ribosomal protein L13a variant (Fragment) OS=Homo sapiens PE=2 SV=1;>sp|P40429|RL13A_HUMAN 60S ribosomal protein L13a OS=Homo sapiens GN=RPL13A PE=1 SV=2;>tr|Q9BSQ6|Q9BSQ6_HUM
Clathrin light chain A	CLTA	236790	14.2737	14.6044	14.7252	14.9847	14.8848	14.7394	14.526	14.4513	14.5507	14.6243	14.5508	14.495	5	5	5	13.7	13.7	13.7	27.076	0	76	P09496;F8WF69;C9J8P9	P09496;F8WF69	>sp|P09496|CLCA_HUMAN Clathrin light chain A OS=Homo sapiens GN=CLTA PE=1 SV=1;>tr|F8WF69|F8WF69_HUMAN Clathrin light chain A OS=Homo sapiens GN=CLTA PE=1 SV=1
Sialic acid synthase	NANS	236250	14.4841	14.7435	14.802	14.5042	14.3968	15.0155	14.8254	14.9492	14.8125	14.5764	13.4893	14.5299	11	11	11	45.1	45.1	45.1	40.307	0	124	Q9NR45;V9HW39;Q5TBR1;Q5TBR0	Q9NR45;V9HW39	>sp|Q9NR45|SIAS_HUMAN Sialic acid synthase OS=Homo sapiens GN=NANS PE=1 SV=2;>tr|V9HW39|V9HW39_HUMAN Epididymis secretory protein Li 100 OS=Homo sapiens GN=HEL-S-100 PE=2 SV=1
SH3 domain-binding glutamic acid-rich-like protein	SH3BGRL	235560	14.7069	14.7474	14.355	14.7061	14.7083	12.5269	14.4741	14.4439	14.3949	15.0506	14.8577	13.5348	9	9	9	85.1	85.1	85.1	12.774	0	104	V9HW48;O75368;D3DTE6;B0AZV6	V9HW48;O75368;D3DTE6	>tr|V9HW48|V9HW48_HUMAN SH3 domain-binding glutamic acid-rich-like protein OS=Homo sapiens GN=HEL-S-115 PE=2 SV=1;>sp|O75368|SH3L1_HUMAN SH3 domain-binding glutamic acid-rich-like protein OS=Homo sapiens GN=SH3BGRL PE=1 SV=1;>tr|D3DTE6|D3DTE6_HUMAN SH3 dom
Cartilage-associated protein	CRTAP	235330	14.7378	14.4529	14.6323	14.5459	14.1231	15.2999	15.0062	15.0201	14.1224	14.3013	14.1766	14.4913	11	11	11	40.3	40.3	40.3	43.491	0	86	B3KX16;Q8NB01;O75718;B3KME2;B3KS71;C9JP16;B4DPA3;B3KQR7;B3KUP0	B3KX16;Q8NB01;O75718;B3KME2;B3KS71;C9JP16;B4DPA3	>tr|B3KX16|B3KX16_HUMAN cDNA FLJ44469 fis, clone UTERU2026090, highly similar to Cartilage-associated protein OS=Homo sapiens PE=2 SV=1;>tr|Q8NB01|Q8NB01_HUMAN cDNA FLJ34453 fis, clone HLUNG2002429, highly similar to Homo sapiens cartilage-associated prote
Tyrosine--tRNA ligase, cytoplasmic;Tyrosine--tRNA ligase, cytoplasmic, N-terminally processed	YARS	234700	13.9457	15.089	14.4781	14.7851	13.9425	13.2488	13.2734	12.7064	15.6414	15.1674	14.3168	15.2597	21	21	21	47.2	47.2	47.2	59.143	0	150	P54577;A0A0C4DGZ5	P54577;A0A0C4DGZ5	>sp|P54577|SYYC_HUMAN Tyrosine--tRNA ligase, cytoplasmic OS=Homo sapiens GN=YARS PE=1 SV=4;>tr|A0A0C4DGZ5|A0A0C4DGZ5_HUMAN Tyrosine--tRNA ligase OS=Homo sapiens GN=YARS PE=1 SV=1
Prolyl 4-hydroxylase subunit alpha-2	P4HA2;DKFZp686M0919	233400	14.6851	14.638	11.7173	13.839	14.4549	14.4755	14.9491	15.4074	15.0785	14.7567	14.0003	15.0072	14	14	14	34.3	34.3	34.3	57.377	0	152	Q05DA4;Q5HYD8;O15460;C9JX45;A8MXE0;E7ERI1;E7ENX0;E7EPI9;C9JCP0;C9JN43;C9JIG4	Q05DA4;Q5HYD8;O15460	>tr|Q05DA4|Q05DA4_HUMAN P4HA2 protein OS=Homo sapiens GN=P4HA2 PE=2 SV=1;>tr|Q5HYD8|Q5HYD8_HUMAN Putative uncharacterized protein DKFZp686M0919 OS=Homo sapiens GN=DKFZp686M0919 PE=2 SV=1;>sp|O15460|P4HA2_HUMAN Prolyl 4-hydroxylase subunit alpha-2 OS=Homo s
Cell division control protein 42 homolog	CDC42	232900	14.6703	14.3943	14.7195	14.8598	15.5191	13.8039	12.5425	13.3236	14.5878	14.7379	14.6112	14.5474	5	4	4	31.4	25.7	25.7	21.258	0	51	P60953;A0A024RAE4;B4E1U9;Q9UJM0;Q5JYX0;Q9UJM1;A0A024R9T1;A0A024RAE6;B7ZAY4;B4DMH5;F8WET9;B1AH79;G3V4H1;G3V476;V9HWD0;P17081;A0A0C4DH03;Q9H4E5;Q7Z513;A0A024R692;Q59G91	P60953;A0A024RAE4;B4E1U9;Q9UJM0;Q5JYX0;Q9UJM1;A0A024R9T1;A0A024RAE6;B7ZAY4;B4DMH5	>sp|P60953|CDC42_HUMAN Cell division control protein 42 homolog OS=Homo sapiens GN=CDC42 PE=1 SV=2;>tr|A0A024RAE4|A0A024RAE4_HUMAN Cell division cycle 42 (GTP binding protein, 25kDa), isoform CRA_a OS=Homo sapiens GN=CDC42 PE=3 SV=1;>tr|B4E1U9|B4E1U9_HUMAN
Beta-actin-like protein 2	ACTBL2	232510	15.0837	NaN	15.2664	14.7564	NaN	15.1638	15.1583	15.2014	14.8673	NaN	15.2105	15.1913	8	4	4	24.7	13.3	13.3	42.003	0	24	Q562R1;K4EQ44;K4EP00;K4ENJ5	Q562R1	>sp|Q562R1|ACTBL_HUMAN Beta-actin-like protein 2 OS=Homo sapiens GN=ACTBL2 PE=1 SV=2
60S ribosomal protein L38	RPL38	232500	14.6042	14.6749	15.18	14.1242	14.4427	12.1028	15.0713	13.1659	14.9574	14.1346	14.7021	12.9077	6	6	6	50	50	50	8.2178	0	88	P63173;A0A024R8P8;J3KT73;J3QL01;J3KSP2	P63173;A0A024R8P8;J3KT73;J3QL01;J3KSP2	>sp|P63173|RL38_HUMAN 60S ribosomal protein L38 OS=Homo sapiens GN=RPL38 PE=1 SV=2;>tr|A0A024R8P8|A0A024R8P8_HUMAN Ribosomal protein L38, isoform CRA_a OS=Homo sapiens GN=RPL38 PE=3 SV=1;>tr|J3KT73|J3KT73_HUMAN 60S ribosomal protein L38 OS=Homo sapiens GN=
Dynein light chain 1, cytoplasmic	DNCL1;DYNLL1	229760	14.1128	14.4861	14.2795	14.7171	14.3174	15.1014	14.9567	14.8654	14.7942	14.1084	14.266	14.2953	3	3	1	49.4	49.4	24.7	10.366	0	66	Q6FGH9;P63167;F8VXI7;F8VXL2;F8VRV5	Q6FGH9;P63167	>tr|Q6FGH9|Q6FGH9_HUMAN DNCL1 protein OS=Homo sapiens GN=DNCL1 PE=2 SV=1;>sp|P63167|DYL1_HUMAN Dynein light chain 1, cytoplasmic OS=Homo sapiens GN=DYNLL1 PE=1 SV=1
Glutathione peroxidase		229410	15.0244	14.6687	14.7946	14.1459	14.4622	12.6884	14.5648	14.2634	14.906	14.5809	14.1952	14.0562	8	8	1	57	57	12.7	18.118	0	80	B4DPY0	B4DPY0	>tr|B4DPY0|B4DPY0_HUMAN Glutathione peroxidase OS=Homo sapiens PE=2 SV=1
Leukotriene A-4 hydrolase	LTA4H	229390	14.4685	14.3618	14.5246	14.3541	14.4764	14.9337	14.6057	14.8544	14.7222	14.554	14.253	13.903	20	20	20	44.8	44.8	44.8	69.284	0	181	P09960;B4DVZ8;Q59ES1;Q49AK0;B4DEH5	P09960;B4DVZ8	>sp|P09960|LKHA4_HUMAN Leukotriene A-4 hydrolase OS=Homo sapiens GN=LTA4H PE=1 SV=2;>tr|B4DVZ8|B4DVZ8_HUMAN Leukotriene A(4) hydrolase OS=Homo sapiens PE=2 SV=1
Estradiol 17-beta-dehydrogenase 12	HSD17B12	229340	15.3687	13.0561	14.2001	15.3382	15.5375	14.3247	13.446	13.8789	12.9753	14.5003	14.5783	14.8975	11	11	11	30.3	30.3	30.3	33.528	0	92	B4DWS6;Q53GQ0;D3DR22;B3KQJ0;E9PI21	B4DWS6;Q53GQ0;D3DR22;B3KQJ0	>tr|B4DWS6|B4DWS6_HUMAN cDNA FLJ61181, highly similar to Homo sapiens hydroxysteroid (17-beta) dehydrogenase 12 (HSD17B12), mRNA OS=Homo sapiens PE=2 SV=1;>sp|Q53GQ0|DHB12_HUMAN Very-long-chain 3-oxoacyl-CoA reductase OS=Homo sapiens GN=HSD17B12 PE=1 SV=2;
Threonine--tRNA ligase, cytoplasmic	TARS	229310	14.5989	14.6976	14.5784	14.633	14.3842	13.04	14.6296	14.4278	14.8133	14.8863	14.5051	13.093	20	20	20	31.4	31.4	31.4	82.113	0	182	B2RDX5;Q53GX7;P26639;Q5M7Z9;B4DKZ9;B3KTN2;D6RCA5;D6R9F8;D6RDJ6;D6RBR8;D6RJ97;D6RHV7;D6RCS6	B2RDX5;Q53GX7;P26639;Q5M7Z9;B4DKZ9;B3KTN2	>tr|B2RDX5|B2RDX5_HUMAN cDNA, FLJ96812, highly similar to Homo sapiens threonyl-tRNA synthetase (TARS), mRNA OS=Homo sapiens PE=1 SV=1;>tr|Q53GX7|Q53GX7_HUMAN Threonyl-tRNA synthetase variant (Fragment) OS=Homo sapiens PE=2 SV=1;>sp|P26639|SYTC_HUMAN Threo
Sequestosome-1	SQSTM1	229010	14.997	14.4006	14.8568	14.9179	14.3221	14.7985	14.7127	14.3925	13.7591	14.5949	13.0485	14.4924	13	13	13	59.1	59.1	59.1	47.687	0	144	Q13501;B4E3V2;E7EMC7;E3WH17;E9PFW8;Q13502;E3W990;B4DE82;C9JRJ8;D6RBF1;C9J6J8	Q13501;B4E3V2;E7EMC7	>sp|Q13501|SQSTM_HUMAN Sequestosome-1 OS=Homo sapiens GN=SQSTM1 PE=1 SV=1;>tr|B4E3V2|B4E3V2_HUMAN cDNA FLJ52854, highly similar to Sequestosome-1 OS=Homo sapiens PE=2 SV=1;>tr|E7EMC7|E7EMC7_HUMAN Sequestosome-1 OS=Homo sapiens GN=SQSTM1 PE=1 SV=1
Protein arginine N-methyltransferase 1	PRMT1;HRMT1L2	228420	15.1828	14.784	14.8068	14.3395	14.8291	13.8873	14.9298	14.4759	13.1604	13.9317	14.603	13.9203	15	15	6	46.2	46.2	17.8	37.709	0	146	E9PKG1;Q99873;H7C2I1;Q5U8W9;E9PIX6;B4DJ87;E9PQ98;E9PNR9;H0YDE4;Q59GT2;Q9NR22	E9PKG1;Q99873;H7C2I1;Q5U8W9;E9PIX6;B4DJ87;E9PQ98;E9PNR9;H0YDE4	>tr|E9PKG1|E9PKG1_HUMAN Protein arginine N-methyltransferase 1 OS=Homo sapiens GN=PRMT1 PE=1 SV=1;>sp|Q99873|ANM1_HUMAN Protein arginine N-methyltransferase 1 OS=Homo sapiens GN=PRMT1 PE=1 SV=2;>tr|H7C2I1|H7C2I1_HUMAN Protein arginine N-methyltransferase 1
High mobility group protein HMG-I/HMG-Y	HMGA1	227690	13.6046	13.877	14.3211	14.166	14.925	14.9122	13.9356	14.9177	14.2814	15.4137	14.1558	14.925	3	3	3	23.4	23.4	23.4	11.676	0	174	P17096;B4DWA0;A0A024RCT9	P17096;B4DWA0;A0A024RCT9	>sp|P17096|HMGA1_HUMAN High mobility group protein HMG-I/HMG-Y OS=Homo sapiens GN=HMGA1 PE=1 SV=3;>tr|B4DWA0|B4DWA0_HUMAN cDNA FLJ54188, moderately similar to High mobility group protein HMG-I/HMG-Y OS=Homo sapiens PE=2 SV=1;>tr|A0A024RCT9|A0A024RCT9_HUMAN
C-1-tetrahydrofolate synthase, cytoplasmic;Methylenetetrahydrofolate dehydrogenase;Methenyltetrahydrofolate cyclohydrolase;Formyltetrahydrofolate synthetase;C-1-tetrahydrofolate synthase, cytoplasmic, N-terminally processed	MTHFD1	226610	13.9507	14.7018	14.4893	14.2052	14.1707	14.7901	14.0771	14.2663	14.7997	15.0945	14.121	13.5775	22	22	22	30.2	30.2	30.2	101.56	0	171	P11586;A0A024R652;F5H2F4;B7Z809;V9GYY3	P11586;A0A024R652;F5H2F4;B7Z809	>sp|P11586|C1TC_HUMAN C-1-tetrahydrofolate synthase, cytoplasmic OS=Homo sapiens GN=MTHFD1 PE=1 SV=3;>tr|A0A024R652|A0A024R652_HUMAN Methylenetetrahydrofolate dehydrogenase (NADP+ dependent) 1, methenyltetrahydrofolate cyclohydrolase, formyltetrahydrofolat
Signal recognition particle 14 kDa protein	SRP14	226490	14.5814	14.4786	14.3185	14.7818	14.852	13.9446	14.5424	14.5954	14.7378	14.1385	14.4302	15.0122	3	3	3	16.9	16.9	16.9	14.57	0	28	P37108;H0YLA2	P37108;H0YLA2	>sp|P37108|SRP14_HUMAN Signal recognition particle 14 kDa protein OS=Homo sapiens GN=SRP14 PE=1 SV=2;>tr|H0YLA2|H0YLA2_HUMAN Signal recognition particle 14 kDa protein OS=Homo sapiens GN=SRP14 PE=1 SV=1
Eukaryotic translation initiation factor 5	EIF5	226150	14.7733	14.5206	14.2087	14.7522	14.7127	14.9453	13.5683	13.7212	14.5656	15.0614	14.5878	14.0641	11	11	11	31.8	31.8	31.8	49.151	0	61	Q6IBU0;P55010;A0A024R6Q1;H0YLZ1;Q32Q19;Q05DF3;H0YN40;H0YMJ8;H0YM54;H0YK11;B4DEN3;H0YK29	Q6IBU0;P55010;A0A024R6Q1	>tr|Q6IBU0|Q6IBU0_HUMAN EIF5 protein OS=Homo sapiens GN=EIF5 PE=2 SV=1;>sp|P55010|IF5_HUMAN Eukaryotic translation initiation factor 5 OS=Homo sapiens GN=EIF5 PE=1 SV=2;>tr|A0A024R6Q1|A0A024R6Q1_HUMAN Eukaryotic translation initiation factor 5, isoform CRA
Aconitate hydratase, mitochondrial	ACO2	225900	14.428	14.2472	14.4633	14.7634	14.6946	14.7278	14.1289	14.3174	14.251	14.6602	14.4951	14.3811	21	21	21	36.9	36.9	36.9	83.412	0	118	B4DZ08;Q99798;B2RBW5;A2A274;B4DLY4;B4DJW1;B4DW08;B4DEC3;Q71UF1;O75944	B4DZ08;Q99798;B2RBW5;A2A274;B4DLY4;B4DJW1;B4DW08;B4DEC3;Q71UF1	>tr|B4DZ08|B4DZ08_HUMAN cDNA FLJ51705, highly similar to Aconitate hydratase, mitochondrial (EC 4.2.1.3) OS=Homo sapiens PE=2 SV=1;>sp|Q99798|ACON_HUMAN Aconitate hydratase, mitochondrial OS=Homo sapiens GN=ACO2 PE=1 SV=2;>tr|B2RBW5|B2RBW5_HUMAN cDNA, FLJ9
DNA damage-binding protein 1	DDB1	225360	14.3195	14.9934	14.1941	14.9884	14.828	12.2704	13.1504	12.4365	14.3885	14.866	15.4676	14.0077	30	30	30	33.9	33.9	33.9	126.97	0	166	Q16531;F5GY55;B7Z2A1;B4DSA8;B4DZP5;F5H2L3;F5H581;F5H0Y5;F5GWI0;F5GZY8;F5H775;F5H4N9;F5GYG8;F5H6C5;F5H238;F8WF81;F5H7A0;F5GZ34;B7Z859;F5H198	Q16531;F5GY55;B7Z2A1;B4DSA8;B4DZP5	>sp|Q16531|DDB1_HUMAN DNA damage-binding protein 1 OS=Homo sapiens GN=DDB1 PE=1 SV=1;>tr|F5GY55|F5GY55_HUMAN DNA damage-binding protein 1 OS=Homo sapiens GN=DDB1 PE=1 SV=1;>tr|B7Z2A1|B7Z2A1_HUMAN cDNA FLJ56068, highly similar to DNA damage-binding protein
ERO1-like protein alpha	ERO1L	224320	15.0127	14.6665	14.4269	14.1483	14.5451	14.3509	14.8016	14.0199	14.7193	14.561	14.5051	12.2525	19	19	19	47	47	47	54.392	0	132	Q96HE7;G3V3E6;G3V2H0;G3V503;G3V5B3;Q5TAE8;Q86YB8;B2RD00	Q96HE7	>sp|Q96HE7|ERO1A_HUMAN ERO1-like protein alpha OS=Homo sapiens GN=ERO1L PE=1 SV=2
Leucine--tRNA ligase, cytoplasmic	LARS	224300	14.8369	14.7717	14.9164	14.5534	14.5769	13.4909	15.0482	13.7472	14.3568	14.1876	14.775	14.5716	26	26	26	28.2	28.2	28.2	134.46	0	135	Q9P2J5;B2RCM2;B4E266;B4DER1;Q9H8E3;Q9HAM7;Q9NPU8;Q6NVI4;Q9NVC0;Q9NVP8;Q0VGM8;Q9P0T1;A0A087WXY1;B3KXA9	Q9P2J5;B2RCM2;B4E266;B4DER1;Q9H8E3	>sp|Q9P2J5|SYLC_HUMAN Leucine--tRNA ligase, cytoplasmic OS=Homo sapiens GN=LARS PE=1 SV=2;>tr|B2RCM2|B2RCM2_HUMAN cDNA, FLJ96156, highly similar to Homo sapiens leucyl-tRNA synthetase (LARS), mRNA OS=Homo sapiens PE=2 SV=1;>tr|B4E266|B4E266_HUMAN cDNA FLJ5
Heme-binding protein 1	HEBP1	223930	14.4583	13.8869	14.4982	14.7053	13.923	14.1547	14.63	14.6783	14.1768	14.0575	14.506	14.7784	5	5	5	32.8	32.8	32.8	21.097	0	80	Q9NRV9;A0A024RAS8;F5GWX2	Q9NRV9;A0A024RAS8	>sp|Q9NRV9|HEBP1_HUMAN Heme-binding protein 1 OS=Homo sapiens GN=HEBP1 PE=1 SV=1;>tr|A0A024RAS8|A0A024RAS8_HUMAN Heme binding protein 1, isoform CRA_a OS=Homo sapiens GN=HEBP1 PE=4 SV=1
Protein SEC13 homolog	SEC13	223250	13.9615	14.3326	14.5793	14.3813	14.2917	14.2091	15.1547	15.4956	14.5479	14.4087	13.9432	14.2116	12	12	9	55.6	55.6	35.7	35.54	0	117	P55735;Q53GB2;A0A0C4DFR6;A8MXL6;Q59FA6;A8MWR8;E7ERC8	P55735;Q53GB2;A0A0C4DFR6;A8MXL6;Q59FA6	>sp|P55735|SEC13_HUMAN Protein SEC13 homolog OS=Homo sapiens GN=SEC13 PE=1 SV=3;>tr|Q53GB2|Q53GB2_HUMAN SEC13-like 1 isoform b variant (Fragment) OS=Homo sapiens PE=2 SV=1;>tr|A0A0C4DFR6|A0A0C4DFR6_HUMAN Protein SEC13 homolog OS=Homo sapiens GN=SEC13 PE=1
Mesencephalic astrocyte-derived neurotrophic factor	MANF	222850	14.8362	14.2761	14.6318	14.3257	14.2734	13.2983	14.7897	14.092	14.8209	14.8169	14.1833	14.2874	10	10	10	46.7	46.7	46.7	20.7	0	116	P55145;A8K878;H7C2D6	P55145;A8K878	>sp|P55145|MANF_HUMAN Mesencephalic astrocyte-derived neurotrophic factor OS=Homo sapiens GN=MANF PE=1 SV=3;>tr|A8K878|A8K878_HUMAN Mesencephalic astrocyte-derived neurotrophic factor OS=Homo sapiens GN=MANF PE=1 SV=1
DNA-(apurinic or apyrimidinic site) lyase;DNA-(apurinic or apyrimidinic site) lyase, mitochondrial	APEX1	222480	13.8545	14.3694	14.44	14.4882	14.4879	14.5684	14.16	14.902	14.2153	14.6714	14.3547	14.4952	13	13	13	45.3	45.3	45.3	35.554	0	130	Q5TZP7;P27695;G3V3M6;G3V3C7;G3V5Q1;A0A0C4DGK8;G3V5D9;G3V5M0;G3V359;H7C4A8;G3V3Y6;G3V2D9	Q5TZP7;P27695;G3V3M6;G3V3C7;G3V5Q1;A0A0C4DGK8;G3V5D9;G3V5M0;G3V359	>tr|Q5TZP7|Q5TZP7_HUMAN APEX nuclease (Multifunctional DNA repair enzyme) 1 OS=Homo sapiens GN=APEX1 PE=2 SV=1;>sp|P27695|APEX1_HUMAN DNA-(apurinic or apyrimidinic site) lyase OS=Homo sapiens GN=APEX1 PE=1 SV=2;>tr|G3V3M6|G3V3M6_HUMAN DNA-(apurinic or apyr
Heterogeneous nuclear ribonucleoprotein A/B	HNRNPAB	222140	14.5796	14.0883	14.2723	14.2433	13.9885	14.5031	13.9508	14.2039	13.5573	14.5589	14.0802	14.0215	8	8	8	29.3	29.3	29.3	30.302	0	83	D6R9P3;D6RD18;B4DMY3;D6RBZ0;A0A087WZV1;Q53F64;Q99729	D6R9P3;D6RD18;B4DMY3;D6RBZ0;A0A087WZV1;Q53F64;Q99729	>tr|D6R9P3|D6R9P3_HUMAN Heterogeneous nuclear ribonucleoprotein A/B OS=Homo sapiens GN=HNRNPAB PE=1 SV=1;>tr|D6RD18|D6RD18_HUMAN Heterogeneous nuclear ribonucleoprotein A/B OS=Homo sapiens GN=HNRNPAB PE=1 SV=1;>tr|B4DMY3|B4DMY3_HUMAN cDNA FLJ60713, highly
Heterogeneous nuclear ribonucleoprotein D-like	HNRPDL	220730	13.6398	14.6589	14.4301	14.4568	14.383	15.0564	14.3662	14.9434	14.7159	14.0527	14.6008	14.4398	7	6	6	22.5	19.6	19.6	30.214	0	102	B4DTA2;A0A087WUK2;O14979;A0A024RDF6;B4DGN3	B4DTA2;A0A087WUK2;O14979;A0A024RDF6	>tr|B4DTA2|B4DTA2_HUMAN cDNA FLJ60148, highly similar to Homo sapiens heterogeneous nuclear ribonucleoprotein D-like (HNRPDL), transcript variant 2, mRNA OS=Homo sapiens PE=2 SV=1;>tr|A0A087WUK2|A0A087WUK2_HUMAN Heterogeneous nuclear ribonucleoprotein D-li
Glutathione S-transferase kappa 1	GSTK1;LOC51064	220510	15.1753	14.5244	14.4828	14.2783	14.5618	14.7047	14.363	14.8023	14.5659	13.7566	14.3765	14.5954	7	7	7	45.1	45.1	45.1	25.497	0	104	Q9Y2Q3;Q6FII1;Q2NLC8;E9PFN5;C9JNT3;B3KTA6	Q9Y2Q3;Q6FII1;Q2NLC8;E9PFN5	>sp|Q9Y2Q3|GSTK1_HUMAN Glutathione S-transferase kappa 1 OS=Homo sapiens GN=GSTK1 PE=1 SV=3;>tr|Q6FII1|Q6FII1_HUMAN Glutathione S-transferase kappa 1 OS=Homo sapiens GN=LOC51064 PE=2 SV=1;>tr|Q2NLC8|Q2NLC8_HUMAN GSTK1 protein (Fragment) OS=Homo sapiens GN=
Cytochrome b-c1 complex subunit 2, mitochondrial	UQCRC2	220100	14.2617	14.7508	14.4363	14.7464	14.7942	14.9442	14.6145	14.9446	14.5902	13.4324	14.6122	14.7971	12	12	12	36.4	36.4	36.4	48.442	0	150	P22695;H3BRG4;H3BSJ9;H3BP04;H3BUE4;H3BUI9;A0A087WVZ4	P22695;H3BRG4;H3BSJ9;H3BP04	>sp|P22695|QCR2_HUMAN Cytochrome b-c1 complex subunit 2, mitochondrial OS=Homo sapiens GN=UQCRC2 PE=1 SV=3;>tr|H3BRG4|H3BRG4_HUMAN Cytochrome b-c1 complex subunit 2, mitochondrial OS=Homo sapiens GN=UQCRC2 PE=1 SV=1;>tr|H3BSJ9|H3BSJ9_HUMAN Cytochrome b-c1
Fumarate hydratase, mitochondrial	FH	219200	13.7208	13.9987	15.1582	13.0748	16.2013	14.5178	12.6319	14.1871	13.6056	14.4353	13.8461	13.7896	10	10	10	32.4	32.4	32.4	54.636	0	80	P07954	P07954	>sp|P07954|FUMH_HUMAN Fumarate hydratase, mitochondrial OS=Homo sapiens GN=FH PE=1 SV=3
Multifunctional protein ADE2;Phosphoribosylaminoimidazole-succinocarboxamide synthase;Phosphoribosylaminoimidazole carboxylase;Phosphoribosylaminoimidazole-succinocarboxamide synthase	PAICS	218150	14.1839	14.3286	14.7216	14.292	14.3062	14.4305	14.0362	14.8816	14.2834	14.8636	14.0013	13.9337	14	14	14	37.8	37.8	37.8	45.651	0	106	E9PBS1;P22234;A0A024RD93;B4DGX3;D6RF62	E9PBS1;P22234;A0A024RD93;B4DGX3;D6RF62	>tr|E9PBS1|E9PBS1_HUMAN Multifunctional protein ADE2 (Fragment) OS=Homo sapiens GN=PAICS PE=1 SV=1;>sp|P22234|PUR6_HUMAN Multifunctional protein ADE2 OS=Homo sapiens GN=PAICS PE=1 SV=3;>tr|A0A024RD93|A0A024RD93_HUMAN Phosphoribosylaminoimidazole carboxylas
CD99 antigen	CD99	217990	14.2075	13.4757	14.7156	13.6428	14.8547	15.0111	14.2993	15.0624	13.6699	14.8731	13.5433	15.2968	4	4	2	42.2	42.2	9.7	18.848	0	51	P14209;B2R932	P14209;B2R932	>sp|P14209|CD99_HUMAN CD99 antigen OS=Homo sapiens GN=CD99 PE=1 SV=1;>tr|B2R932|B2R932_HUMAN cDNA, FLJ94187, highly similar to Homo sapiens CD99 antigen (CD99), mRNA OS=Homo sapiens PE=2 SV=1
UMP-CMP kinase	CMPK1;CMPK	217400	15.1204	14.3129	14.0694	14.7469	14.838	13.871	14.5757	13.847	14.4719	14.7055	14.1173	14.4734	10	10	10	53.6	53.6	53.6	22.222	0	88	P30085;B2R6S5;B4DDL4;Q5T0D2;B4DFW6	P30085;B2R6S5;B4DDL4;Q5T0D2;B4DFW6	>sp|P30085|KCY_HUMAN UMP-CMP kinase OS=Homo sapiens GN=CMPK1 PE=1 SV=3;>tr|B2R6S5|B2R6S5_HUMAN UMP-CMP kinase OS=Homo sapiens GN=CMPK PE=2 SV=1;>tr|B4DDL4|B4DDL4_HUMAN cDNA FLJ53966, moderately similar to Homo sapiens cytidylate kinase (CMPK), mRNA OS=Homo
NEDD8	NEDD8;NEDD8-MDP1	217280	14.6063	14.3376	14.6311	13.1898	13.8878	14.9653	15.0118	15.1023	14.4793	14.5985	14.0935	13.7867	3	3	3	34.6	34.6	34.6	9.0714	0	62	Q15843;F8VSA6;E9PS38;S4R3E9;E9PL57	Q15843;F8VSA6;E9PS38;S4R3E9;E9PL57	>sp|Q15843|NEDD8_HUMAN NEDD8 OS=Homo sapiens GN=NEDD8 PE=1 SV=1;>tr|F8VSA6|F8VSA6_HUMAN NEDD8 OS=Homo sapiens GN=NEDD8 PE=4 SV=1;>tr|E9PS38|E9PS38_HUMAN Protein NEDD8-MDP1 OS=Homo sapiens GN=NEDD8-MDP1 PE=4 SV=2;>tr|S4R3E9|S4R3E9_HUMAN Protein NEDD8-MDP1 O
Hsp90 co-chaperone Cdc37;Hsp90 co-chaperone Cdc37, N-terminally processed	CDC37	216560	14.7101	14.7065	14.3628	14.5669	14.1901	14.9547	15.3091	14.2235	13.7133	14.3087	13.5877	14.3769	11	11	11	35.4	35.4	35.4	44.468	0	130	Q16543;A0A024R7B7;Q6FG59;K7EQA9;K7EL68;K7EKQ2;A1L0W4;K7EIU0	Q16543;A0A024R7B7;Q6FG59;K7EQA9;K7EL68;K7EKQ2	>sp|Q16543|CDC37_HUMAN Hsp90 co-chaperone Cdc37 OS=Homo sapiens GN=CDC37 PE=1 SV=1;>tr|A0A024R7B7|A0A024R7B7_HUMAN CDC37 cell division cycle 37 homolog (S. cerevisiae), isoform CRA_a OS=Homo sapiens GN=CDC37 PE=4 SV=1;>tr|Q6FG59|Q6FG59_HUMAN CDC37 protein
Inorganic pyrophosphatase 2, mitochondrial	PPA2	214790	14.4798	14.3357	14.8223	14.3226	14.515	14.3272	14.1948	14.2297	14.1795	14.4748	13.6297	14.3562	11	11	11	41.3	41.3	41.3	37.92	0	105	Q9H2U2;B4DR66;B4DFH3;H0Y9D8;A8K0P2;D6RGV9;D6R967;D6RGI1;D6RAD3;A0A0C4DGB9;H0YAK2	Q9H2U2;B4DR66;B4DFH3;H0Y9D8;A8K0P2;D6RGV9	>sp|Q9H2U2|IPYR2_HUMAN Inorganic pyrophosphatase 2, mitochondrial OS=Homo sapiens GN=PPA2 PE=1 SV=2;>tr|B4DR66|B4DR66_HUMAN cDNA FLJ60819, highly similar to Inorganic pyrophosphatase 2, mitochondrial (EC 3.6.1.1) OS=Homo sapiens PE=2 SV=1;>tr|B4DFH3|B4DFH3
60S ribosomal protein L26-like 1;60S ribosomal protein L26	RPL26;KRBA2;RPL26L1	212550	13.8772	14.9273	13.8901	14.5628	15.0092	14.1609	NaN	NaN	13.9792	15.2827	14.7971	11.8163	6	6	6	43.9	43.9	43.9	12.63	0	72	J3QRI7;J3QQQ9;J3QQV1;E5RIT6;Q9UNX3;Q6IBH6;P61254;J3KTJ8;J3QRC4;E5RHH1;J3KSS0;A0A024RBF6;J3KS10	J3QRI7;J3QQQ9;J3QQV1;E5RIT6;Q9UNX3;Q6IBH6;P61254;J3KTJ8;J3QRC4;E5RHH1;J3KSS0;A0A024RBF6	>tr|J3QRI7|J3QRI7_HUMAN 60S ribosomal protein L26 (Fragment) OS=Homo sapiens GN=RPL26 PE=4 SV=1;>tr|J3QQQ9|J3QQQ9_HUMAN Uncharacterized protein OS=Homo sapiens PE=4 SV=1;>tr|J3QQV1|J3QQV1_HUMAN 60S ribosomal protein L26 OS=Homo sapiens GN=RPL26 PE=4 SV=1;>
2-oxoglutarate dehydrogenase, mitochondrial	OGDH	212310	14.2093	14.5967	14.4785	14.5444	15.0233	15.0992	14.0274	14.4057	14.3939	14.2682	14.1701	14.1261	29	29	29	37.1	37.1	37.1	115.93	0	183	Q02218;E9PDF2;E9PCR7;A0A0D9SFS3;B4DF00;B4DH65;B4DZ95;B4E3E9;E9PFG7;B4DK55;A2VCT2;A2VCT3;Q9ULD0;C9J4G7	Q02218;E9PDF2;E9PCR7;A0A0D9SFS3;B4DF00;B4DH65;B4DZ95;B4E3E9;E9PFG7;B4DK55;A2VCT2;A2VCT3	>sp|Q02218|ODO1_HUMAN 2-oxoglutarate dehydrogenase, mitochondrial OS=Homo sapiens GN=OGDH PE=1 SV=3;>tr|E9PDF2|E9PDF2_HUMAN 2-oxoglutarate dehydrogenase, mitochondrial OS=Homo sapiens GN=OGDH PE=1 SV=1;>tr|E9PCR7|E9PCR7_HUMAN 2-oxoglutarate dehydrogenase,
ATP synthase subunit O, mitochondrial	ATP5O	209420	14.0213	14.8654	15.1172	14.4265	14.6893	15.0584	14.6519	14.6287	14.2377	NaN	14.8185	12.99	7	7	7	49.3	49.3	49.3	23.277	0	93	P48047;Q53HH2;H7C0C1;H7C068;H7C086	P48047;Q53HH2;H7C0C1	>sp|P48047|ATPO_HUMAN ATP synthase subunit O, mitochondrial OS=Homo sapiens GN=ATP5O PE=1 SV=1;>tr|Q53HH2|Q53HH2_HUMAN Mitochondrial ATP synthase, O subunit variant (Fragment) OS=Homo sapiens PE=2 SV=1;>tr|H7C0C1|H7C0C1_HUMAN Uncharacterized protein (Fragm
Ras-related protein Rab-2A;Ras-related protein Rab-2B	RAB2A;DKFZp313C1541;RAB2B	209370	14.834	14.2432	14.4187	13.5925	14.1903	14.8739	14.3959	14.1936	14.2637	14.9427	14.198	13.7051	12	12	10	67.5	67.5	62.3	23.545	0	115	P61019;A0A024R7V6;A0A0A1HAW1;E9PKL7;Q5HYI5;Q8WUD1;H7C125;E9PE37;O75546;H0YD31;B4DUD4;Q9UL31;Q96K32;Q6PIK3;A0A023HJ61	P61019;A0A024R7V6;A0A0A1HAW1;E9PKL7;Q5HYI5;Q8WUD1	>sp|P61019|RAB2A_HUMAN Ras-related protein Rab-2A OS=Homo sapiens GN=RAB2A PE=1 SV=1;>tr|A0A024R7V6|A0A024R7V6_HUMAN RAB2, member RAS oncogene family, isoform CRA_a OS=Homo sapiens GN=RAB2 PE=3 SV=1;>tr|A0A0A1HAW1|A0A0A1HAW1_HUMAN H.sapiens ras-related Hra
Protein transport protein Sec24D	SEC24D	207870	12.8247	14.7686	14.5485	14.7819	14.3366	13.8186	15.0965	14.61	14.4422	14.6857	13.9758	13.3085	18	18	18	26.5	26.5	26.5	100.25	0	118	B3KM89;O94855;A8K6V0;E9PDM8;Q49AI3;E9PC44;Q4W5D3;Q9NWP5	B3KM89;O94855;A8K6V0;E9PDM8	>tr|B3KM89|B3KM89_HUMAN cDNA FLJ10528 fis, clone NT2RP2000943, highly similar to Protein transport protein Sec24D OS=Homo sapiens PE=2 SV=1;>sp|O94855|SC24D_HUMAN Protein transport protein Sec24D OS=Homo sapiens GN=SEC24D PE=1 SV=2;>tr|A8K6V0|A8K6V0_HUMAN
Dolichyl-diphosphooligosaccharide--protein glycosyltransferase subunit DAD1	DAD1	207440	14.6251	14.4965	14.4037	14.4988	14.1453	14.062	14.8196	13.9267	14.6545	14.3408	14.3767	14.5134	4	4	4	47.1	47.1	47.1	9.5541	0	95	F5GXX5;P61803;Q53G02;F5H895;A0A0B4J239	F5GXX5;P61803;Q53G02;F5H895;A0A0B4J239	>tr|F5GXX5|F5GXX5_HUMAN Dolichyl-diphosphooligosaccharide--protein glycosyltransferase subunit DAD1 OS=Homo sapiens GN=DAD1 PE=1 SV=1;>sp|P61803|DAD1_HUMAN Dolichyl-diphosphooligosaccharide--protein glycosyltransferase subunit DAD1 OS=Homo sapiens GN=DAD1
Lactoylglutathione lyase	GLO1	207140	14.7268	13.9134	14.5066	14.2521	14.1911	13.8082	14.0112	14.6399	14.7812	14.6483	13.9114	14.2666	8	8	8	50.5	50.5	50.5	20.777	0	75	X5DNM4;V9HW62;Q04760	X5DNM4;V9HW62;Q04760	>tr|X5DNM4|X5DNM4_HUMAN Lactoylglutathione lyase (Fragment) OS=Homo sapiens GN=GLO1 PE=2 SV=1;>tr|V9HW62|V9HW62_HUMAN Lactoylglutathione lyase OS=Homo sapiens GN=HEL-S-74 PE=2 SV=1;>sp|Q04760|LGUL_HUMAN Lactoylglutathione lyase OS=Homo sapiens GN=GLO1 PE=1
Aminopeptidase B	RNPEP	206900	14.7948	14.1566	14.4629	14.5419	14.8622	13.5169	14.3419	14.4585	14.4536	13.8825	14.5338	14.3417	21	21	21	43.1	43.1	43.1	72.595	0	137	Q9H4A4;Q7RU04;A6NKB8;C9JMZ3;A0A087WU27;A0A087WUS4;H7C2T3	Q9H4A4;Q7RU04;A6NKB8	>sp|Q9H4A4|AMPB_HUMAN Aminopeptidase B OS=Homo sapiens GN=RNPEP PE=1 SV=2;>tr|Q7RU04|Q7RU04_HUMAN Aminopeptidase B OS=Homo sapiens GN=RNPEP PE=4 SV=1;>tr|A6NKB8|A6NKB8_HUMAN Aminopeptidase B OS=Homo sapiens GN=RNPEP PE=1 SV=1
Copper transport protein ATOX1	ATOX1	206740	14.9401	14.4341	14.3655	14.3315	14.3438	13.6149	15.0599	13.3993	14.2962	14.2527	14.3108	14.2123	6	6	6	59.3	59.3	59.3	6.3304	0	64	E5RGN3;O00244;E5RIM7;Q6IBA3	E5RGN3;O00244;E5RIM7;Q6IBA3	>tr|E5RGN3|E5RGN3_HUMAN Copper transport protein ATOX1 OS=Homo sapiens GN=ATOX1 PE=1 SV=1;>sp|O00244|ATOX1_HUMAN Copper transport protein ATOX1 OS=Homo sapiens GN=ATOX1 PE=1 SV=1;>tr|E5RIM7|E5RIM7_HUMAN Copper transport protein ATOX1 OS=Homo sapiens GN=ATO
Enhancer of rudimentary homolog	ERH	206190	14.2247	14.0679	14.2581	14.5549	14.0766	14.993	14.3531	14.7527	14.7467	14.4144	14.2806	14.3848	4	4	4	41.3	41.3	41.3	12.259	0	94	P84090;A0A024R6D4;G3V279	P84090;A0A024R6D4;G3V279	>sp|P84090|ERH_HUMAN Enhancer of rudimentary homolog OS=Homo sapiens GN=ERH PE=1 SV=1;>tr|A0A024R6D4|A0A024R6D4_HUMAN Enhancer of rudimentary homolog OS=Homo sapiens GN=ERH PE=3 SV=1;>tr|G3V279|G3V279_HUMAN Enhancer of rudimentary homolog OS=Homo sapiens G
Erythrocyte band 7 integral membrane protein	STOM	205780	14.3232	12.8078	14.514	14.7285	14.474	14.6306	14.3204	14.0522	14.3641	14.7038	15.1841	14.3634	8	8	8	47.7	47.7	47.7	25.964	0	89	B4E2V5;B4DZK8;P27105;A0A024R882;F8VSL7;B4E310	B4E2V5;B4DZK8;P27105;A0A024R882	>tr|B4E2V5|B4E2V5_HUMAN cDNA FLJ52062, highly similar to Erythrocyte band 7 integral membrane protein OS=Homo sapiens PE=2 SV=1;>tr|B4DZK8|B4DZK8_HUMAN cDNA FLJ61192, highly similar to Erythrocyte band 7 integral membrane protein OS=Homo sapiens PE=2 SV=1;
Latexin	LXN	205580	NaN	14.9375	15.3999	13.7662	14.2487	14.5066	NaN	13.919	14.6683	15.0624	NaN	13.5819	4	4	4	23	23	23	25.75	0	75	Q9BS40;H7C5A4	Q9BS40	>sp|Q9BS40|LXN_HUMAN Latexin OS=Homo sapiens GN=LXN PE=1 SV=2
Integrin-linked protein kinase	ILK	205580	14.385	14.3758	14.1137	14.522	14.2858	14.5058	14.332	13.1388	14.3173	14.1665	14.6846	14.8432	16	16	16	42	42	42	51.419	0	145	V9HWF0;Q13418;A0A0A0MTH3;A0A087WWY6;E9PQ52;A0A087WW45	V9HWF0;Q13418;A0A0A0MTH3	>tr|V9HWF0|V9HWF0_HUMAN Epididymis secretory protein Li 28 OS=Homo sapiens GN=HEL-S-28 PE=2 SV=1;>sp|Q13418|ILK_HUMAN Integrin-linked protein kinase OS=Homo sapiens GN=ILK PE=1 SV=2;>tr|A0A0A0MTH3|A0A0A0MTH3_HUMAN Integrin-linked protein kinase OS=Homo sap
AP-3 complex subunit delta-1	AP3D1	205010	14.5354	14.6196	14.0873	14.188	14.2059	14.0844	14.6768	14.8345	14.2403	13.8641	14.9626	13.4936	20	20	20	24.2	24.2	24.2	130.16	0	103	O14617;Q6PK82;B3KSV6;B0AZV8;K7ELX8;Q9UEB0;A0A087WYN6	O14617;Q6PK82	>sp|O14617|AP3D1_HUMAN AP-3 complex subunit delta-1 OS=Homo sapiens GN=AP3D1 PE=1 SV=1;>tr|Q6PK82|Q6PK82_HUMAN AP3D1 protein (Fragment) OS=Homo sapiens GN=AP3D1 PE=2 SV=1
Lamin-B1	LMNB1	204850	13.6283	14.9613	14.8258	14.3587	14.5321	13.8175	12.6146	12.9771	14.6604	15.0276	14.6367	13.0692	25	23	15	38.2	36.7	21.8	66.408	0	148	P20700;E9PBF6;Q6DC98;A0A0D9SFE5;A0A0D9SFY5	P20700;E9PBF6;Q6DC98;A0A0D9SFE5	>sp|P20700|LMNB1_HUMAN Lamin-B1 OS=Homo sapiens GN=LMNB1 PE=1 SV=2;>tr|E9PBF6|E9PBF6_HUMAN Lamin-B1 OS=Homo sapiens GN=LMNB1 PE=1 SV=1;>tr|Q6DC98|Q6DC98_HUMAN LMNB1 protein (Fragment) OS=Homo sapiens GN=LMNB1 PE=2 SV=1;>tr|A0A0D9SFE5|A0A0D9SFE5_HUMAN Lamin
Rab GDP dissociation inhibitor alpha	GDI1	204300	14.3828	14.606	14.1984	14.4213	14.4319	14.5619	14.4086	14.4606	14.5904	13.8593	14.3298	14.3204	21	13	13	57.7	40.5	40.5	50.582	0	126	P31150;B4DHX4;B4DH24;G5E9U5;B4E070	P31150;B4DHX4;B4DH24	>sp|P31150|GDIA_HUMAN Rab GDP dissociation inhibitor alpha OS=Homo sapiens GN=GDI1 PE=1 SV=2;>tr|B4DHX4|B4DHX4_HUMAN cDNA FLJ52902, highly similar to Rab GDP dissociation inhibitor alpha OS=Homo sapiens PE=2 SV=1;>tr|B4DH24|B4DH24_HUMAN cDNA FLJ58843, high
Cytochrome b-c1 complex subunit 1, mitochondrial	UQCRC1	204200	14.5833	14.6303	15.6192	14.5467	14.4063	12.3839	14.126	15.0187	14.2692	NaN	14.6979	14.5959	13	13	13	38.1	38.1	38.1	52.645	0	145	P31930;B4DUL5;B4DZB9	P31930;B4DUL5	>sp|P31930|QCR1_HUMAN Cytochrome b-c1 complex subunit 1, mitochondrial OS=Homo sapiens GN=UQCRC1 PE=1 SV=3;>tr|B4DUL5|B4DUL5_HUMAN cDNA FLJ51625, highly similar to Ubiquinol-cytochrome-c reductase complex coreprotein I, mitochondrial (EC 1.10.2.2) OS=Homo
Interleukin enhancer-binding factor 2	ILF2	203820	14.2923	14.4451	15.0456	14.4491	14.6851	13.9299	14.437	13.0373	14.7259	14.0074	14.5904	14.173	10	10	10	38.4	38.4	38.4	38.91	0	123	B4DY09;Q12905;F4ZW62;Q53FG3;F4ZW63;X6R6Z1;A0A0A0MRL0	B4DY09;Q12905;F4ZW62;Q53FG3;F4ZW63;X6R6Z1;A0A0A0MRL0	>tr|B4DY09|B4DY09_HUMAN Interleukin enhancer-binding factor 2 OS=Homo sapiens GN=ILF2 PE=1 SV=1;>sp|Q12905|ILF2_HUMAN Interleukin enhancer-binding factor 2 OS=Homo sapiens GN=ILF2 PE=1 SV=2;>tr|F4ZW62|F4ZW62_HUMAN NF45 OS=Homo sapiens PE=1 SV=1;>tr|Q53FG3|
Vesicle-associated membrane protein 3	VAMP3	203380	14.3225	14.2527	14.3868	14.2797	14.2915	14.8675	14.5182	14.607	14.4402	14.1607	14.366	15.004	7	7	4	53	53	29	11.309	0	113	Q6FGG2;Q15836;K7ENK9;K7EKX0;F5GZV7;P23763;A8K0D3;B4DZX9;B4DJY5	Q6FGG2;Q15836	>tr|Q6FGG2|Q6FGG2_HUMAN VAMP3 protein OS=Homo sapiens GN=VAMP3 PE=2 SV=1;>sp|Q15836|VAMP3_HUMAN Vesicle-associated membrane protein 3 OS=Homo sapiens GN=VAMP3 PE=1 SV=3
LIM domain and actin-binding protein 1	LIMA1	203010	14.6081	13.7738	13.5174	14.5277	14.1662	14.452	14.5334	14.8576	14.1097	14.2881	14.197	14.7056	21	21	21	40.1	40.1	40.1	85.225	0	154	Q9UHB6;Q53GG0;F8VQE1;B4DN52;F8VS07;B3KTW2;F8VRN8;F8VTU2;F8VVQ7	Q9UHB6;Q53GG0;F8VQE1;B4DN52;F8VS07;B3KTW2;F8VRN8	>sp|Q9UHB6|LIMA1_HUMAN LIM domain and actin-binding protein 1 OS=Homo sapiens GN=LIMA1 PE=1 SV=1;>tr|Q53GG0|Q53GG0_HUMAN Epithelial protein lost in neoplasm beta variant (Fragment) OS=Homo sapiens PE=2 SV=1;>tr|F8VQE1|F8VQE1_HUMAN LIM domain and actin-bind
Vacuolar protein sorting-associated protein 26A	VPS26A	202860	13.8757	14.3824	14.6512	14.679	14.4404	14.935	14.5869	14.9013	14.4075	14.1046	14.3545	14.2528	13	13	13	53.8	53.8	53.8	38.169	0	115	O75436;B4DLT1;S4R3Q6;A8K3C1;S4R2Y3	O75436;B4DLT1;S4R3Q6;A8K3C1	>sp|O75436|VP26A_HUMAN Vacuolar protein sorting-associated protein 26A OS=Homo sapiens GN=VPS26A PE=1 SV=2;>tr|B4DLT1|B4DLT1_HUMAN cDNA FLJ59716, highly similar to Vacuolar protein sorting 26A OS=Homo sapiens PE=2 SV=1;>tr|S4R3Q6|S4R3Q6_HUMAN Vacuolar prot
Adenosylhomocysteinase	AHCY	202850	12.7339	13.9118	15.0538	14.5533	14.9942	12.8653	13.7004	12.3326	14.3723	14.9778	14.7894	14.6773	11	11	11	27.3	27.3	27.3	47.716	0	87	P23526;Q1RMG2	P23526;Q1RMG2	>sp|P23526|SAHH_HUMAN Adenosylhomocysteinase OS=Homo sapiens GN=AHCY PE=1 SV=4;>tr|Q1RMG2|Q1RMG2_HUMAN Adenosylhomocysteinase OS=Homo sapiens GN=AHCY PE=2 SV=1
Extended synaptotagmin-1	ESYT1	202840	14.6252	14.673	14.0231	14.0049	13.9667	14.3359	14.2173	14.1728	14.1493	14.7921	14.2158	14.2872	24	24	24	34.2	34.2	34.2	122.85	0	128	Q9BSJ8;B3KMV5;A0A024RB17;A0A024RB16;B3KY56;F8VZB1	Q9BSJ8;B3KMV5;A0A024RB17;A0A024RB16;B3KY56	>sp|Q9BSJ8|ESYT1_HUMAN Extended synaptotagmin-1 OS=Homo sapiens GN=ESYT1 PE=1 SV=1;>tr|B3KMV5|B3KMV5_HUMAN cDNA FLJ12728 fis, clone NT2RP2000040, highly similar to Protein FAM62A OS=Homo sapiens PE=2 SV=1;>tr|A0A024RB17|A0A024RB17_HUMAN Family with sequenc
Glutamine--tRNA ligase	QARS	202800	14.3046	14.3767	14.2889	14.1795	14.2475	14.9127	14.7397	15.0519	14.5138	13.7046	13.9902	14.6718	20	20	20	35.6	35.6	35.6	87.71	0	142	Q53HS0;P47897;A8K3A8;Q96AW5;B4DNN3;Q9H3A5;Q9BUZ3;B4DDN1;H7C0R3;B7Z840;B4DTH6;C9J165;F2Z2V6;I3QNU8	Q53HS0;P47897;A8K3A8;Q96AW5;B4DNN3;Q9H3A5;Q9BUZ3;B4DDN1	>tr|Q53HS0|Q53HS0_HUMAN Glutaminyl-tRNA synthetase variant (Fragment) OS=Homo sapiens PE=2 SV=1;>sp|P47897|SYQ_HUMAN Glutamine--tRNA ligase OS=Homo sapiens GN=QARS PE=1 SV=1;>tr|A8K3A8|A8K3A8_HUMAN cDNA FLJ75085, highly similar to Homo sapiens glutaminyl-t
Pyruvate dehydrogenase E1 component subunit beta, mitochondrial	PDHB	202600	13.9413	13.8751	14.5679	14.1788	14.2835	14.3924	13.825	14.1441	13.9661	15.1234	13.9047	14.3774	11	11	11	40.9	40.9	40.9	39.233	0	116	P11177;C9J634;F8WF02;Q59G68	P11177;C9J634	>sp|P11177|ODPB_HUMAN Pyruvate dehydrogenase E1 component subunit beta, mitochondrial OS=Homo sapiens GN=PDHB PE=1 SV=3;>tr|C9J634|C9J634_HUMAN Pyruvate dehydrogenase E1 component subunit beta, mitochondrial OS=Homo sapiens GN=PDHB PE=1 SV=1
Lon protease homolog, mitochondrial;Lon protease homolog	LONP1	201570	13.1311	14.5997	14.8901	14.4257	14.8338	14.3297	13.5228	13.4299	14.6471	14.8616	13.9454	13.7955	26	26	26	41.1	41.1	41.1	95.179	0	127	K7EKE6;B3KU28;K7EJE8;B3KXS5;P36776;E5KMI6;Q2VPA0;B4DPX0;A4VCH6;K7ER27;K7ER56;K7ERR6	K7EKE6;B3KU28;K7EJE8;B3KXS5;P36776;E5KMI6;Q2VPA0;B4DPX0	>tr|K7EKE6|K7EKE6_HUMAN Lon protease homolog, mitochondrial OS=Homo sapiens GN=LONP1 PE=1 SV=1;>tr|B3KU28|B3KU28_HUMAN Lon protease homolog, mitochondrial OS=Homo sapiens GN=LONP1 PE=2 SV=1;>tr|K7EJE8|K7EJE8_HUMAN Lon protease homolog, mitochondrial OS=Hom
Isocitrate dehydrogenase [NADP];Isocitrate dehydrogenase [NADP], mitochondrial	IDH2	200140	14.5838	14.349	14.9189	14.506	14.6672	12.3455	NaN	12.8	13.9857	15.0955	14.1182	14.6043	15	14	14	38.1	36.1	36.1	50.91	0	106	Q53GL5;P48735;Q13584;B4DSZ6;H0YL11	Q53GL5;P48735;Q13584;B4DSZ6	>tr|Q53GL5|Q53GL5_HUMAN Isocitrate dehydrogenase 2 (NADP+), mitochondrial variant (Fragment) OS=Homo sapiens PE=2 SV=1;>sp|P48735|IDHP_HUMAN Isocitrate dehydrogenase [NADP], mitochondrial OS=Homo sapiens GN=IDH2 PE=1 SV=2;>tr|Q13584|Q13584_HUMAN Isocitrate
Sorting nexin-9	SNX9	200060	12.8622	14.8897	14.0577	14.336	13.7868	14.2863	14.0862	14.6839	14.6071	14.3677	14.3143	14.249	15	15	15	32.2	32.2	32.2	66.476	0	113	A0A087WYU1;Q9Y5X1;B2RAU5;B3KXH8;Q59ES5;O95061;A0A087WVE4;A0A087WZW2	A0A087WYU1;Q9Y5X1;B2RAU5;B3KXH8	>tr|A0A087WYU1|A0A087WYU1_HUMAN Sorting nexin OS=Homo sapiens GN=SNX9 PE=1 SV=1;>sp|Q9Y5X1|SNX9_HUMAN Sorting nexin-9 OS=Homo sapiens GN=SNX9 PE=1 SV=1;>tr|B2RAU5|B2RAU5_HUMAN Sorting nexin OS=Homo sapiens PE=2 SV=1;>tr|B3KXH8|B3KXH8_HUMAN cDNA FLJ45417 fi
Alpha-parvin	PARVA	199160	14.1863	14.194	14.1644	14.3169	14.0845	15.041	14.7738	14.5954	14.293	13.8262	14.293	14.2197	9	9	9	28	28	28	42.243	0	117	Q9NVD7;J3KNQ4;B7Z952;E9PS97;A0A087WZB5;Q9HBI1	Q9NVD7;J3KNQ4;B7Z952;E9PS97	>sp|Q9NVD7|PARVA_HUMAN Alpha-parvin OS=Homo sapiens GN=PARVA PE=1 SV=1;>tr|J3KNQ4|J3KNQ4_HUMAN Alpha-parvin OS=Homo sapiens GN=PARVA PE=1 SV=1;>tr|B7Z952|B7Z952_HUMAN cDNA FLJ54827, highly similar to Alpha-parvin OS=Homo sapiens PE=2 SV=1;>tr|E9PS97|E9PS97
Tubulin-specific chaperone A	TBCA	197150	14.1337	14.1364	14.1772	14.2933	14.3931	14.7989	14.2449	14.8089	14.0771	14.1585	14.3565	14.4799	9	9	9	70.2	70.2	70.2	10.08	0	83	E5RIW3;Q6FGD7;O75347;E5RJD8;E5RHG6;E5RIX8	E5RIW3;Q6FGD7;O75347;E5RJD8;E5RHG6	>tr|E5RIW3|E5RIW3_HUMAN Tubulin-specific chaperone A OS=Homo sapiens GN=TBCA PE=1 SV=1;>tr|Q6FGD7|Q6FGD7_HUMAN TBCA protein OS=Homo sapiens GN=TBCA PE=2 SV=1;>sp|O75347|TBCA_HUMAN Tubulin-specific chaperone A OS=Homo sapiens GN=TBCA PE=1 SV=3;>tr|E5RJD8|E5
Mitogen-activated protein kinase 1	MAPK1	197100	14.3898	13.6533	14.1097	14.0874	13.7029	14.7234	14.3164	14.3881	13.9391	13.537	13.4551	13.9376	12	9	9	36.1	25.8	25.8	41.389	0	93	Q1HBJ4;P28482;B4DHN0;Q499G7	Q1HBJ4;P28482;B4DHN0;Q499G7	>tr|Q1HBJ4|Q1HBJ4_HUMAN Mitogen-activated protein kinase OS=Homo sapiens GN=MAPK1 PE=3 SV=1;>sp|P28482|MK01_HUMAN Mitogen-activated protein kinase 1 OS=Homo sapiens GN=MAPK1 PE=1 SV=3;>tr|B4DHN0|B4DHN0_HUMAN Mitogen-activated protein kinase OS=Homo sapiens
26S protease regulatory subunit 6A	PSMC3	196960	14.7263	15.039	14.6948	14.474	14.1224	13.7649	13.5557	13.2471	14.3595	14.3588	14.5195	14.0135	15	15	15	46.9	46.9	46.9	44.323	0	123	E9PM69;R4GNH3;P17980;A8K781;E9PN50;E9PMD8;E9PKD5;E9PLG2	E9PM69;R4GNH3;P17980;A8K781;E9PN50;E9PMD8;E9PKD5	>tr|E9PM69|E9PM69_HUMAN 26S protease regulatory subunit 6A OS=Homo sapiens GN=PSMC3 PE=1 SV=1;>tr|R4GNH3|R4GNH3_HUMAN 26S protease regulatory subunit 6A OS=Homo sapiens GN=PSMC3 PE=1 SV=1;>sp|P17980|PRS6A_HUMAN 26S protease regulatory subunit 6A OS=Homo sa
Microtubule-associated protein RP/EB family member 1	MAPRE1	196220	14.2916	14.5212	14.345	14.0381	14.1006	15.1495	14.26	14.6694	14.354	14.4457	14.1084	14.1829	12	12	11	60.1	60.1	60.1	26.582	0	115	B4DM33;Q15691;A2VCR0	B4DM33;Q15691;A2VCR0	>tr|B4DM33|B4DM33_HUMAN cDNA FLJ52068, highly similar to Microtubule-associated protein RP/EB family member 1 OS=Homo sapiens PE=2 SV=1;>sp|Q15691|MARE1_HUMAN Microtubule-associated protein RP/EB family member 1 OS=Homo sapiens GN=MAPRE1 PE=1 SV=3;>tr|A2VC
Transcription elongation factor B polypeptide 2	TCEB2	196000	14.8142	14.4442	14.1139	14.3902	14.7531	13.9065	14.3531	13.5051	14.2547	14.2353	14.5597	14.249	8	8	8	52.5	52.5	52.5	13.133	0	83	Q15370;B8ZZU8;I3L0M9;A0A0B4J296	Q15370;B8ZZU8;I3L0M9	>sp|Q15370|ELOB_HUMAN Transcription elongation factor B polypeptide 2 OS=Homo sapiens GN=TCEB2 PE=1 SV=1;>tr|B8ZZU8|B8ZZU8_HUMAN Transcription elongation factor B (SIII), polypeptide 2 (18kDa, elongin B), isoform CRA_b OS=Homo sapiens GN=TCEB2 PE=1 SV=1;>t
Ras GTPase-activating protein-binding protein 1	G3BP;G3BP1	195450	14.461	14.1575	13.8308	14.2597	14.3132	14.7318	13.9536	13.7264	14.439	14.1865	14.4471	14.5043	10	10	9	31.3	31.3	28.8	52.164	0	95	Q6FI03;Q5U0Q1;Q32P45;Q13283;Q53HH4;B7Z8K4;Q6ZP53;E5RIZ6;E5RI46;E5RIF8;E5RH42;E5RJU8;E5RH00	Q6FI03;Q5U0Q1;Q32P45;Q13283;Q53HH4;B7Z8K4;Q6ZP53	>tr|Q6FI03|Q6FI03_HUMAN G3BP protein OS=Homo sapiens GN=G3BP PE=2 SV=1;>tr|Q5U0Q1|Q5U0Q1_HUMAN Putative uncharacterized protein DKFZp686L1159 OS=Homo sapiens GN=DKFZp686L1159 PE=2 SV=1;>tr|Q32P45|Q32P45_HUMAN GTPase activating protein (SH3 domain) binding
ATP-dependent RNA helicase DDX3X	DDX3X	195200	14.1767	14.3343	14.5658	14.1822	14.0566	14.777	14.1194	14.6492	14.5991	14.3759	14.2847	14.4937	22	21	6	45	43.3	12.7	70.839	0	164	A0A0D9SFB3;A0A0D9SG12;O00571;B5BTY4;Q59GX6;A0A0D9SF53;Q5S4N1;B4DLU5;A0A087WVZ1;B4E3C4;B4DLA0;D6RCM4;Q9NQI0;A0A087WX09;H0Y960	A0A0D9SFB3;A0A0D9SG12;O00571;B5BTY4;Q59GX6;A0A0D9SF53;Q5S4N1;B4DLU5	>tr|A0A0D9SFB3|A0A0D9SFB3_HUMAN ATP-dependent RNA helicase DDX3X OS=Homo sapiens GN=DDX3X PE=1 SV=1;>tr|A0A0D9SG12|A0A0D9SG12_HUMAN ATP-dependent RNA helicase DDX3X OS=Homo sapiens GN=DDX3X PE=1 SV=1;>sp|O00571|DDX3X_HUMAN ATP-dependent RNA helicase DDX3X
Peptidyl-prolyl cis-trans isomerase;Peptidyl-prolyl cis-trans isomerase FKBP3	FKBP3	194840	14.0033	14.3293	13.9901	14.3607	14.2104	14.4906	14.3429	14.4955	14.2506	14.152	14.0682	14.3424	9	9	9	47.8	47.8	47.8	25.204	0	131	Q53GD8;Q00688;G3V5F2	Q53GD8;Q00688	>tr|Q53GD8|Q53GD8_HUMAN Peptidyl-prolyl cis-trans isomerase (Fragment) OS=Homo sapiens PE=2 SV=1;>sp|Q00688|FKBP3_HUMAN Peptidyl-prolyl cis-trans isomerase FKBP3 OS=Homo sapiens GN=FKBP3 PE=1 SV=1
Citrate synthase;Citrate synthase, mitochondrial	CS	194780	14.341	14.1988	14.6895	14.4951	14.108	14.4415	13.9036	14.4178	13.8688	14.6913	14.3301	13.8433	8	7	7	19.6	17.7	17.7	50.431	0	80	B4DJV2;O75390;A0A024RB75;A0A0C4DGI3;B3KTN4;Q0QEL2;H0YIC4;F8VTT8;F8W4S1;F8W642;F8VZK9;F8VX07;F8VRP1;F8VX68;F8VWQ5;F8VPF9;F8VPA1;F8W1S4;H0YH82;B7Z1E1;F8VRI6	B4DJV2;O75390;A0A024RB75;A0A0C4DGI3;B3KTN4;Q0QEL2	>tr|B4DJV2|B4DJV2_HUMAN Citrate synthase OS=Homo sapiens GN=CS PE=1 SV=1;>sp|O75390|CISY_HUMAN Citrate synthase, mitochondrial OS=Homo sapiens GN=CS PE=1 SV=2;>tr|A0A024RB75|A0A024RB75_HUMAN Citrate synthase OS=Homo sapiens GN=CS PE=3 SV=1;>tr|A0A0C4DGI3|A
Cytoplasmic dynein 1 light intermediate chain 2	DYNC1LI2	194550	14.6231	14.3439	14.4135	13.9342	14.2584	14.6415	14.5001	14.5804	14.4399	14.1481	13.9902	14.1493	18	18	17	49.6	49.6	47	54.099	0	171	O43237;A0A024R6Z0;J3KRI4;B4DHD8;B4E2E0;J3KRZ2;Q63HJ8;J3KSD2;H3BUM4	O43237;A0A024R6Z0;J3KRI4	>sp|O43237|DC1L2_HUMAN Cytoplasmic dynein 1 light intermediate chain 2 OS=Homo sapiens GN=DYNC1LI2 PE=1 SV=1;>tr|A0A024R6Z0|A0A024R6Z0_HUMAN Dynein, cytoplasmic 1, light intermediate chain 2, isoform CRA_a OS=Homo sapiens GN=DYNC1LI2 PE=4 SV=1;>tr|J3KRI4|J
ADP/ATP translocase 2;ADP/ATP translocase 2, N-terminally processed	SLC25A5	194470	14.4389	14.2582	14.617	14.4142	14.1587	14.0707	14.455	14.4748	14.1588	14.2309	13.9847	14.3064	13	5	4	39.3	18.1	15.4	32.852	0	77	P05141;Q6NVC0;O75961	P05141;Q6NVC0	>sp|P05141|ADT2_HUMAN ADP/ATP translocase 2 OS=Homo sapiens GN=SLC25A5 PE=1 SV=7;>tr|Q6NVC0|Q6NVC0_HUMAN SLC25A5 protein (Fragment) OS=Homo sapiens GN=SLC25A5 PE=2 SV=1
Transcription intermediary factor 1-beta	TRIM28	193250	14.392	14.456	14.9845	14.4774	13.5083	14.5139	14.2165	14.1771	14.5724	13.8639	14.4596	14.1334	19	19	19	39.9	39.9	39.9	88.549	0	140	Q13263;B2R8R5;M0R0K9;M0R2I3;M0R3C0	Q13263;B2R8R5;M0R0K9	>sp|Q13263|TIF1B_HUMAN Transcription intermediary factor 1-beta OS=Homo sapiens GN=TRIM28 PE=1 SV=5;>tr|B2R8R5|B2R8R5_HUMAN cDNA, FLJ94025, highly similar to Homo sapiens tripartite motif-containing 28 (TRIM28), mRNA OS=Homo sapiens PE=2 SV=1;>tr|M0R0K9|M0
Drebrin	DBN1	193030	14.3445	14.0167	14.0397	14.2938	13.6454	14.4937	14.7961	14.9172	14.4844	13.5895	14.622	14.604	13	13	13	24.2	24.2	24.2	71.428	0	130	Q16643;D6R9W4;B3KSQ7;D6RFI1;B7Z2Z0;D6R9Q9;D6RCR4	Q16643;D6R9W4;B3KSQ7	>sp|Q16643|DREB_HUMAN Drebrin OS=Homo sapiens GN=DBN1 PE=1 SV=4;>tr|D6R9W4|D6R9W4_HUMAN Drebrin (Fragment) OS=Homo sapiens GN=DBN1 PE=1 SV=1;>tr|B3KSQ7|B3KSQ7_HUMAN Drebrin 1, isoform CRA_d OS=Homo sapiens GN=DBN1 PE=2 SV=1
Eukaryotic translation initiation factor 3 subunit L	EIF3L	192780	14.1833	14.2853	14.1876	14.4015	14.2043	12.8491	13.9402	13.7067	14.4822	14.8579	14.3134	14.5113	18	18	18	38.8	38.8	38.8	66.726	0	171	Q9Y262;B0QY89;B4DQF6;B3KPB9;B0QY90;B3KNG0;C9JHP4;C9K0Q7;B4DEH4;Q8N7H0;Q7Z5X3;H7C3A0;H0Y7E6	Q9Y262;B0QY89;B4DQF6;B3KPB9;B0QY90	>sp|Q9Y262|EIF3L_HUMAN Eukaryotic translation initiation factor 3 subunit L OS=Homo sapiens GN=EIF3L PE=1 SV=1;>tr|B0QY89|B0QY89_HUMAN Eukaryotic translation initiation factor 3 subunit L OS=Homo sapiens GN=EIF3L PE=1 SV=1;>tr|B4DQF6|B4DQF6_HUMAN Eukaryoti
Transmembrane emp24 domain-containing protein 7	TMED7	192700	14.348	14.4076	14.1204	14.5408	14.452	13.7111	13.6029	NaN	14.3433	15.1227	14.3944	NaN	6	6	6	35.1	35.1	35.1	21.233	0	122	A0A0A6YYA0;Q9Y3B3;B4E2C1;Q3B7W7;G3V2Y2	A0A0A6YYA0;Q9Y3B3;B4E2C1;Q3B7W7	>tr|A0A0A6YYA0|A0A0A6YYA0_HUMAN Protein TMED7-TICAM2 OS=Homo sapiens GN=TMED7-TICAM2 PE=3 SV=1;>sp|Q9Y3B3|TMED7_HUMAN Transmembrane emp24 domain-containing protein 7 OS=Homo sapiens GN=TMED7 PE=1 SV=2;>tr|B4E2C1|B4E2C1_HUMAN cDNA FLJ57776, highly similar t
StAR-related lipid transfer protein 7, mitochondrial	STARD7	192080	14.6764	14.1455	14.1351	14.41	14.2129	15.1903	14.9306	15.0181	14.3577	NaN	14.4129	14.4779	2	2	2	9.8	9.8	9.8	34.638	0.0045072	8	A8K575;B3KNN8;Q9NQZ5	A8K575;B3KNN8;Q9NQZ5	>tr|A8K575|A8K575_HUMAN cDNA FLJ76190, highly similar to Homo sapiens START domain containing 7 (STARD7), transcript variant 1, mRNA OS=Homo sapiens PE=2 SV=1;>tr|B3KNN8|B3KNN8_HUMAN cDNA FLJ30053 fis, clone ADRGL1000144, highly similar to StAR-related lip
Translocon-associated protein subunit alpha	SSR1	191970	13.9353	13.8605	14.04	13.941	14.3353	15.3817	14.0315	14.3684	14.302	13.9643	13.881	14.2903	4	4	4	19.2	19.2	19.2	29.573	0	60	C9J3L8;C9J5W0;P43307;B2R6N9;E9PAL7;C9IZQ1	C9J3L8;C9J5W0;P43307;B2R6N9;E9PAL7;C9IZQ1	>tr|C9J3L8|C9J3L8_HUMAN Translocon-associated protein subunit alpha OS=Homo sapiens GN=SSR1 PE=1 SV=1;>tr|C9J5W0|C9J5W0_HUMAN Translocon-associated protein subunit alpha OS=Homo sapiens GN=SSR1 PE=1 SV=1;>sp|P43307|SSRA_HUMAN Translocon-associated protein
Core histone macro-H2A.1;Histone H2A	H2AFY	191840	14.2424	13.9467	14.6038	13.5847	14.076	14.6408	13.2227	14.1816	14.0283	14.7113	14.5816	14.4721	14	14	12	43.5	43.5	36.6	39.617	0	111	O75367;B4DJC3;Q59FH0;D6RCF2	O75367;B4DJC3;Q59FH0	>sp|O75367|H2AY_HUMAN Core histone macro-H2A.1 OS=Homo sapiens GN=H2AFY PE=1 SV=4;>tr|B4DJC3|B4DJC3_HUMAN Histone H2A OS=Homo sapiens GN=H2AFY PE=1 SV=1;>tr|Q59FH0|Q59FH0_HUMAN H2A histone family, member Y isoform 2 variant (Fragment) OS=Homo sapiens PE=2
Sodium/potassium-transporting ATPase subunit beta-3	ATP1B3	191570	14.7017	14.2382	12.7005	14.8787	14.6619	14.5439	14.6138	14.1618	14.2169	13.8415	14.3798	14.4067	7	7	7	29.4	29.4	29.4	31.512	0	80	P54709;D3DNF9;C9JXZ1;C9JA36;H7C547;F8WBY4;Q58I18	P54709;D3DNF9;C9JXZ1;C9JA36	>sp|P54709|AT1B3_HUMAN Sodium/potassium-transporting ATPase subunit beta-3 OS=Homo sapiens GN=ATP1B3 PE=1 SV=1;>tr|D3DNF9|D3DNF9_HUMAN ATPase, Na+/K+ transporting, beta 3 polypeptide, isoform CRA_a OS=Homo sapiens GN=ATP1B3 PE=3 SV=1;>tr|C9JXZ1|C9JXZ1_HUMA
Eukaryotic peptide chain release factor subunit 1	ETF1	191250	14.4535	14.3279	14.3511	14.0002	14.1871	13.6213	14.3115	14.141	14.3718	14.6386	14.1199	14.2985	13	13	13	37.8	37.8	37.8	49.03	0	131	P62495;B7Z7P8;I3L492;D6RJE8;D6RCB3	P62495;B7Z7P8	>sp|P62495|ERF1_HUMAN Eukaryotic peptide chain release factor subunit 1 OS=Homo sapiens GN=ETF1 PE=1 SV=3;>tr|B7Z7P8|B7Z7P8_HUMAN Eukaryotic peptide chain release factor subunit 1 OS=Homo sapiens GN=ETF1 PE=1 SV=1
Eukaryotic translation initiation factor 3 subunit I	EIF3I	191110	14.5533	14.4245	14.1566	14.4878	14.2686	13.9831	14.0327	14.1028	14.3857	14.1013	14.3204	12.9067	12	12	12	52.6	52.6	52.6	36.501	0	91	Q5U0F4;Q53HU7;Q13347;Q5TFK1;Q9P1D9	Q5U0F4;Q53HU7;Q13347	>tr|Q5U0F4|Q5U0F4_HUMAN Eukaryotic translation initiation factor 3 subunit I OS=Homo sapiens GN=EIF3S2 PE=2 SV=1;>tr|Q53HU7|Q53HU7_HUMAN Eukaryotic translation initiation factor 3 subunit I (Fragment) OS=Homo sapiens PE=2 SV=1;>sp|Q13347|EIF3I_HUMAN Eukary
Ras-related protein Rab-14	RAB14	190410	14.5227	12.8479	14.5314	14.5279	13.8084	14.2832	14.0548	14.7218	14.7519	13.7428	14.5328	14.1184	11	11	11	65.6	65.6	65.6	23.897	0	115	P61106;A0A024R845;X6RFL8	P61106;A0A024R845;X6RFL8	>sp|P61106|RAB14_HUMAN Ras-related protein Rab-14 OS=Homo sapiens GN=RAB14 PE=1 SV=4;>tr|A0A024R845|A0A024R845_HUMAN RAB14, member RAS oncogene family, isoform CRA_a OS=Homo sapiens GN=RAB14 PE=3 SV=1;>tr|X6RFL8|X6RFL8_HUMAN Ras-related protein Rab-14 (Fra
Myosin-14	MYH14	190280	14.9535	13.8019	13.7594	13.5879	13.2724	14.6219	15.4104	14.4624	14.0538	12.9282	13.9179	13.7868	10	2	2	5.2	1.6	1.6	227.87	0	95	Q7Z406;M0QY43;B3KWH4	Q7Z406;M0QY43	>sp|Q7Z406|MYH14_HUMAN Myosin-14 OS=Homo sapiens GN=MYH14 PE=1 SV=2;>tr|M0QY43|M0QY43_HUMAN Myosin-14 (Fragment) OS=Homo sapiens GN=MYH14 PE=1 SV=5
Surfeit locus protein 4	SURF4	190210	14.647	14.2276	14.7946	15.1064	14.7502	NaN	13.6593	NaN	13.6315	15.2759	14.0592	NaN	7	7	3	44.1	44.1	21	21.127	0	51	Q5T8U5;O15260;Q5T8U7;B7Z8F3;B7Z7A8;B7Z605	Q5T8U5;O15260;Q5T8U7;B7Z8F3;B7Z7A8;B7Z605	>tr|Q5T8U5|Q5T8U5_HUMAN Surfeit 4 OS=Homo sapiens GN=SURF4 PE=1 SV=1;>sp|O15260|SURF4_HUMAN Surfeit locus protein 4 OS=Homo sapiens GN=SURF4 PE=1 SV=3;>tr|Q5T8U7|Q5T8U7_HUMAN Surfeit 4 OS=Homo sapiens GN=SURF4 PE=4 SV=1;>tr|B7Z8F3|B7Z8F3_HUMAN cDNA FLJ5358
Electron transfer flavoprotein subunit alpha, mitochondrial	ETFA	190060	14.509	14.4778	14.8558	13.9326	14.6746	13.4074	14.2128	12.8665	14.1375	14.561	14.0284	14.0295	12	12	12	60.1	60.1	60.1	35.079	0	105	P13804;H0YLU7;H0YL12;H0YNX6;H0YK49;H0YKF0;H0YL83;H0YM12;J3KN60	P13804;H0YLU7;H0YL12;H0YNX6;H0YK49;H0YKF0	>sp|P13804|ETFA_HUMAN Electron transfer flavoprotein subunit alpha, mitochondrial OS=Homo sapiens GN=ETFA PE=1 SV=1;>tr|H0YLU7|H0YLU7_HUMAN Electron transfer flavoprotein subunit alpha, mitochondrial (Fragment) OS=Homo sapiens GN=ETFA PE=1 SV=1;>tr|H0YL12|
Proteasome subunit alpha type-4;Proteasome subunit alpha type;Proteasome subunit beta type	PSMA4	189870	13.9666	15.0508	14.7413	14.7337	14.7599	14.1429	13.159	11.954	14.3868	14.0612	14.3414	14.5601	8	8	8	44.1	44.1	44.1	29.483	0	87	P25789;H0YMZ1;H0YN18;H0YL69;Q7Z474;B2RDG0;H0YMA1;H0YLC2;H0YKT8;H0YMI6;H0YKS0;H0YLS6;H0YMV3	P25789;H0YMZ1;H0YN18;H0YL69;Q7Z474;B2RDG0;H0YMA1;H0YLC2;H0YKT8;H0YMI6	>sp|P25789|PSA4_HUMAN Proteasome subunit alpha type-4 OS=Homo sapiens GN=PSMA4 PE=1 SV=1;>tr|H0YMZ1|H0YMZ1_HUMAN Proteasome subunit alpha type (Fragment) OS=Homo sapiens GN=PSMA4 PE=1 SV=5;>tr|H0YN18|H0YN18_HUMAN Proteasome subunit alpha type-4 OS=Homo sap
POTE ankyrin domain family member F;POTE ankyrin domain family member I	POTEF;POTEI	189550	11.9141	14.7657	NaN	15.4849	14.4723	NaN	NaN	NaN	NaN	15.8663	14.9048	NaN	9	2	0	8.2	2.4	0	121.44	0.005052	7	A5A3E0;P0CG38;Q562Q3;A0A0G2JRD4;Q495V5;A0A0D9SFE8;A0A0G2JQ08;A0A087WXQ7;D7UEQ8;A0A0G2JQB7;A0A0C4DH93;A0A0D9SFL1;A0A087X187;Q6S8J7;Q6S5H5;A6NI47;A6NC16;A0A087X092;A0A087X067;A0A087WTB9;B2RU33;Q495V7;H3BUK9;A0A0A6YYL3;Q6S545;Q6S5H4;Q495V6;A0JP26;A0A0G2JMU2;A0A087WUV4	A5A3E0;P0CG38	>sp|A5A3E0|POTEF_HUMAN POTE ankyrin domain family member F OS=Homo sapiens GN=POTEF PE=1 SV=2;>sp|P0CG38|POTEI_HUMAN POTE ankyrin domain family member I OS=Homo sapiens GN=POTEI PE=3 SV=1
Purine nucleoside phosphorylase	PNP	188300	14.9211	14.2196	14.2387	13.217	14.2894	14.6207	14.752	14.233	13.3396	14.4551	13.1027	13.6359	13	13	13	67.8	67.8	67.8	32.118	0	108	V9HWH6;P00491;Q8N7G1;G3V5M2;Q9P1G4;G3V393;G3V2H3	V9HWH6;P00491;Q8N7G1;G3V5M2	>tr|V9HWH6|V9HWH6_HUMAN Purine nucleoside phosphorylase OS=Homo sapiens GN=HEL-S-156an PE=2 SV=1;>sp|P00491|PNPH_HUMAN Purine nucleoside phosphorylase OS=Homo sapiens GN=PNP PE=1 SV=2;>tr|Q8N7G1|Q8N7G1_HUMAN Purine nucleoside phosphorylase OS=Homo sapiens
Dynein light chain roadblock-type 1;Dynein light chain roadblock-type 2	DYNLRB1;DYNLRB2	187850	14.324	14.3838	14.3927	13.8278	13.2506	14.7476	14.5687	15.2637	14.3944	13.7683	13.8515	14.1031	4	4	4	60.4	60.4	60.4	10.921	0	78	Q9NP97;B4DFR2;B1AKR6;Q8TF09;H3BNG9;H3BPA0;Q7Z4M1;H3BQI1	Q9NP97;B4DFR2;B1AKR6;Q8TF09	>sp|Q9NP97|DLRB1_HUMAN Dynein light chain roadblock-type 1 OS=Homo sapiens GN=DYNLRB1 PE=1 SV=3;>tr|B4DFR2|B4DFR2_HUMAN cDNA FLJ59194, moderately similar to Dynein light chain 2A, cytoplasmic OS=Homo sapiens PE=2 SV=1;>tr|B1AKR6|B1AKR6_HUMAN Dynein light c
Sorcin	SRI	187530	14.2352	13.9629	13.9925	14.5652	14.3287	13.8525	13.7913	13.6437	13.7876	14.9373	14.0465	14.2825	9	9	9	74.8	74.8	74.8	17.605	0	90	C9J0K6;P30626;B4DHQ6	C9J0K6;P30626;B4DHQ6	>tr|C9J0K6|C9J0K6_HUMAN Sorcin OS=Homo sapiens GN=SRI PE=1 SV=1;>sp|P30626|SORCN_HUMAN Sorcin OS=Homo sapiens GN=SRI PE=1 SV=1;>tr|B4DHQ6|B4DHQ6_HUMAN Sorcin OS=Homo sapiens GN=SRI PE=1 SV=1
40S ribosomal protein S21	RPS21	186450	14.3053	14.2042	14.0709	13.4932	14.4384	13.9782	13.8697	14.459	13.8914	14.051	13.7176	13.9071	6	6	6	65.4	65.4	65.4	8.85	0	110	Q8WVC2;Q6FGH5;P63220;Q9BYK1;Q9BYK2;Q13666	Q8WVC2;Q6FGH5;P63220;Q9BYK1	>tr|Q8WVC2|Q8WVC2_HUMAN 40S ribosomal protein S21 OS=Homo sapiens GN=RPS21 PE=1 SV=1;>tr|Q6FGH5|Q6FGH5_HUMAN RPS21 protein (Fragment) OS=Homo sapiens GN=RPS21 PE=2 SV=1;>sp|P63220|RS21_HUMAN 40S ribosomal protein S21 OS=Homo sapiens GN=RPS21 PE=1 SV=1;>tr|
Radixin	RDX	186100	14.1838	14.3096	14.1383	14.7681	14.584	14.4547	13.4473	14.3074	14.2136	14.0541	14.2571	14.0826	21	15	14	40	28.1	26.9	68.563	0	120	P35241;B0YJ88;B7Z2S7;Q6PKD3;Q05CU6;E9PNV3;E9PQ82;Q9NST9;E9PKN5	P35241;B0YJ88;B7Z2S7;Q6PKD3;Q05CU6	>sp|P35241|RADI_HUMAN Radixin OS=Homo sapiens GN=RDX PE=1 SV=1;>tr|B0YJ88|B0YJ88_HUMAN Radixin OS=Homo sapiens GN=RDX PE=2 SV=1;>tr|B7Z2S7|B7Z2S7_HUMAN cDNA FLJ58499, highly similar to Radixin OS=Homo sapiens PE=2 SV=1;>tr|Q6PKD3|Q6PKD3_HUMAN RDX protein (
Barrier-to-autointegration factor;Barrier-to-autointegration factor, N-terminally processed	BANF1	184940	13.8998	14.5627	14.4411	14.5107	13.9347	14.0137	13.2734	14.2839	14.5163	14.5987	14.2495	13.942	5	5	5	58.4	58.4	58.4	10.058	0	38	O75531;A0A024R5H0;B2R4V4	O75531;A0A024R5H0;B2R4V4	>sp|O75531|BAF_HUMAN Barrier-to-autointegration factor OS=Homo sapiens GN=BANF1 PE=1 SV=1;>tr|A0A024R5H0|A0A024R5H0_HUMAN Barrier to autointegration factor 1, isoform CRA_a OS=Homo sapiens GN=BANF1 PE=4 SV=1;>tr|B2R4V4|B2R4V4_HUMAN cDNA, FLJ92232, highly s
Glucosamine-6-phosphate isomerase 1	GNPDA1	184220	14.1879	14.2478	14.5201	14.2496	13.9677	14.4713	14.2187	14.3819	13.9516	14.294	14.1841	14.0859	8	8	4	41.5	41.5	20.8	32.668	0	108	P46926;A8K3S1;D6R9P4;D6RAY7;D6RFF8;B3KMV2;D6R917;D6RB13;V9GYK3	P46926;A8K3S1;D6R9P4;D6RAY7;D6RFF8;B3KMV2;D6R917;D6RB13	>sp|P46926|GNPI1_HUMAN Glucosamine-6-phosphate isomerase 1 OS=Homo sapiens GN=GNPDA1 PE=1 SV=1;>tr|A8K3S1|A8K3S1_HUMAN Glucosamine-6-phosphate isomerase OS=Homo sapiens PE=2 SV=1;>tr|D6R9P4|D6R9P4_HUMAN Glucosamine-6-phosphate isomerase OS=Homo sapiens GN=
RuvB-like 2	RUVBL2	183490	13.9117	14.2853	13.9715	14.8864	15.1791	11.4933	13.4745	13.1204	13.9229	14.49	14.2949	13.3447	16	16	16	39.1	39.1	39.1	51.156	0	95	Q9Y230;B3KNL2;M0R0Y3;B4DW30;X6R2L4;M0QXI6;M0R0Z0	Q9Y230;B3KNL2;M0R0Y3	>sp|Q9Y230|RUVB2_HUMAN RuvB-like 2 OS=Homo sapiens GN=RUVBL2 PE=1 SV=3;>tr|B3KNL2|B3KNL2_HUMAN RuvB-like 2 (E. coli), isoform CRA_d OS=Homo sapiens GN=RUVBL2 PE=2 SV=1;>tr|M0R0Y3|M0R0Y3_HUMAN RuvB-like 2 OS=Homo sapiens GN=RUVBL2 PE=1 SV=1
Constitutive coactivator of PPAR-gamma-like protein 1	FAM120A	183050	14.0551	13.7677	13.8797	14.0091	14.2139	14.3366	14.1874	14.8407	13.9797	14.4317	13.9679	14.3935	19	19	19	26.1	26.1	26.1	121.89	0	147	Q9NZB2;A0A0C4DG79;A0A0C4DH52;Q5T035	Q9NZB2	>sp|Q9NZB2|F120A_HUMAN Constitutive coactivator of PPAR-gamma-like protein 1 OS=Homo sapiens GN=FAM120A PE=1 SV=2
Coatomer subunit epsilon	COPE	182900	14.479	14.6857	14.2526	14.4444	13.5733	14.7508	14.0459	14.343	14.0199	13.8623	13.9541	14.3852	12	12	12	56.2	56.2	56.2	34.528	0	104	Q53HJ6;O14579;A0A087X0I4;M0QXB4;Q7Z4Z1;M0R061	Q53HJ6;O14579;A0A087X0I4;M0QXB4;Q7Z4Z1	>tr|Q53HJ6|Q53HJ6_HUMAN Epsilon subunit of coatomer protein complex isoform a variant (Fragment) OS=Homo sapiens PE=2 SV=1;>sp|O14579|COPE_HUMAN Coatomer subunit epsilon OS=Homo sapiens GN=COPE PE=1 SV=3;>tr|A0A087X0I4|A0A087X0I4_HUMAN Coatomer subunit eps
60S ribosomal protein L18a	RPL18A	182830	14.4896	14.247	14.3229	14.635	13.1766	NaN	13.6799	14.3298	14.3386	14.7054	15.0168	14.2734	8	8	8	45.5	45.5	45.5	18.079	0	82	M0R117;B4DM74;Q02543;M0R3D6;M0R1A7;B4DM94;B4DUV3;B2R4C0;Q53HD3;Q32XH3;M0R0P7;Q76N54	M0R117;B4DM74;Q02543;M0R3D6;M0R1A7;B4DM94;B4DUV3;B2R4C0;Q53HD3;Q32XH3;M0R0P7	>tr|M0R117|M0R117_HUMAN 60S ribosomal protein L18a OS=Homo sapiens GN=RPL18A PE=1 SV=1;>tr|B4DM74|B4DM74_HUMAN 60S ribosomal protein L18a OS=Homo sapiens PE=2 SV=1;>sp|Q02543|RL18A_HUMAN 60S ribosomal protein L18a OS=Homo sapiens GN=RPL18A PE=1 SV=2;>tr|M0
Fermitin family homolog 2	FERMT2	182080	13.7256	14.3448	14.0434	14.6669	14.5507	14.2397	12.9192	14.2653	14.136	14.3866	14.4293	14.5767	22	22	1	37.2	37.2	1.3	77.86	0	129	Q96AC1;A0A024R687;H0YJ34;H0YJB6;G3V281;G3V5R2;G3V379;G3V3J0	Q96AC1;A0A024R687;H0YJ34	>sp|Q96AC1|FERM2_HUMAN Fermitin family homolog 2 OS=Homo sapiens GN=FERMT2 PE=1 SV=1;>tr|A0A024R687|A0A024R687_HUMAN Pleckstrin homology domain containing, family C (With FERM domain) member 1, isoform CRA_b OS=Homo sapiens GN=PLEKHC1 PE=4 SV=1;>tr|H0YJ34|
Catenin alpha-1	CTNNA1	181410	13.745	14.0021	13.8681	14.156	14.0604	14.9934	14.4644	14.7521	14.1243	14.102	14.28	14.5349	29	29	22	45	45	35.7	100.07	0	179	P35221;B4E2G8;G3XAM7;B4DKT9;B4DU00;B3KSR8;E5RIB1;E5RG03;Q49AD3;E5RHV7;E5RGY6;E5RJL0;E5RIE0;E5RGY7;E5RJ41;F6KRI5;A0A0A0MRI5;E5RFM3;E5RFK9;E5RFM5;E5RJP7;E5RGD2;H0YBB8;A0A0A0MTJ6;E5RFG3;B7Z259;E5RJZ2;E5RIT8;A0A087WZL6;E5RGU3;E5RHJ5;B9A010;Q9UI47;A8K141	P35221;B4E2G8;G3XAM7;B4DKT9;B4DU00;B3KSR8	>sp|P35221|CTNA1_HUMAN Catenin alpha-1 OS=Homo sapiens GN=CTNNA1 PE=1 SV=1;>tr|B4E2G8|B4E2G8_HUMAN cDNA FLJ54047, highly similar to Alpha-1 catenin (Cadherin-associated protein) OS=Homo sapiens PE=2 SV=1;>tr|G3XAM7|G3XAM7_HUMAN Catenin (Cadherin-associated
Ubiquitin thioesterase OTUB1	OTUB1;DKFZp564E242	181220	13.8835	14.48	14.4155	14.0427	14.3273	14.234	13.7794	14.1486	13.9764	14.3111	14.2633	14.0819	13	13	13	60.1	60.1	60.1	31.284	0	152	Q96FW1;J3KR44;F5H6Q1;B4DPD5;F5GYN4;Q659F9;F5GYJ8;F5H3F0;B3KUV5;B4E053	Q96FW1;J3KR44;F5H6Q1;B4DPD5;F5GYN4;Q659F9;F5GYJ8;F5H3F0	>sp|Q96FW1|OTUB1_HUMAN Ubiquitin thioesterase OTUB1 OS=Homo sapiens GN=OTUB1 PE=1 SV=2;>tr|J3KR44|J3KR44_HUMAN Ubiquitin thioesterase OTUB1 OS=Homo sapiens GN=OTUB1 PE=1 SV=2;>tr|F5H6Q1|F5H6Q1_HUMAN Ubiquitin thioesterase OTUB1 OS=Homo sapiens GN=OTUB1 PE=
Glutathione S-transferase Mu 3	GSTM3	180130	14.1394	14.8409	13.8879	14.2395	15.346	13.1704	13.5872	13.9721	14.1804	13.6574	13.9281	13.9411	13	13	12	58	58	53.8	24.914	0	106	A0A0A0MTN3;Q6FGJ9;P21266;A4UJ43;Q59EJ5;B4E2J2	A0A0A0MTN3;Q6FGJ9;P21266;A4UJ43;Q59EJ5	>tr|A0A0A0MTN3|A0A0A0MTN3_HUMAN Glutathione S-transferase Mu 3 OS=Homo sapiens GN=GSTM3 PE=1 SV=1;>tr|Q6FGJ9|Q6FGJ9_HUMAN GSTM3 protein OS=Homo sapiens GN=GSTM3 PE=1 SV=1;>sp|P21266|GSTM3_HUMAN Glutathione S-transferase Mu 3 OS=Homo sapiens GN=GSTM3 PE=1 S
Coronin-1B	CORO1B;DKFZp762I166	179600	14.0089	14.1033	13.8678	14.3134	14.2537	14.0121	13.9394	14.4259	14.1831	14.4483	14.519	13.4542	15	15	15	35.8	35.8	35.8	54.234	0	97	Q9BR76;A0A024R5K1;Q9NSK3;A0A087WW53;F5H390;Q59F81;B4DIU2;F5H0D2;A9Z1Z3;Q2NNQ8	Q9BR76;A0A024R5K1;Q9NSK3	>sp|Q9BR76|COR1B_HUMAN Coronin-1B OS=Homo sapiens GN=CORO1B PE=1 SV=1;>tr|A0A024R5K1|A0A024R5K1_HUMAN Coronin OS=Homo sapiens GN=CORO1B PE=3 SV=1;>tr|Q9NSK3|Q9NSK3_HUMAN Putative uncharacterized protein DKFZp762I166 (Fragment) OS=Homo sapiens GN=DKFZp762I1
3-hydroxyacyl-CoA dehydrogenase type-2	HSD17B10	179060	13.9109	14.3714	14.651	14.2875	14.4904	13.4423	13.4257	13.7274	13.9666	14.6028	13.9771	14.0738	16	16	16	89.3	89.3	89.3	26.923	0	109	Q99714;Q5H928	Q99714;Q5H928	>sp|Q99714|HCD2_HUMAN 3-hydroxyacyl-CoA dehydrogenase type-2 OS=Homo sapiens GN=HSD17B10 PE=1 SV=3;>tr|Q5H928|Q5H928_HUMAN 3-hydroxyacyl-CoA dehydrogenase type-2 OS=Homo sapiens GN=HSD17B10 PE=1 SV=1
Flavin reductase (NADPH)	BLVRB	178030	13.2543	14.3026	14.046	13.9513	14.1693	14.6406	13.596	14.9772	14.3115	14.6522	13.9493	14.0901	7	7	7	51.9	51.9	51.9	22.119	0	148	V9HWI1;P30043;M0R192;M0QZL1	V9HWI1;P30043;M0R192;M0QZL1	>tr|V9HWI1|V9HWI1_HUMAN Epididymis secretory protein Li 10 OS=Homo sapiens GN=HEL-S-10 PE=2 SV=1;>sp|P30043|BLVRB_HUMAN Flavin reductase (NADPH) OS=Homo sapiens GN=BLVRB PE=1 SV=3;>tr|M0R192|M0R192_HUMAN Flavin reductase (NADPH) OS=Homo sapiens GN=BLVRB PE
40S ribosomal protein S27-like;40S ribosomal protein S27	RPS27L	177700	14.3631	14.0832	14.5036	NaN	14.2845	14.6505	14.6467	14.4142	14.3088	14.2235	14.2085	14.2415	4	2	2	39.3	14.3	14.3	9.4771	0	47	Q71UM5;H0YMV8;C9JLI6	Q71UM5;H0YMV8;C9JLI6	>sp|Q71UM5|RS27L_HUMAN 40S ribosomal protein S27-like OS=Homo sapiens GN=RPS27L PE=1 SV=3;>tr|H0YMV8|H0YMV8_HUMAN 40S ribosomal protein S27 OS=Homo sapiens GN=RPS27L PE=1 SV=1;>tr|C9JLI6|C9JLI6_HUMAN 40S ribosomal protein S27 OS=Homo sapiens GN=RPS27L PE=1
Eukaryotic translation initiation factor 2 subunit 1	EIF2S1	177700	13.9078	14.3474	13.8983	14.5663	14.3423	14.2715	14.0024	14.1863	13.8964	14.6935	14.1523	13.044	14	14	13	50.5	50.5	47.9	36.112	0	135	Q53XC0;P05198;H0YJS4;G3V4T5	Q53XC0;P05198;H0YJS4;G3V4T5	>tr|Q53XC0|Q53XC0_HUMAN Eukaryotic translation initiation factor 2, subunit 1 alpha, 35kDa, isoform CRA_a OS=Homo sapiens GN=EIF2S1 PE=2 SV=1;>sp|P05198|IF2A_HUMAN Eukaryotic translation initiation factor 2 subunit 1 OS=Homo sapiens GN=EIF2S1 PE=1 SV=3;>tr
Sorting nexin-1	SNX1	177180	14.2994	13.9591	13.8581	14.5768	14.1351	13.1992	14.4446	12.7904	14.0532	14.6691	14.1392	13.7918	17	17	15	43.8	43.8	38.9	50.099	0	101	Q59GU6;Q13596;Q53GY8;Q53HL9;H0YK42;H0YK43	Q59GU6;Q13596;Q53GY8;Q53HL9;H0YK42	>tr|Q59GU6|Q59GU6_HUMAN Sorting nexin 1 isoform a variant (Fragment) OS=Homo sapiens PE=2 SV=1;>sp|Q13596|SNX1_HUMAN Sorting nexin-1 OS=Homo sapiens GN=SNX1 PE=1 SV=3;>tr|Q53GY8|Q53GY8_HUMAN Sorting nexin 1 isoform a variant (Fragment) OS=Homo sapiens PE=2
NAD(P) transhydrogenase, mitochondrial	NNT	177060	14.1551	13.4809	14.8571	14.3434	14.3014	13.9608	13.8838	13.1	13.6975	14.3373	14.5059	14.3197	17	17	2	21.6	21.6	2.4	113.88	0	116	Q2TB59;Q13423;A0A024R0C3;D6RAI5;D6RHU2;Q8N5H5;B4DS88;B4DMN9;H0Y8P5	Q2TB59;Q13423;A0A024R0C3	>tr|Q2TB59|Q2TB59_HUMAN Nicotinamide nucleotide transhydrogenase OS=Homo sapiens GN=NNT PE=2 SV=1;>sp|Q13423|NNTM_HUMAN NAD(P) transhydrogenase, mitochondrial OS=Homo sapiens GN=NNT PE=1 SV=3;>tr|A0A024R0C3|A0A024R0C3_HUMAN Nicotinamide nucleotide transhyd
S-formylglutathione hydrolase	ESD	176960	14.3148	14.5103	14.0895	14.3039	14.3095	13.4201	13.9059	13.993	14.4491	14.2476	13.6989	14.0798	7	7	7	40.4	40.4	40.4	31.462	0	72	P10768;X6RA14;H7BZT7;U3KQT1	P10768;X6RA14;H7BZT7	>sp|P10768|ESTD_HUMAN S-formylglutathione hydrolase OS=Homo sapiens GN=ESD PE=1 SV=2;>tr|X6RA14|X6RA14_HUMAN S-formylglutathione hydrolase OS=Homo sapiens GN=ESD PE=1 SV=1;>tr|H7BZT7|H7BZT7_HUMAN S-formylglutathione hydrolase (Fragment) OS=Homo sapiens GN=
Phospholipase D3	PLD3	176300	13.9066	14.6493	14.4589	14.8612	14.498	NaN	13.3361	NaN	14.1507	14.7112	14.3595	13.5115	11	11	11	24.9	24.9	24.9	54.705	0	92	Q8IV08;A0A024R0Q4;B4DEL6;M0QZI4;M0R1F7;M0R3G9;M0R2W7;E2QRG1	Q8IV08;A0A024R0Q4;B4DEL6;M0QZI4	>sp|Q8IV08|PLD3_HUMAN Phospholipase D3 OS=Homo sapiens GN=PLD3 PE=1 SV=1;>tr|A0A024R0Q4|A0A024R0Q4_HUMAN Phospholipase D family, member 3, isoform CRA_b OS=Homo sapiens GN=PLD3 PE=4 SV=1;>tr|B4DEL6|B4DEL6_HUMAN cDNA FLJ59669, highly similar to Homo sapiens
Stathmin	STMN1	175850	13.7295	14.78	14.1515	13.015	13.6486	14.1391	13.6482	15.0667	12.9768	13.5644	13.5185	13.5364	7	7	2	38.3	38.3	13.4	17.302	0	81	P16949;B5BU83;A2A2D0;Q96CE4;B7Z4K3	P16949;B5BU83;A2A2D0;Q96CE4	>sp|P16949|STMN1_HUMAN Stathmin OS=Homo sapiens GN=STMN1 PE=1 SV=3;>tr|B5BU83|B5BU83_HUMAN Stathmin OS=Homo sapiens GN=STMN1 PE=2 SV=1;>tr|A2A2D0|A2A2D0_HUMAN Stathmin (Fragment) OS=Homo sapiens GN=STMN1 PE=1 SV=5;>tr|Q96CE4|Q96CE4_HUMAN Stathmin OS=Homo s
26S proteasome non-ATPase regulatory subunit 12	PSMD12	175720	14.0727	14.0515	14.3511	14.3572	14.3093	14.406	13.6729	13.7731	14.2709	14.0211	14.0795	14.4279	16	16	16	43.4	43.4	43.4	52.904	0	118	O00232;J3KTJ5;J3KSK1	O00232	>sp|O00232|PSD12_HUMAN 26S proteasome non-ATPase regulatory subunit 12 OS=Homo sapiens GN=PSMD12 PE=1 SV=3
60S ribosomal protein L36a-like;60S ribosomal protein L36a	RPL36AL;RPL36A	175570	13.8385	14.0505	13.868	14.546	14.0445	14.3404	12.7717	13.6784	13.8538	14.7491	14.0458	13.7604	3	3	3	28.3	28.3	28.3	12.469	0	30	Q969Q0;B2R4V2;P83881;H0Y5B4;H7BZ11;J3KQN4;H7BY91;H0Y3V9	Q969Q0;B2R4V2;P83881;H0Y5B4;H7BZ11;J3KQN4	>sp|Q969Q0|RL36L_HUMAN 60S ribosomal protein L36a-like OS=Homo sapiens GN=RPL36AL PE=1 SV=3;>tr|B2R4V2|B2R4V2_HUMAN cDNA, FLJ92227, highly similar to Homo sapiens ribosomal protein L36a-like (RPL36AL), mRNA OS=Homo sapiens PE=2 SV=1;>sp|P83881|RL36A_HUMAN
Transportin-1	TNPO1	175520	13.9976	14.4155	14.1964	12.8933	14.147	14.5164	14.427	14.4265	14.2948	14.3496	13.8731	14.0706	16	16	13	24.9	24.9	21.4	102.35	0	119	Q92973;A0A024RAM0;B4DSC0;E7EW37;S4R398;K7ENW1;K7ESC1	Q92973;A0A024RAM0	>sp|Q92973|TNPO1_HUMAN Transportin-1 OS=Homo sapiens GN=TNPO1 PE=1 SV=2;>tr|A0A024RAM0|A0A024RAM0_HUMAN Transportin 1, isoform CRA_a OS=Homo sapiens GN=TNPO1 PE=4 SV=1
Serine/arginine-rich splicing factor 3	SRSF3;SFRS3	175510	14.1277	14.1814	14.0179	14.1203	13.6245	14.6502	13.8993	14.0857	14.4101	13.7693	14.1678	14.2353	4	4	3	43.2	43.2	43.2	10.32	0	75	A0A087X2D0;P84103;B2R6F3	A0A087X2D0;P84103;B2R6F3	>tr|A0A087X2D0|A0A087X2D0_HUMAN Serine/arginine-rich-splicing factor 3 OS=Homo sapiens GN=SRSF3 PE=1 SV=1;>sp|P84103|SRSF3_HUMAN Serine/arginine-rich splicing factor 3 OS=Homo sapiens GN=SRSF3 PE=1 SV=1;>tr|B2R6F3|B2R6F3_HUMAN Splicing factor arginine/seri
Succinate dehydrogenase [ubiquinone] flavoprotein subunit, mitochondrial	SDHA	175500	13.6281	14.0787	13.7462	14.3808	14.4528	14.1466	13.8041	14.1501	14.0532	14.2345	14.0891	14.5199	14	14	14	28	28	28	72.691	0	101	P31040;A0A024QZ30;B3KT34;D6RFM5;A0A087X1I3;Q0QF12;B3KYA5;B4DYN5;H0Y8X1;B4DNB2;B7Z6J5	P31040;A0A024QZ30;B3KT34;D6RFM5;A0A087X1I3;Q0QF12;B3KYA5;B4DYN5	>sp|P31040|SDHA_HUMAN Succinate dehydrogenase [ubiquinone] flavoprotein subunit, mitochondrial OS=Homo sapiens GN=SDHA PE=1 SV=2;>tr|A0A024QZ30|A0A024QZ30_HUMAN Succinate dehydrogenase [ubiquinone] flavoprotein subunit, mitochondrial OS=Homo sapiens GN=SDH
Calcyclin-binding protein	CACYBP	174720	14.021	14.2617	13.9723	14.294	14.0947	14.081	14.1305	14.6333	14.1247	14.3197	14.373	13.7633	10	10	10	55.7	55.7	55.7	26.21	0	113	Q9HB71;A0A024R904;Q6NVY0;B4DFD3;B2ZWH1	Q9HB71;A0A024R904;Q6NVY0	>sp|Q9HB71|CYBP_HUMAN Calcyclin-binding protein OS=Homo sapiens GN=CACYBP PE=1 SV=2;>tr|A0A024R904|A0A024R904_HUMAN Calcyclin binding protein, isoform CRA_a OS=Homo sapiens GN=CACYBP PE=4 SV=1;>tr|Q6NVY0|Q6NVY0_HUMAN Calcyclin binding protein OS=Homo sapie
Eukaryotic translation initiation factor 3 subunit B	EIF3B;EIF3S9	174380	14.4454	14.4603	14.7398	14.5671	14.1842	14.6935	14.0074	13.2748	13.9768	12.9883	14.2239	14.4709	25	25	25	40.1	40.1	40.1	85.134	0	140	B4DV79;A4D210;P55884;A0A024R821;B4DXN6;Q96G38;C9JZG1;Q86UM1;Q59FS8;C9JQN7	B4DV79;A4D210;P55884;A0A024R821;B4DXN6;Q96G38;C9JZG1;Q86UM1	>tr|B4DV79|B4DV79_HUMAN Eukaryotic translation initiation factor 3 subunit B OS=Homo sapiens GN=EIF3B PE=2 SV=1;>tr|A4D210|A4D210_HUMAN Eukaryotic translation initiation factor 3 subunit B OS=Homo sapiens GN=EIF3S9 PE=3 SV=1;>sp|P55884|EIF3B_HUMAN Eukaryot
Tripeptidyl-peptidase 1	TPP1	174050	13.5183	14.051	13.5129	14.3446	14.2646	13.5646	13.2431	13.8748	13.8899	15.1282	13.8608	13.2942	6	6	6	15.8	15.8	15.8	60.457	0	48	A0A0C4DGZ9;Q53HP2;O14773;D3DQU2;B4DE89;B4DSE2;B4E0C7;B2R608;B4DIV8;B4DVA5;E7EV34;B4DEQ3	A0A0C4DGZ9;Q53HP2;O14773;D3DQU2;B4DE89;B4DSE2;B4E0C7;B2R608;B4DIV8	>tr|A0A0C4DGZ9|A0A0C4DGZ9_HUMAN Tripeptidyl-peptidase 1 OS=Homo sapiens GN=TPP1 PE=1 SV=1;>tr|Q53HP2|Q53HP2_HUMAN Tripeptidyl-peptidase I variant (Fragment) OS=Homo sapiens PE=2 SV=1;>sp|O14773|TPP1_HUMAN Tripeptidyl-peptidase 1 OS=Homo sapiens GN=TPP1 PE=
Far upstream element-binding protein 2	KHSRP	173850	12.2831	14.5383	13.4209	13.687	14.5757	13.7489	13.1667	13.6283	13.8415	15.1817	14.4841	13.6117	17	17	16	33.8	33.8	31.8	73.114	0	123	Q92945;A0A087WTP3;M0R0I5;B4DV73;M0QYH3;M0QYG1;M0R0C6;M0QXW7;M0R3J3	Q92945;A0A087WTP3;M0R0I5;B4DV73	>sp|Q92945|FUBP2_HUMAN Far upstream element-binding protein 2 OS=Homo sapiens GN=KHSRP PE=1 SV=4;>tr|A0A087WTP3|A0A087WTP3_HUMAN Far upstream element-binding protein 2 OS=Homo sapiens GN=KHSRP PE=1 SV=1;>tr|M0R0I5|M0R0I5_HUMAN Far upstream element-binding
Serine-threonine kinase receptor-associated protein	STRAP	173650	14.8135	14.402	12.6984	14.7178	14.4851	14.3602	14.4877	13.4949	14.7704	13.7682	12.842	14.0851	15	15	15	53.4	53.4	53.4	38.438	0	127	Q9Y3F4;B0AZV0;H0YH33	Q9Y3F4;B0AZV0	>sp|Q9Y3F4|STRAP_HUMAN Serine-threonine kinase receptor-associated protein OS=Homo sapiens GN=STRAP PE=1 SV=1;>tr|B0AZV0|B0AZV0_HUMAN cDNA, FLJ79540, highly similar to Serine-threonine kinase receptor-associatedprotein OS=Homo sapiens PE=2 SV=1
Lamin-B2	LMNB2	173560	13.4077	14.027	14.4122	14.2861	14.426	14.6026	13.5293	13.5576	14.136	14.2488	14.3507	13.8253	24	22	22	44.3	42.8	42.8	67.688	0	133	Q03252;J9JID7;A0A0A7M1X5	Q03252;J9JID7;A0A0A7M1X5	>sp|Q03252|LMNB2_HUMAN Lamin-B2 OS=Homo sapiens GN=LMNB2 PE=1 SV=3;>tr|J9JID7|J9JID7_HUMAN Lamin B2, isoform CRA_a OS=Homo sapiens GN=LMNB2 PE=1 SV=1;>tr|A0A0A7M1X5|A0A0A7M1X5_HUMAN Lamin B2, isoform CRA_b OS=Homo sapiens GN=LMNB2 PE=2 SV=1
Cation-independent mannose-6-phosphate receptor	IGF2R	172670	14.4122	15.1005	14.0086	14.9578	13.6935	14.1888	13.2749	13.2838	13.9579	14.1622	14.2592	14.353	31	31	31	20.1	20.1	20.1	266.11	0	149	Q59EZ3;P11717;B4DUY7;Q13660;S4R328	Q59EZ3;P11717	>tr|Q59EZ3|Q59EZ3_HUMAN Insulin-like growth factor 2 receptor variant (Fragment) OS=Homo sapiens PE=1 SV=1;>sp|P11717|MPRI_HUMAN Cation-independent mannose-6-phosphate receptor OS=Homo sapiens GN=IGF2R PE=1 SV=3
6-phosphogluconolactonase	PGLS	172000	13.9525	13.814	13.7988	14.4456	13.9496	13.8359	13.5761	13.908	13.977	14.592	14.26	12.6337	11	11	11	66.7	66.7	66.7	27.547	0	116	O95336;M0R261;M0R1L2;M0R0U3	O95336;M0R261;M0R1L2	>sp|O95336|6PGL_HUMAN 6-phosphogluconolactonase OS=Homo sapiens GN=PGLS PE=1 SV=2;>tr|M0R261|M0R261_HUMAN 6-phosphogluconolactonase (Fragment) OS=Homo sapiens GN=PGLS PE=1 SV=1;>tr|M0R1L2|M0R1L2_HUMAN 6-phosphogluconolactonase (Fragment) OS=Homo sapiens GN
26S protease regulatory subunit 6B	PSMC4	171380	14.3955	13.114	14.4578	13.4211	13.7078	14.2851	14.7709	15.0259	14.2217	13.7425	13.6507	13.7316	21	21	21	69.1	69.1	69.1	47.366	0	78	P43686;A8K2M0	P43686;A8K2M0	>sp|P43686|PRS6B_HUMAN 26S protease regulatory subunit 6B OS=Homo sapiens GN=PSMC4 PE=1 SV=2;>tr|A8K2M0|A8K2M0_HUMAN Proteasome (Prosome, macropain) 26S subunit, ATPase, 4, isoform CRA_b OS=Homo sapiens GN=PSMC4 PE=2 SV=1
Collagen alpha-2(VI) chain	COL6A2	171230	14.5788	12.2734	13.8082	13.5863	13.7169	13.184	14.7228	13.8595	13.8513	14.761	14.7551	14.3188	14	14	14	19.7	19.7	19.7	108.58	0	123	P12110;Q9BUM6;C9JH44;Q7LCA7;Q6FHW5;H7C0M5	P12110;Q9BUM6	>sp|P12110|CO6A2_HUMAN Collagen alpha-2(VI) chain OS=Homo sapiens GN=COL6A2 PE=1 SV=4;>tr|Q9BUM6|Q9BUM6_HUMAN COL6A2 protein OS=Homo sapiens PE=2 SV=1
LDLR chaperone MESD	MESDC2	171110	14.1515	13.9643	14.0635	13.888	13.9222	14.81	14.6932	14.7333	13.9506	14.1654	13.4686	14.1212	6	6	6	30.3	30.3	30.3	26.076	0	80	Q14696;H0YLI4	Q14696	>sp|Q14696|MESD_HUMAN LDLR chaperone MESD OS=Homo sapiens GN=MESDC2 PE=1 SV=2
Microsomal glutathione S-transferase 3	MGST3	170480	13.9484	14.1318	13.8764	14.2482	14.5611	13.8966	13.8171	13.1181	13.4463	14.6303	13.6742	13.7213	4	4	4	25.7	25.7	25.7	16.53	0	75	Q53GB9;O14880;A0A024R8Z1;Q5VV89;Q5VV87	Q53GB9;O14880;A0A024R8Z1;Q5VV89;Q5VV87	>tr|Q53GB9|Q53GB9_HUMAN Microsomal glutathione S-transferase 3 variant (Fragment) OS=Homo sapiens PE=2 SV=1;>sp|O14880|MGST3_HUMAN Microsomal glutathione S-transferase 3 OS=Homo sapiens GN=MGST3 PE=1 SV=1;>tr|A0A024R8Z1|A0A024R8Z1_HUMAN Microsomal glutathi
Tubulin beta-2B chain;Tubulin beta-2A chain	TUBB2B;TUBB2A;DKFZp566F223	169350	16.5627	12.6737	13.1849	14.5745	13.5047	13.496	13.3202	NaN	12.6895	13.1063	12.445	12.4534	21	4	2	72.6	18.9	13.5	49.953	0	48	Q9BVA1;Q13885;A0A024QZU2;B2R6L0;O43209;Q9UGA2;A1L195;A5D907;A5D906;I3L2F9;A6NNZ2;A1L196;CON__ENSEMBL:ENSBTAP00000025008;I0CMK4	Q9BVA1;Q13885;A0A024QZU2;B2R6L0;O43209;Q9UGA2	>sp|Q9BVA1|TBB2B_HUMAN Tubulin beta-2B chain OS=Homo sapiens GN=TUBB2B PE=1 SV=1;>sp|Q13885|TBB2A_HUMAN Tubulin beta-2A chain OS=Homo sapiens GN=TUBB2A PE=1 SV=1;>tr|A0A024QZU2|A0A024QZU2_HUMAN Tubulin, beta 2B, isoform CRA_b OS=Homo sapiens GN=TUBB2B PE=3
S-phase kinase-associated protein 1	SKP1	169230	14.0403	14.2239	14.1322	13.9375	14.1557	14.3799	14.1088	14.642	13.7474	14.1412	14.0734	13.9333	8	8	8	52.1	52.1	52.1	18.658	0	94	P63208;E5RJR5;E7ERH2;F8W8N3;E5RGM3;P78561	P63208;E5RJR5;E7ERH2;F8W8N3	>sp|P63208|SKP1_HUMAN S-phase kinase-associated protein 1 OS=Homo sapiens GN=SKP1 PE=1 SV=2;>tr|E5RJR5|E5RJR5_HUMAN S-phase kinase-associated protein 1 OS=Homo sapiens GN=SKP1 PE=1 SV=1;>tr|E7ERH2|E7ERH2_HUMAN S-phase kinase-associated protein 1 (Fragment)
PDZ and LIM domain protein 7	PDLIM7	169080	14.6259	12.8528	14.017	14.2619	13.5925	14.0467	14.8142	14.0685	13.5989	14.36	13.8352	14.496	13	13	13	39.6	39.6	39.6	49.844	0	80	Q9NR12;D6RH06;D6RF83;H7BYK4;D6RAN1;H0Y8W6	Q9NR12;D6RH06	>sp|Q9NR12|PDLI7_HUMAN PDZ and LIM domain protein 7 OS=Homo sapiens GN=PDLIM7 PE=1 SV=1;>tr|D6RH06|D6RH06_HUMAN PDZ and LIM domain protein 7 (Fragment) OS=Homo sapiens GN=PDLIM7 PE=1 SV=1
		168670	13.8927	14.2001	14.0831	13.4468	12.6614	15.2909	14.3086	14.968	14.4847	13.7624	13.4773	13.5198	17	3	3	71.1	15.6	15.6	37.106	0	43	B3KNG6;A0A024R755	B3KNG6;A0A024R755	>tr|B3KNG6|B3KNG6_HUMAN cDNA FLJ14554 fis, clone NT2RM2001839, highly similar to Calumenin OS=Homo sapiens PE=2 SV=1;>tr|A0A024R755|A0A024R755_HUMAN Calumenin, isoform CRA_a OS=Homo sapiens GN=CALU PE=4 SV=1
Nuclear transport factor 2	NUTF2	168360	14.4895	14.3464	13.7545	13.8393	13.7781	13.959	14.7133	NaN	14.6081	13.4746	14.1565	14.2031	6	6	6	89	89	89	14.478	0	89	P61970;A0A024R6Y2;H3BRV9;B4DEQ2	P61970;A0A024R6Y2;H3BRV9	>sp|P61970|NTF2_HUMAN Nuclear transport factor 2 OS=Homo sapiens GN=NUTF2 PE=1 SV=1;>tr|A0A024R6Y2|A0A024R6Y2_HUMAN Nuclear transport factor 2, isoform CRA_a OS=Homo sapiens GN=NUTF2 PE=4 SV=1;>tr|H3BRV9|H3BRV9_HUMAN Nuclear transport factor 2 (Fragment) O
Protein S100-A16	S100A16	168210	13.8709	14.4229	13.715	14.9173	14.3138	13.1387	12.1046	14.0355	13.9	14.4063	14.4092	13.7555	5	5	5	43.7	43.7	43.7	11.801	0	78	Q96FQ6	Q96FQ6	>sp|Q96FQ6|S10AG_HUMAN Protein S100-A16 OS=Homo sapiens GN=S100A16 PE=1 SV=1
Proteasome subunit beta type-7;Proteasome subunit beta type	PSMB7	168050	13.9349	14.1846	13.9654	14.5389	14.6604	13.459	13.6781	13.6698	13.5151	14.2845	14.0428	14.3853	6	6	6	25.6	25.6	25.6	29.965	0	79	Q99436;Q86U62;Q6IBT1;E9KL30;B2RAQ9;Q5TBG5	Q99436;Q86U62;Q6IBT1;E9KL30;B2RAQ9	>sp|Q99436|PSB7_HUMAN Proteasome subunit beta type-7 OS=Homo sapiens GN=PSMB7 PE=1 SV=1;>tr|Q86U62|Q86U62_HUMAN Proteasome subunit beta type OS=Homo sapiens PE=2 SV=1;>tr|Q6IBT1|Q6IBT1_HUMAN Proteasome subunit beta type OS=Homo sapiens GN=PSMB7 PE=2 SV=1;>
Lysosomal Pro-X carboxypeptidase	PRCP	167610	NaN	14.1946	14.2669	14.1707	14.3297	14.4695	13.8949	14.2893	14.2808	14.6495	14.2087	14.4969	7	7	7	20.5	20.5	20.5	43.933	0	47	B7Z7Q6;P42785;A0A024R5L0;B3KR26;E9PQB5;E9PL85;E9PQN3;E9PKN6;E9PIG4;E9PL49;E9PLY4;E9PNF7;E9PNJ1	B7Z7Q6;P42785;A0A024R5L0;B3KR26	>tr|B7Z7Q6|B7Z7Q6_HUMAN cDNA FLJ57232, highly similar to Lysosomal Pro-X carboxypeptidase (EC3.4.16.2) OS=Homo sapiens PE=2 SV=1;>sp|P42785|PCP_HUMAN Lysosomal Pro-X carboxypeptidase OS=Homo sapiens GN=PRCP PE=1 SV=1;>tr|A0A024R5L0|A0A024R5L0_HUMAN Prolylc
60S ribosomal protein L35a	RPL35A	166400	13.7599	13.9011	13.8022	14.1727	13.9221	14.6574	13.98	14.1868	14.4096	13.8686	14.4596	14.5537	2	2	2	29.1	29.1	29.1	6.4725	0	41	F8WBS5;F8WB72;C9K025;P18077	F8WBS5;F8WB72;C9K025;P18077	>tr|F8WBS5|F8WBS5_HUMAN 60S ribosomal protein L35a OS=Homo sapiens GN=RPL35A PE=1 SV=1;>tr|F8WB72|F8WB72_HUMAN 60S ribosomal protein L35a OS=Homo sapiens GN=RPL35A PE=1 SV=1;>tr|C9K025|C9K025_HUMAN 60S ribosomal protein L35a (Fragment) OS=Homo sapiens GN=R
Tricarboxylate transport protein, mitochondrial	SLC25A1	166390	14.3639	14.4211	14.7933	14.0481	14.275	11.443	13.6371	NaN	13.8844	14.6073	13.6116	14.011	7	7	3	32.5	32.5	10.3	34.012	0	86	P53007;Q6LAP8;D9HTE9	P53007;Q6LAP8;D9HTE9	>sp|P53007|TXTP_HUMAN Tricarboxylate transport protein, mitochondrial OS=Homo sapiens GN=SLC25A1 PE=1 SV=2;>tr|Q6LAP8|Q6LAP8_HUMAN Mitochondrial citrate transport protein (Fragment) OS=Homo sapiens PE=3 SV=1;>tr|D9HTE9|D9HTE9_HUMAN Plasma membrane citrate
ATP synthase-coupling factor 6, mitochondrial	ATP5J	166120	14.0297	14.0766	14.5515	14.2281	13.696	14.3442	13.9396	14.124	13.744	14.3796	13.8485	14.2894	5	5	5	51.9	51.9	51.9	12.587	0	51	Q6IB54;P18859;Q6NZ59;A8MUH2	Q6IB54;P18859;Q6NZ59;A8MUH2	>tr|Q6IB54|Q6IB54_HUMAN ATP synthase-coupling factor 6, mitochondrial OS=Homo sapiens GN=ATP5J PE=2 SV=1;>sp|P18859|ATP5J_HUMAN ATP synthase-coupling factor 6, mitochondrial OS=Homo sapiens GN=ATP5J PE=1 SV=1;>tr|Q6NZ59|Q6NZ59_HUMAN ATP synthase-coupling f
Protein disulfide-isomerase A5	PDIA5	166090	14.4415	13.7734	14.0284	13.9004	13.5687	14.0269	14.4511	14.2271	13.9625	14.1734	13.8072	14.205	13	13	13	29.9	29.9	29.9	59.594	0	92	Q14554;H7C4F9;C9JY10	Q14554	>sp|Q14554|PDIA5_HUMAN Protein disulfide-isomerase A5 OS=Homo sapiens GN=PDIA5 PE=1 SV=1
Transmembrane emp24 domain-containing protein 2	RNP24;TMED2	165990	14.4138	13.978	14.4802	14.1479	14.1302	13.7751	13.7758	14.0588	13.9475	13.6649	13.9265	14.3255	5	5	5	36.7	36.7	36.7	19.259	0	80	B4DP27;Q6FHT8;Q15363;F5GX39;E7EQ72;B4E020	B4DP27;Q6FHT8;Q15363;F5GX39;E7EQ72;B4E020	>tr|B4DP27|B4DP27_HUMAN cDNA FLJ52153, highly similar to Transmembrane emp24 domain-containing protein 2 OS=Homo sapiens PE=2 SV=1;>tr|Q6FHT8|Q6FHT8_HUMAN RNP24 protein OS=Homo sapiens GN=RNP24 PE=2 SV=1;>sp|Q15363|TMED2_HUMAN Transmembrane emp24 domain-co
Proteasomal ubiquitin receptor ADRM1	ADRM1;DKFZp686G2045	165990	14.8536	14.7451	14.5607	NaN	15.0441	14.533	14.1304	14.6444	15.0351	14.6498	12.8179	14.6427	4	4	4	14.7	14.7	14.7	42.153	0	28	Q16186;B4DMP7;Q68E00;A0A087WX59;A0A087WUX6	Q16186;B4DMP7;Q68E00;A0A087WX59	>sp|Q16186|ADRM1_HUMAN Proteasomal ubiquitin receptor ADRM1 OS=Homo sapiens GN=ADRM1 PE=1 SV=2;>tr|B4DMP7|B4DMP7_HUMAN cDNA FLJ56666, highly similar to Adhesion-regulating molecule 1 OS=Homo sapiens PE=2 SV=1;>tr|Q68E00|Q68E00_HUMAN Putative uncharacterize
Cytosolic non-specific dipeptidase	CNDP2	165960	14.0795	13.6496	14.1703	14.2516	14.2829	13.8626	14.2126	13.5986	13.5721	14.5344	14.3192	14.5992	15	15	15	47.2	47.2	47.2	52.878	0	89	V9HWE5;Q96KP4;B4DV28;A0A024R382;B4DPF1;J3QKT2;J3KSV5;A0A087WYZ1;Q9NW02;J3QR27;J3QLU1;J3QKQ0;J3QRD0;J3QQN6;A0A087WVS2;J3QL02;Q9NUV1;J3KRD5;J3QRA8;Q9H7K8;J3KSS4;J3QRH4	V9HWE5;Q96KP4;B4DV28;A0A024R382;B4DPF1;J3QKT2	>tr|V9HWE5|V9HWE5_HUMAN CNDP dipeptidase 2 (Metallopeptidase M20 family), isoform CRA_c OS=Homo sapiens GN=HEL-S-13 PE=2 SV=1;>sp|Q96KP4|CNDP2_HUMAN Cytosolic non-specific dipeptidase OS=Homo sapiens GN=CNDP2 PE=1 SV=2;>tr|B4DV28|B4DV28_HUMAN cDNA FLJ54170
Laminin subunit gamma-1	LAMC1	165510	14.1463	14.0104	14.5891	14.3315	14.1129	13.2608	12.8498	12.2042	13.8879	13.8259	14.3975	14.6246	33	33	33	26.8	26.8	26.8	174.01	0	182	A0A024R972;P11047;Q6NVY8	A0A024R972;P11047	>tr|A0A024R972|A0A024R972_HUMAN Laminin, gamma 1 (Formerly LAMB2), isoform CRA_a OS=Homo sapiens GN=LAMC1 PE=4 SV=1;>sp|P11047|LAMC1_HUMAN Laminin subunit gamma-1 OS=Homo sapiens GN=LAMC1 PE=1 SV=3
Protein phosphatase 1 regulatory subunit 7	PPP1R7	165480	14.4655	14.1035	13.5172	13.5061	14.1904	14.425	14.9776	14.3266	13.7215	13.61	13.9027	13.0751	15	15	15	53.6	53.6	53.6	41.564	0	125	Q15435;H7C003;C9JD73;B5MBZ8;C9J177;H7C118;C9JRC4;H7C3Q5	Q15435;H7C003;C9JD73;B5MBZ8;C9J177	>sp|Q15435|PP1R7_HUMAN Protein phosphatase 1 regulatory subunit 7 OS=Homo sapiens GN=PPP1R7 PE=1 SV=1;>tr|H7C003|H7C003_HUMAN Protein phosphatase 1 regulatory subunit 7 (Fragment) OS=Homo sapiens GN=PPP1R7 PE=1 SV=1;>tr|C9JD73|C9JD73_HUMAN Protein phosphat
Isoleucine--tRNA ligase, mitochondrial	IARS2	165170	13.8055	14.1111	14.7269	13.9848	14.3156	11.8028	12.6777	12.7802	13.3876	15.0628	13.4115	14.255	19	19	19	26.2	26.2	26.2	105.94	0	101	A8K5W7;Q9NSE4	A8K5W7;Q9NSE4	>tr|A8K5W7|A8K5W7_HUMAN cDNA FLJ75180, highly similar to Homo sapiens mitochondrial isoleucine tRNA synthetase, mRNA OS=Homo sapiens PE=2 SV=1;>sp|Q9NSE4|SYIM_HUMAN Isoleucine--tRNA ligase, mitochondrial OS=Homo sapiens GN=IARS2 PE=1 SV=2
Lupus La protein	SSB	164230	13.7474	14.2311	14.5725	14.2241	13.813	13.8222	13.922	13.7408	14.1597	14.2559	14.2547	13.841	18	18	18	46.3	46.3	46.3	46.836	0	126	P05455;B5BUB5;E7ERC4;Q14730;E9PGX9;E9PFL9;Q9UMH5;Q9UMH6;Q2F832	P05455;B5BUB5;E7ERC4;Q14730	>sp|P05455|LA_HUMAN Lupus La protein OS=Homo sapiens GN=SSB PE=1 SV=2;>tr|B5BUB5|B5BUB5_HUMAN Autoantigen La (Fragment) OS=Homo sapiens GN=SSB PE=2 SV=1;>tr|E7ERC4|E7ERC4_HUMAN Lupus La protein (Fragment) OS=Homo sapiens GN=SSB PE=1 SV=1;>tr|Q14730|Q14730_
Endoplasmic reticulum-Golgi intermediate compartment protein 1	ERGIC1	164060	14.6219	12.9604	13.9448	13.4534	14.202	13.2192	14.5097	13.4715	14.6617	14.5821	13.3995	13.1156	8	8	8	39.6	39.6	39.6	26.259	0	75	B4E0N6;Q969X5;F2Z3Q5;F2Z2U2	B4E0N6;Q969X5	>tr|B4E0N6|B4E0N6_HUMAN cDNA FLJ56280, highly similar to Endoplasmic reticulum-Golgi intermediate compartment protein 1 OS=Homo sapiens PE=2 SV=1;>sp|Q969X5|ERGI1_HUMAN Endoplasmic reticulum-Golgi intermediate compartment protein 1 OS=Homo sapiens GN=ERGIC
ATP synthase subunit b, mitochondrial	hCG_39985;ATP5F1	163780	14.3219	14.221	14.349	14.3608	13.7721	14.7694	14.0109	14.0661	13.9798	12.1246	13.9785	14.7836	5	5	5	25.4	25.4	25.4	28.908	0	79	Q08ET0;P24539;A8K4W2;Q5QNZ2;Q53GB3	Q08ET0;P24539;A8K4W2;Q5QNZ2;Q53GB3	>tr|Q08ET0|Q08ET0_HUMAN Cell proliferation-inducing protein 47 OS=Homo sapiens GN=hCG_39985 PE=2 SV=1;>sp|P24539|AT5F1_HUMAN ATP synthase F(0) complex subunit B1, mitochondrial OS=Homo sapiens GN=ATP5F1 PE=1 SV=2;>tr|A8K4W2|A8K4W2_HUMAN cDNA FLJ78635, high
GTP-binding protein SAR1a	SAR1A;SARA1	163760	13.8373	13.8049	14.2731	13.9767	14.0265	14.1636	14.1652	14.378	14.1862	13.8771	14.2008	14.4762	7	7	6	48	48	42.4	22.367	0	76	Q9NR31;Q5SQT9;Q8NG23;B2R679;Q6FID4;H0Y5E8;Q5SQT8;X1WI22;D6RAA2;D6RDB2	Q9NR31;Q5SQT9;Q8NG23;B2R679;Q6FID4;H0Y5E8	>sp|Q9NR31|SAR1A_HUMAN GTP-binding protein SAR1a OS=Homo sapiens GN=SAR1A PE=1 SV=1;>tr|Q5SQT9|Q5SQT9_HUMAN SAR1 gene homolog A (S. cerevisiae), isoform CRA_a OS=Homo sapiens GN=SAR1A PE=2 SV=1;>tr|Q8NG23|Q8NG23_HUMAN GTP binding protein OS=Homo sapiens PE
Dynactin subunit 2	DCTN2	163490	14.3464	13.7676	13.7931	12.9146	13.6573	14.3928	14.7125	14.0385	13.7456	14.5463	13.8811	13.588	16	16	16	53.4	53.4	53.4	44.23	0	117	Q13561;V9HW58;Q53H88;B3KTX4;A8K8J9;F8W1I6;H0YI98;F8VW18;F8VX93;F8VRV7;H0YHL1;F8W0U6	Q13561;V9HW58;Q53H88;B3KTX4;A8K8J9;F8W1I6;H0YI98;F8VW18	>sp|Q13561|DCTN2_HUMAN Dynactin subunit 2 OS=Homo sapiens GN=DCTN2 PE=1 SV=4;>tr|V9HW58|V9HW58_HUMAN Epididymis secretory protein Li 77 OS=Homo sapiens GN=HEL-S-77 PE=2 SV=1;>tr|Q53H88|Q53H88_HUMAN Dynactin 2 variant (Fragment) OS=Homo sapiens PE=2 SV=1;>t
Membrane-associated progesterone receptor component 1	PGRMC1	163220	14.189	13.6058	13.9969	14.0843	13.8242	14.6428	13.3167	14.2734	13.5547	14.0215	13.8227	14.0604	8	7	7	56.9	52.3	52.3	21.671	0	121	Q6IB11;O00264	Q6IB11;O00264	>tr|Q6IB11|Q6IB11_HUMAN PGRMC1 protein OS=Homo sapiens GN=PGRMC1 PE=1 SV=1;>sp|O00264|PGRC1_HUMAN Membrane-associated progesterone receptor component 1 OS=Homo sapiens GN=PGRMC1 PE=1 SV=3
Eukaryotic translation initiation factor 2 subunit 2	EIF2S2	162890	13.6183	14.2812	14.1053	14.5035	13.819	14.785	13.6043	14.6557	14.0073	13.9196	14.0192	12.9617	12	12	12	41.1	41.1	41.1	38.388	0	94	Q6IBR8;P20042;B5BU01;Q3B7I9;Q96I16;Q59GZ3	Q6IBR8;P20042;B5BU01	>tr|Q6IBR8|Q6IBR8_HUMAN EIF2S2 protein OS=Homo sapiens GN=EIF2S2 PE=2 SV=1;>sp|P20042|IF2B_HUMAN Eukaryotic translation initiation factor 2 subunit 2 OS=Homo sapiens GN=EIF2S2 PE=1 SV=2;>tr|B5BU01|B5BU01_HUMAN Eukaryotic translation initiation factor 2 bet
Lysosomal alpha-glucosidase;76 kDa lysosomal alpha-glucosidase;70 kDa lysosomal alpha-glucosidase	GAA	162880	13.7948	14.7089	13.8738	14.0217	14.0683	14.0681	14.3088	13.911	14.2232	13.4839	14.2845	14.4134	12	12	6	18.7	18.7	9.5	105.32	0	99	P10253;A0A024R8Q1	P10253;A0A024R8Q1	>sp|P10253|LYAG_HUMAN Lysosomal alpha-glucosidase OS=Homo sapiens GN=GAA PE=1 SV=4;>tr|A0A024R8Q1|A0A024R8Q1_HUMAN Glucosidase, alpha acid (Pompe disease, glycogen storage disease type II), isoform CRA_a OS=Homo sapiens GN=GAA PE=3 SV=1
Transmembrane emp24 domain-containing protein 10	TMED10	161070	14.4294	13.478	14.459	13.6527	13.5134	14.3735	14.2945	13.8883	13.8585	13.7782	14.5588	13.621	7	7	7	34.7	34.7	34.7	24.976	0	56	P49755;A0A024R6I3;Q53GF9;B4DZH3;B4DL12;G3V2K7	P49755;A0A024R6I3;Q53GF9;B4DZH3;B4DL12	>sp|P49755|TMEDA_HUMAN Transmembrane emp24 domain-containing protein 10 OS=Homo sapiens GN=TMED10 PE=1 SV=2;>tr|A0A024R6I3|A0A024R6I3_HUMAN Transmembrane emp24-like trafficking protein 10 (Yeast), isoform CRA_a OS=Homo sapiens GN=TMED10 PE=4 SV=1;>tr|Q53GF
RNA-binding protein 25	RBM25	160340	13.1087	14.3485	13.9362	14.3898	14.9885	NaN	12.7208	13.6001	13.5516	14.4381	13.8472	14.1037	7	7	7	11.7	11.7	11.7	100.18	0	35	P49756;H0YE46;E9PQU5;Q16083	P49756	>sp|P49756|RBM25_HUMAN RNA-binding protein 25 OS=Homo sapiens GN=RBM25 PE=1 SV=3
Splicing factor U2AF 65 kDa subunit	U2AF2	159580	13.8852	14.3016	14.1228	14.0894	13.8572	14.4366	NaN	14.2993	13.9507	14.2341	14.3081	13.9223	8	8	8	24.2	24.2	24.2	53.136	0	102	B5BU25;P26368;K7ENG2	B5BU25;P26368;K7ENG2	>tr|B5BU25|B5BU25_HUMAN U2 small nuclear RNA auxiliary factor 2 isoform b OS=Homo sapiens GN=U2AF2 PE=2 SV=1;>sp|P26368|U2AF2_HUMAN Splicing factor U2AF 65 kDa subunit OS=Homo sapiens GN=U2AF2 PE=1 SV=4;>tr|K7ENG2|K7ENG2_HUMAN Splicing factor U2AF 65 kDa s
Matrix-remodeling-associated protein 7	MXRA7	158960	14.5656	13.8823	13.8086	15.0336	14.1133	14.0899	14.15	14.1044	13.0809	11.2541	13.6445	15.0462	8	8	6	42.6	42.6	36.8	21.466	0	87	P84157;K7EPS4	P84157	>sp|P84157|MXRA7_HUMAN Matrix-remodeling-associated protein 7 OS=Homo sapiens GN=MXRA7 PE=1 SV=1
Ubiquitin carboxyl-terminal hydrolase 5	USP5	158860	14.2487	13.3958	14.1474	13.7757	14.2325	14.6788	13.6528	13.9742	13.8607	14.17	14.2628	14.2268	20	20	20	34.6	34.6	34.6	95.785	0	120	P45974;F5H571	P45974	>sp|P45974|UBP5_HUMAN Ubiquitin carboxyl-terminal hydrolase 5 OS=Homo sapiens GN=USP5 PE=1 SV=2
Lysine--tRNA ligase	KARS	158800	13.8053	14.4179	14.2945	13.5304	13.719	14.394	13.7943	13.9604	13.9029	14.1852	14.0719	13.9322	17	17	17	28.8	28.8	28.8	68.047	0	108	Q15046;Q6ZTI3;H3BVA8;J3KRL2;H3BPV7;H3BRC9	Q15046;Q6ZTI3	>sp|Q15046|SYK_HUMAN Lysine--tRNA ligase OS=Homo sapiens GN=KARS PE=1 SV=3;>tr|Q6ZTI3|Q6ZTI3_HUMAN cDNA FLJ44621 fis, clone BRACE2016896, highly similar to Lysyl-tRNA synthetase (EC 6.1.1.6) OS=Homo sapiens PE=2 SV=1
Ran-specific GTPase-activating protein	RANBP1	157910	14.0318	14.2163	14.4462	13.4268	13.6327	14.4647	13.7741	14.015	14.0984	13.7233	14.1658	13.5723	6	6	6	54.2	54.2	54.2	23.31	0	68	P43487;C9JJ34;B7Z6U1;B4DE76;F6WQW2;C9JXG8;D3DX26;C9JGV6;C9JDM3;B3KUP2;C9JIC6	P43487;C9JJ34;B7Z6U1;B4DE76;F6WQW2;C9JXG8;D3DX26;C9JGV6	>sp|P43487|RANG_HUMAN Ran-specific GTPase-activating protein OS=Homo sapiens GN=RANBP1 PE=1 SV=1;>tr|C9JJ34|C9JJ34_HUMAN Ran-specific GTPase-activating protein (Fragment) OS=Homo sapiens GN=RANBP1 PE=1 SV=1;>tr|B7Z6U1|B7Z6U1_HUMAN cDNA FLJ54173, highly sim
Histone H3;Histone H3.3;Histone H3.1t	H3F3B;H3F3A;HIST3H3	156970	NaN	NaN	NaN	15.218	NaN	NaN	NaN	NaN	NaN	12.3652	15.4886	15.8328	3	1	1	34.8	24.2	24.2	14.914	0	9	K7EK07;P84243;B2R6Y1;B2R4P9;K7EMV3;B4E380;B4DEB1;Q16695;A8K4Y7;K7ES00;Q6TXQ4;K7EP01;Q6NXT2	K7EK07;P84243;B2R6Y1;B2R4P9;K7EMV3;B4E380;B4DEB1;Q16695;A8K4Y7;K7ES00	>tr|K7EK07|K7EK07_HUMAN Histone H3 (Fragment) OS=Homo sapiens GN=H3F3B PE=1 SV=1;>sp|P84243|H33_HUMAN Histone H3.3 OS=Homo sapiens GN=H3F3A PE=1 SV=2;>tr|B2R6Y1|B2R6Y1_HUMAN Histone H3 OS=Homo sapiens PE=2 SV=1;>tr|B2R4P9|B2R4P9_HUMAN Histone H3 OS=Homo sa
26S proteasome non-ATPase regulatory subunit 4	PSMD4	156910	13.6169	14.5807	13.7981	13.8278	13.7323	14.0209	14.0432	14.4631	14.2558	13.5384	13.9263	14.0161	8	8	6	34.7	34.7	29.7	40.736	0	69	P55036;Q5VWC4;A6PVX3;H0Y3Y9	P55036;Q5VWC4;A6PVX3	>sp|P55036|PSMD4_HUMAN 26S proteasome non-ATPase regulatory subunit 4 OS=Homo sapiens GN=PSMD4 PE=1 SV=1;>tr|Q5VWC4|Q5VWC4_HUMAN 26S proteasome non-ATPase regulatory subunit 4 OS=Homo sapiens GN=PSMD4 PE=1 SV=1;>tr|A6PVX3|A6PVX3_HUMAN 26S proteasome non-AT
Alpha-centractin	ACTR1A	156740	14.0978	13.5317	13.875	13.6827	13.526	14.767	14.0953	14.2402	13.9541	14.3866	13.6808	13.9945	9	9	4	41.9	41.9	22	37.433	0	81	R4GMT0;P61163;B4DM97;B4DXP9;B4DMT4	R4GMT0;P61163;B4DM97;B4DXP9;B4DMT4	>tr|R4GMT0|R4GMT0_HUMAN Alpha-centractin OS=Homo sapiens GN=ACTR1A PE=1 SV=1;>sp|P61163|ACTZ_HUMAN Alpha-centractin OS=Homo sapiens GN=ACTR1A PE=1 SV=1;>tr|B4DM97|B4DM97_HUMAN cDNA FLJ55002, highly similar to Alpha-centractin OS=Homo sapiens PE=2 SV=1;>tr|
Proteasome subunit alpha type;Proteasome subunit alpha type-3	PSMA3	156220	13.5851	14.0049	13.7283	13.5021	14.0455	13.8602	12.8651	13.5158	13.6543	14.3809	13.8931	12.6871	8	8	8	30.6	30.6	30.6	28.415	0	88	Q6IB71;P25788;G3V4X5;G3V3W4;G3V5N4	Q6IB71;P25788	>tr|Q6IB71|Q6IB71_HUMAN Proteasome subunit alpha type OS=Homo sapiens GN=PSMA3 PE=2 SV=1;>sp|P25788|PSA3_HUMAN Proteasome subunit alpha type-3 OS=Homo sapiens GN=PSMA3 PE=1 SV=2
Glutathione reductase, mitochondrial	GSR	155930	13.976	13.7187	14.0987	14.3581	13.5098	14.2951	14.0349	14.373	NaN	13.9492	13.9612	13.7502	11	11	11	35.1	35.1	35.1	56.256	0	71	V9HW90;P00390;E5RI06;H0YC68;Q03504	V9HW90;P00390	>tr|V9HW90|V9HW90_HUMAN Epididymis luminal protein 75 OS=Homo sapiens GN=HEL-75 PE=2 SV=1;>sp|P00390|GSHR_HUMAN Glutathione reductase, mitochondrial OS=Homo sapiens GN=GSR PE=1 SV=2
Obg-like ATPase 1	OLA1;PTD004	155650	14.1186	13.7983	13.7961	13.8992	13.8118	13.7548	13.8927	14.2958	13.9667	14.0653	13.6923	14.0684	13	13	9	39.1	39.1	28.3	44.743	0	109	Q9NTK5;J3KQ32;Q53SQ6;B4DK14;Q53SW9;C9JTK6	Q9NTK5;J3KQ32;Q53SQ6;B4DK14	>sp|Q9NTK5|OLA1_HUMAN Obg-like ATPase 1 OS=Homo sapiens GN=OLA1 PE=1 SV=2;>tr|J3KQ32|J3KQ32_HUMAN Obg-like ATPase 1 OS=Homo sapiens GN=OLA1 PE=1 SV=1;>tr|Q53SQ6|Q53SQ6_HUMAN Putative uncharacterized protein PTD004 (Fragment) OS=Homo sapiens GN=PTD004 PE=4
Acidic leucine-rich nuclear phosphoprotein 32 family member A	ANP32A	155320	13.6736	13.9125	14.1255	14.1489	13.9544	14.7561	13.9046	14.335	14.3514	13.4834	13.8173	14.1375	5	5	2	32.2	32.2	11.3	19.997	0	58	H0YN26;Q6PKH8;Q08AJ6;P39687;Q3KPI8;O43423;O95626	H0YN26;Q6PKH8;Q08AJ6;P39687;Q3KPI8	>tr|H0YN26|H0YN26_HUMAN Acidic leucine-rich nuclear phosphoprotein 32 family member A OS=Homo sapiens GN=ANP32A PE=1 SV=1;>tr|Q6PKH8|Q6PKH8_HUMAN ANP32A protein (Fragment) OS=Homo sapiens GN=ANP32A PE=2 SV=1;>tr|Q08AJ6|Q08AJ6_HUMAN ANP32A protein OS=Homo s
Matrin-3	MATR3;DKFZp686K23100	154690	13.2291	14.221	13.7146	14.1822	14.1854	13.1207	13.8209	13.3752	14.6526	14.671	13.1012	12.7699	16	16	16	26	26	26	94.622	0	102	P43243;A8MXP9;D6REM6;Q68D11;D6R991;H0Y8T4;Q5CZA7;B4DF66;B3KM87;B4DRS1;Q9H4N1;D6RBI2;D6RBK5;D6RE02;D6RIA2;D6RB45;D6R9F3;D6RAM9;D6RAY2;D6RBS2;D6RCM3;D6REK4;D6R8Z5;Q68E03	P43243;A8MXP9;D6REM6;Q68D11;D6R991;H0Y8T4	>sp|P43243|MATR3_HUMAN Matrin-3 OS=Homo sapiens GN=MATR3 PE=1 SV=2;>tr|A8MXP9|A8MXP9_HUMAN Matrin-3 OS=Homo sapiens GN=MATR3 PE=1 SV=1;>tr|D6REM6|D6REM6_HUMAN Matrin-3 OS=Homo sapiens GN=MATR3 PE=1 SV=1;>tr|Q68D11|Q68D11_HUMAN Putative uncharacterized prot
Peptidyl-prolyl cis-trans isomerase FKBP4;Peptidyl-prolyl cis-trans isomerase FKBP4, N-terminally processed	FKBP4	153910	13.8089	13.9621	14.1944	14.0905	13.7065	14.4147	13.8796	14.3956	13.9396	13.5524	13.9912	13.6118	20	20	20	59.7	59.7	59.7	51.804	0	145	Q02790;B2R9U2;H0YFG2;F5H1U3;F5H120	Q02790;B2R9U2	>sp|Q02790|FKBP4_HUMAN Peptidyl-prolyl cis-trans isomerase FKBP4 OS=Homo sapiens GN=FKBP4 PE=1 SV=3;>tr|B2R9U2|B2R9U2_HUMAN cDNA, FLJ94557, highly similar to Homo sapiens FK506 binding protein 4, 59kDa (FKBP4), mRNA OS=Homo sapiens PE=2 SV=1
Cofilin-2	CFL2	153840	13.8211	14.112	14.0423	14.1755	14.2771	13.8447	13.6411	14.3075	13.7719	14.3086	14.0967	NaN	11	7	7	71.1	52.4	52.4	18.736	0	63	Q9Y281;Q549N0;F8WDN3;G3V2U0	Q9Y281;Q549N0	>sp|Q9Y281|COF2_HUMAN Cofilin-2 OS=Homo sapiens GN=CFL2 PE=1 SV=1;>tr|Q549N0|Q549N0_HUMAN Cofilin 2 (Muscle), isoform CRA_a OS=Homo sapiens GN=CFL2 PE=1 SV=1
Ras-related protein R-Ras	RRAS	152110	13.2322	13.2175	13.8575	13.9258	13.8104	14.4267	13.5788	14.0041	13.6872	14.3904	13.662	14.4261	9	9	7	49.1	49.1	36.7	23.48	0	114	P10301;A0A024QZF2;E9PQK5;E9PQC5	P10301;A0A024QZF2	>sp|P10301|RRAS_HUMAN Ras-related protein R-Ras OS=Homo sapiens GN=RRAS PE=1 SV=1;>tr|A0A024QZF2|A0A024QZF2_HUMAN Related RAS viral (R-ras) oncogene homolog, isoform CRA_a OS=Homo sapiens GN=RRAS PE=4 SV=1
26S protease regulatory subunit 4	PSMC1	151520	13.9296	14.2541	14.2329	13.3802	13.5899	14.3503	13.7556	13.6032	13.6024	13.9344	13.8392	14.2729	17	17	17	43.4	43.4	43.4	49.184	0	96	Q53XL8;Q53HB3;P62191;G3V4X1	Q53XL8;Q53HB3;P62191	>tr|Q53XL8|Q53XL8_HUMAN Proteasome (Prosome, macropain) 26S subunit, ATPase, 1 OS=Homo sapiens GN=PSMC1 PE=1 SV=1;>tr|Q53HB3|Q53HB3_HUMAN Proteasome 26S ATPase subunit 1 variant (Fragment) OS=Homo sapiens PE=1 SV=1;>sp|P62191|PRS4_HUMAN 26S protease regula
[truncated: 2,763 more rows]

## Sheet: STRING enrichment
KEGG pathway
#pathway ID	pathway description	observed gene count	false discovery rate	matching proteins in your network
4512	ECM-receptor interaction	8	8.04e-10	COL1A1,COL1A2,COL3A1,COL5A1,COL6A2,COL6A3,ITGA11,LAMB2
4510	Focal adhesion	8	4.28e-07	COL1A1,COL1A2,COL3A1,COL5A1,COL6A2,COL6A3,ITGA11,LAMB2
[truncated: 43 more rows]
